# Supplementary material for: Mapping the Cell-Surface N-Glycoproteome of Human Hepatocytes Reveals Markers for Selecting a Homogeneous Population of iPSC-Derived Hepatocytes
Source: Stem Cell Reports. 2016 Aug 25;7(3):543–56. doi: 10.1016/j.stemcr.2016.07.016 (PMC5032032; doi:10.1016/j.stemcr.2016.07.016)
Supplement: Table S1. 300 Cell-Surface N-Glycoproteins Identified by the CSC-Technology in Primary Human Hepatocytes, Related to Figure 2 [file mmc2.xlsx]

## Sheet: 1) Protein_Peptide_MS_Info
Table S1. Related to Figure 2. 300 cell surface N-glycoproteins identified by the CSC-Technology in primary human hepatocytes. All peptide and MS/MS level information from SequestHT and MS Amanda searches can be found for each protein by expanding the "+" sign in the left most column.
Checked	Protein Group ID	# Proteins	# Unique Peptides	# Peptides	# PSMs	Group Description
TRUE	320	1	1	1	4	[Master Protein] Sodium- and chloride-dependent betaine transporter OS=Homo sapiens GN=SLC6A12 PE=1 SV=2
	Checked	Confidence	Sequence	Modifications	Qvality PEP	Qvality q-value	# Protein Groups	# Proteins	# PSMs	Master Protein Accessions	# Missed Cleavages	Theo. MH+ [Da]	XCorr Sequest HT	Confidence Sequest HT	Search Space Sequest HT	Percolator q-Value Sequest HT	Percolator PEP Sequest HT	Amanda Score MS Amanda	Confidence MS Amanda	Search Space MS Amanda	Percolator q-Value MS Amanda	Percolator PEP MS Amanda
	TRUE	High	ENFTSPVMEFWER	1xDeamidated [N2]; 1xOxidation [M8]	0.00568794	0	1	1	4	P48065	2	1688.73	3.69503	High		0	0.0003239	129.572	High	6072	0	0.0003305
		Checked	Confidence	Identifying Node	PSM Ambiguity	Annotated Sequence	Modifications	# Protein Groups	# Proteins	Master Protein Accessions	Protein Accessions	# Missed Cleavages	Charge	DeltaScore	DeltaCn	Rank	Search Engine Rank	m/z [Da]	MH+ [Da]	DeltaM [ppm]	Deltam/z [Da]	Activation Type	MS Order	Isolation Interference [%]	Ion Inject Time [ms]	RT [min]	First Scan	Spectrum File	Ions Matched	XCorr	Amanda Score	Search Space	Percolator q-Value	Percolator PEP
		TRUE	High	Sequest HT (A2)	Unambiguous	EnFTSPVmEFWER	N2(Deamidated); M8(Oxidation)	1	1	P48065	P48065	0	2	0.4757	0	1	1	844.867	1688.73	-0.203534	-0.000171857	CID (Collision Induced Dissociation)	MS2	0	500	60.0749	9013	OT2_Gundry_2013-01-22_SM42-02.raw	0/0	3.69503			0	0.0003239
		TRUE	High	MS Amanda (A4)	Unambiguous	EnFTSPVmEFWER	N2(Deamidated); M8(Oxidation)	1	1	P48065	P48065	2	2	0.6573	0	1	1	844.867	1688.73	-0.203534	-0.000171857	CID (Collision Induced Dissociation)	MS2	0	500	60.0749	9013	OT2_Gundry_2013-01-22_SM42-02.raw	19/34		129.572	6072	0	0.0003305
		TRUE	High	MS Amanda (A4)	Unambiguous	EnFTSPVmEFWER	N2(Deamidated); M8(Oxidation)	1	1	P48065	P48065	2	2	0.6084	0	1	1	844.867	1688.73	0.230178	0.000194354	CID (Collision Induced Dissociation)	MS2	0	500	59.9971	9049	OT2_Gundry_2013-01-22_SM42-03.raw	18/34		99.4962	6162	0	0.003188
		TRUE	High	Sequest HT (A2)	Unambiguous	EnFTSPVmEFWER	N2(Deamidated); M8(Oxidation)	1	1	P48065	P48065	0	2	0.4203	0	1	1	844.867	1688.73	0.230178	0.000194354	CID (Collision Induced Dissociation)	MS2	0	500	59.9971	9049	OT2_Gundry_2013-01-22_SM42-03.raw	0/0	3.64256			0	0.0001283
TRUE	319	17	3	3	31	[Master Protein] Isoform 15 of Fibronectin OS=Homo sapiens GN=FN1
	Checked	Confidence	Sequence	Modifications	Qvality PEP	Qvality q-value	# Protein Groups	# Proteins	# PSMs	Master Protein Accessions	# Missed Cleavages	Theo. MH+ [Da]	XCorr Sequest HT	Confidence Sequest HT	Search Space Sequest HT	Percolator q-Value Sequest HT	Percolator PEP Sequest HT	Amanda Score MS Amanda	Confidence MS Amanda	Search Space MS Amanda	Percolator q-Value MS Amanda	Percolator PEP MS Amanda
	TRUE	High	LDAPTNLQFVNETDSTVLVR	1xDeamidated [N11]	0.000217073	0	1	15	12	P02751-15	0	2233.13	5.04572	High		0	4.981e-06	217.493	High	14171	0	2.61e-06
		Checked	Confidence	Identifying Node	PSM Ambiguity	Annotated Sequence	Modifications	# Protein Groups	# Proteins	Master Protein Accessions	Protein Accessions	# Missed Cleavages	Charge	DeltaScore	DeltaCn	Rank	Search Engine Rank	m/z [Da]	MH+ [Da]	DeltaM [ppm]	Deltam/z [Da]	Activation Type	MS Order	Isolation Interference [%]	Ion Inject Time [ms]	RT [min]	First Scan	Spectrum File	Ions Matched	XCorr	Amanda Score	Search Space	Percolator q-Value	Percolator PEP
		TRUE	High	Sequest HT (A2)	Unambiguous	LDAPTNLQFVnETDSTVLVR	N11(Deamidated)	1	15	P02751-15	P02751-4; P02751-3; P02751-14; P02751-7; P02751-12; P02751-9; P02751-10; P02751-5; P02751-17; P02751-15; P02751; P02751-6; P02751-13; P02751-8; P02751-11	0	2	0.2464	0	1	1	1117.07	2233.14	0.611762	0.000683073	CID (Collision Induced Dissociation)	MS2	0	204.72	54.4351	8266	OT2_Gundry_2013-01-22_SM42-01.raw	0/0	4.83209			0	2.558e-06
		TRUE	High	MS Amanda (A4)	Unambiguous	LDAPTNLQFVnETDSTVLVR	N11(Deamidated)	1	15	P02751-15	P02751-4; P02751-3; P02751-14; P02751-7; P02751-12; P02751-9; P02751-10; P02751-5; P02751-17; P02751-15; P02751; P02751-6; P02751-13; P02751-8; P02751-11	0	2	0.7061	0	1	1	1117.07	2233.14	0.611762	0.000683073	CID (Collision Induced Dissociation)	MS2	0	204.72	54.4351	8266	OT2_Gundry_2013-01-22_SM42-01.raw	25/30		183.746	13927	0	1.674e-06
		TRUE	High	Sequest HT (A2)	Unambiguous	LDAPTNLQFVnETDSTVLVR	N11(Deamidated)	1	15	P02751-15	P02751-4; P02751-3; P02751-14; P02751-7; P02751-12; P02751-9; P02751-10; P02751-5; P02751-17; P02751-15; P02751; P02751-6; P02751-13; P02751-8; P02751-11	0	3	0.162	0	1	1	745.05	2233.14	0.168435	0.000125379	CID (Collision Induced Dissociation)	MS2	7.13091	114.683	54.5097	8277	OT2_Gundry_2013-01-22_SM42-01.raw	0/0	3.89296			0	5.713e-05
		TRUE	High	MS Amanda (A4)	Unambiguous	LDAPTNLQFVnETDSTVLVR	N11(Deamidated)	1	15	P02751-15	P02751-4; P02751-3; P02751-14; P02751-7; P02751-12; P02751-9; P02751-10; P02751-5; P02751-17; P02751-15; P02751; P02751-6; P02751-13; P02751-8; P02751-11	0	3	0.731	0	1	1	745.05	2233.14	0.168435	0.000125379	CID (Collision Induced Dissociation)	MS2	7.13091	114.683	54.5097	8277	OT2_Gundry_2013-01-22_SM42-01.raw	32/60		170.914	14129	0	6.731e-05
		TRUE	High	Sequest HT (A2)	Unambiguous	LDAPTNLQFVnETDSTVLVR	N11(Deamidated)	1	15	P02751-15	P02751-4; P02751-3; P02751-14; P02751-7; P02751-12; P02751-9; P02751-10; P02751-5; P02751-17; P02751-15; P02751; P02751-6; P02751-13; P02751-8; P02751-11	0	2	0.2297	0	1	1	1117.07	2233.13	-1.02813	-0.00114798	CID (Collision Induced Dissociation)	MS2	8.02307	161.057	54.6215	8327	OT2_Gundry_2013-01-22_SM42-02.raw	0/0	5.04572			0	4.981e-06
		TRUE	High	MS Amanda (A4)	Unambiguous	LDAPTNLQFVnETDSTVLVR	N11(Deamidated)	1	15	P02751-15	P02751-4; P02751-3; P02751-14; P02751-7; P02751-12; P02751-9; P02751-10; P02751-5; P02751-17; P02751-15; P02751; P02751-6; P02751-13; P02751-8; P02751-11	0	2	0.7387	0	1	1	1117.07	2233.13	-1.02813	-0.00114798	CID (Collision Induced Dissociation)	MS2	8.02307	161.057	54.6215	8327	OT2_Gundry_2013-01-22_SM42-02.raw	24/30		217.493	14171	0	2.61e-06
		TRUE	High	Sequest HT (A2)	Unambiguous	LDAPTNLQFVnETDSTVLVR	N11(Deamidated)	1	15	P02751-15	P02751-4; P02751-3; P02751-14; P02751-7; P02751-12; P02751-9; P02751-10; P02751-5; P02751-17; P02751-15; P02751; P02751-6; P02751-13; P02751-8; P02751-11	0	3	0.2239	0	1	1	745.049	2233.13	-0.569518	-0.000423937	CID (Collision Induced Dissociation)	MS2	4.94388	157.416	54.6373	8329	OT2_Gundry_2013-01-22_SM42-02.raw	0/0	4.50569			0	6.693e-06
		TRUE	High	MS Amanda (A4)	Unambiguous	LDAPTNLQFVnETDSTVLVR	N11(Deamidated)	1	15	P02751-15	P02751-4; P02751-3; P02751-14; P02751-7; P02751-12; P02751-9; P02751-10; P02751-5; P02751-17; P02751-15; P02751; P02751-6; P02751-13; P02751-8; P02751-11	0	3	0.4817	0	1	1	745.049	2233.13	-0.569518	-0.000423937	CID (Collision Induced Dissociation)	MS2	4.94388	157.416	54.6373	8329	OT2_Gundry_2013-01-22_SM42-02.raw	28/64		120.965	14044	0	9.918e-06
		TRUE	High	MS Amanda (A4)	Unambiguous	LDAPTNLQFVnETDSTVLVR	N11(Deamidated)	1	15	P02751-15	P02751-4; P02751-3; P02751-14; P02751-7; P02751-12; P02751-9; P02751-10; P02751-5; P02751-17; P02751-15; P02751; P02751-6; P02751-13; P02751-8; P02751-11	0	3	0.7797	0	1	1	745.05	2233.13	-0.159544	-0.000118761	CID (Collision Induced Dissociation)	MS2	64.5687	173.919	54.6951	8388	OT2_Gundry_2013-01-22_SM42-03.raw	31/62		182.976	14019	0	1.449e-06
		TRUE	High	MS Amanda (A4)	Unambiguous	LDAPTNLQFVnETDSTVLVR	N11(Deamidated)	1	15	P02751-15	P02751-4; P02751-3; P02751-14; P02751-7; P02751-12; P02751-9; P02751-10; P02751-5; P02751-17; P02751-15; P02751; P02751-6; P02751-13; P02751-8; P02751-11	0	2	0.7269	0	1	1	1117.07	2233.13	-0.372176	-0.000415559	CID (Collision Induced Dissociation)	MS2	0	132.813	54.6856	8386	OT2_Gundry_2013-01-22_SM42-03.raw	18/30		206.168	14055	0	5.327e-06
		TRUE	High	Sequest HT (A2)	Unambiguous	LDAPTNLQFVnETDSTVLVR	N11(Deamidated)	1	15	P02751-15	P02751-4; P02751-3; P02751-14; P02751-7; P02751-12; P02751-9; P02751-10; P02751-5; P02751-17; P02751-15; P02751; P02751-6; P02751-13; P02751-8; P02751-11	0	2	0.2361	0	1	1	1117.07	2233.13	-0.372176	-0.000415559	CID (Collision Induced Dissociation)	MS2	0	132.813	54.6856	8386	OT2_Gundry_2013-01-22_SM42-03.raw	0/0	4.87051			0	1.476e-05
		TRUE	High	Sequest HT (A2)	Unambiguous	LDAPTNLQFVnETDSTVLVR	N11(Deamidated)	1	15	P02751-15	P02751-4; P02751-3; P02751-14; P02751-7; P02751-12; P02751-9; P02751-10; P02751-5; P02751-17; P02751-15; P02751; P02751-6; P02751-13; P02751-8; P02751-11	0	3	0.1343	0	1	1	745.05	2233.13	-0.159544	-0.000118761	CID (Collision Induced Dissociation)	MS2	64.5687	173.919	54.6951	8388	OT2_Gundry_2013-01-22_SM42-03.raw	0/0	4.69337			0	1.378e-06
	TRUE	High	DQCIVDDITYNVNDTFHK	1xDeamidated [N]; 1xCarbamidomethyl [C3]	0.00288962	0	1	17	7	P02751-15	0	2197.97	3.46854	High		0	0.004735	116.805	High	9303	0	6.936e-05
		Checked	Confidence	Identifying Node	PSM Ambiguity	Annotated Sequence	Modifications	# Protein Groups	# Proteins	Master Protein Accessions	Protein Accessions	# Missed Cleavages	Charge	DeltaScore	DeltaCn	Rank	Search Engine Rank	m/z [Da]	MH+ [Da]	DeltaM [ppm]	Deltam/z [Da]	Activation Type	MS Order	Isolation Interference [%]	Ion Inject Time [ms]	RT [min]	First Scan	Spectrum File	Ions Matched	XCorr	Amanda Score	Search Space	Percolator q-Value	Percolator PEP
		TRUE	High	Sequest HT (A2)	Unambiguous	DQcIVDDITYNVnDTFHK	C3(Carbamidomethyl); N13(Deamidated)	1	17	P02751-15	P02751-4; P02751-3; P02751-16; P02751-14; P02751-7; P02751-12; P02751-9; P02751-10; P02751-2; P02751-5; P02751-17; P02751-15; P02751; P02751-6; P02751-13; P02751-8; P02751-11	0	3	0.0607	0	1	1	733.328	2197.97	-0.205334	-0.00015044	CID (Collision Induced Dissociation)	MS2	16.4304	113.596	55.8425	8455	OT2_Gundry_2013-01-22_SM42-01.raw	0/0	3.13234			0	8.911e-05
		TRUE	High	MS Amanda (A4)	Unambiguous	DQcIVDDITYNVnDTFHK	C3(Carbamidomethyl); N13(Deamidated)	1	17	P02751-15	P02751-4; P02751-3; P02751-16; P02751-14; P02751-7; P02751-12; P02751-9; P02751-10; P02751-2; P02751-5; P02751-17; P02751-15; P02751; P02751-6; P02751-13; P02751-8; P02751-11	0	3	0.6364	0	1	1	733.328	2197.97	-0.205334	-0.00015044	CID (Collision Induced Dissociation)	MS2	16.4304	113.596	55.8425	8455	OT2_Gundry_2013-01-22_SM42-01.raw	29/57		116.805	9303	0	6.936e-05
		TRUE	High	Sequest HT (A2)	Unambiguous	DQcIVDDITYNVnDTFHK	C3(Carbamidomethyl); N13(Deamidated)	1	17	P02751-15	P02751-4; P02751-3; P02751-16; P02751-14; P02751-7; P02751-12; P02751-9; P02751-10; P02751-2; P02751-5; P02751-17; P02751-15; P02751; P02751-6; P02751-13; P02751-8; P02751-11	0	3	0.0719	0	1	1	733.328	2197.97	-0.621867	-0.000455615	CID (Collision Induced Dissociation)	MS2	24.8878	191.952	55.881	8497	OT2_Gundry_2013-01-22_SM42-02.raw	0/0	3.33762			0	5.287e-05
		TRUE	High	MS Amanda (A4)	Unambiguous	DQcIVDDITYNVnDTFHK	C3(Carbamidomethyl); N13(Deamidated)	1	17	P02751-15	P02751-4; P02751-3; P02751-16; P02751-14; P02751-7; P02751-12; P02751-9; P02751-10; P02751-2; P02751-5; P02751-17; P02751-15; P02751; P02751-6; P02751-13; P02751-8; P02751-11	0	3	0.5966	0	1	1	733.328	2197.97	-0.621867	-0.000455615	CID (Collision Induced Dissociation)	MS2	24.8878	191.952	55.881	8497	OT2_Gundry_2013-01-22_SM42-02.raw	27/55		108.733	9346	0	8.486e-05
		TRUE	High	MS Amanda (A4)	Unambiguous	DQcIVDDITYNVnDTFHK	C3(Carbamidomethyl); N13(Deamidated)	1	17	P02751-15	P02751-4; P02751-3; P02751-16; P02751-14; P02751-7; P02751-12; P02751-9; P02751-10; P02751-2; P02751-5; P02751-17; P02751-15; P02751; P02751-6; P02751-13; P02751-8; P02751-11	0	3	0.3473	0	1	1	733.328	2197.97	-0.122028	-8.94045e-05	CID (Collision Induced Dissociation)	MS2	14.0334	129.615	55.8688	8545	OT2_Gundry_2013-01-22_SM42-03.raw	24/56		82.547	9321	0	0.002938
		TRUE	High	Sequest HT (A2)	Unambiguous	DQcIVDDITYNVnDTFHK	C3(Carbamidomethyl); N13(Deamidated)	1	17	P02751-15	P02751-4; P02751-3; P02751-16; P02751-14; P02751-7; P02751-12; P02751-9; P02751-10; P02751-2; P02751-5; P02751-17; P02751-15; P02751; P02751-6; P02751-13; P02751-8; P02751-11	0	3	0.0432	0	1	1	733.328	2197.97	-0.122028	-8.94045e-05	CID (Collision Induced Dissociation)	MS2	14.0334	129.615	55.8688	8545	OT2_Gundry_2013-01-22_SM42-03.raw	0/0	3.46854			0	0.004735
		TRUE	High	Sequest HT (A2)	Unambiguous	DQcIVDDITYnVNDTFHK	C3(Carbamidomethyl); N11(Deamidated)	1	17	P02751-15	P02751-4; P02751-3; P02751-16; P02751-14; P02751-7; P02751-12; P02751-9; P02751-10; P02751-2; P02751-5; P02751-17; P02751-15; P02751; P02751-6; P02751-13; P02751-8; P02751-11	0	3		0.0432	2	2	733.328	2197.97	-0.122028	-8.94045e-05	CID (Collision Induced Dissociation)	MS2	14.0334	129.615	55.8688	8545	OT2_Gundry_2013-01-22_SM42-03.raw	0/0	3.32372			0.000576	0.02412
	TRUE	High	LYNNHNYTDCTSEGR	1xDeamidated [N]; 1xCarbamidomethyl [C10]	0.000740649	0	1	17	12	P02751-15	0	1844.75	3.47792	High		0	0.0001475	130.115	High	3260	0	1.84e-05
		Checked	Confidence	Identifying Node	PSM Ambiguity	Annotated Sequence	Modifications	# Protein Groups	# Proteins	Master Protein Accessions	Protein Accessions	# Missed Cleavages	Charge	DeltaScore	DeltaCn	Rank	Search Engine Rank	m/z [Da]	MH+ [Da]	DeltaM [ppm]	Deltam/z [Da]	Activation Type	MS Order	Isolation Interference [%]	Ion Inject Time [ms]	RT [min]	First Scan	Spectrum File	Ions Matched	XCorr	Amanda Score	Search Space	Percolator q-Value	Percolator PEP
		TRUE	High	Sequest HT (A2)	Unambiguous	LYnNHNYTDcTSEGR	N3(Deamidated); C10(Carbamidomethyl)	1	17	P02751-15	P02751-4; P02751-3; P02751-16; P02751-14; P02751-7; P02751-12; P02751-9; P02751-10; P02751-2; P02751-5; P02751-17; P02751-15; P02751; P02751-6; P02751-13; P02751-8; P02751-11	0	3	0.0213	0	1	1	615.588	1844.75	-0.00866606	-5.32891e-06	CID (Collision Induced Dissociation)	MS2	35.731	121.289	11.9464	1498	OT2_Gundry_2013-01-22_SM42-02.raw	0/0	3.29007			0	0.0001574
		TRUE	High	Sequest HT (A2)	Unambiguous	LYNnHNYTDcTSEGR	N4(Deamidated); C10(Carbamidomethyl)	1	17	P02751-15	P02751-4; P02751-3; P02751-16; P02751-14; P02751-7; P02751-12; P02751-9; P02751-10; P02751-2; P02751-5; P02751-17; P02751-15; P02751; P02751-6; P02751-13; P02751-8; P02751-11	0	3		0.0213	2	2	615.588	1844.75	-0.00866606	-5.32891e-06	CID (Collision Induced Dissociation)	MS2	35.731	121.289	11.9464	1498	OT2_Gundry_2013-01-22_SM42-02.raw	0/0	3.21809			0	4.168e-05
		TRUE	High	Sequest HT (A2)	Unambiguous	LYNNHnYTDcTSEGR	N6(Deamidated); C10(Carbamidomethyl)	1	17	P02751-15	P02751-4; P02751-3; P02751-16; P02751-14; P02751-7; P02751-12; P02751-9; P02751-10; P02751-2; P02751-5; P02751-17; P02751-15; P02751; P02751-6; P02751-13; P02751-8; P02751-11	0	3		0.0426	3	3	615.588	1844.75	-0.00866606	-5.32891e-06	CID (Collision Induced Dissociation)	MS2	35.731	121.289	11.9464	1498	OT2_Gundry_2013-01-22_SM42-02.raw	0/0	3.14546			0	5.284e-06
		TRUE	High	MS Amanda (A4)	Unambiguous	LYNNHnYTDcTSEGR	N6(Deamidated); C10(Carbamidomethyl)	1	17	P02751-15	P02751-4; P02751-3; P02751-16; P02751-14; P02751-7; P02751-12; P02751-9; P02751-10; P02751-2; P02751-5; P02751-17; P02751-15; P02751; P02751-6; P02751-13; P02751-8; P02751-11	2	3	0.7416	0	1	1	615.588	1844.75	-0.00866606	-5.32891e-06	CID (Collision Induced Dissociation)	MS2	35.731	121.289	11.9464	1498	OT2_Gundry_2013-01-22_SM42-02.raw	24/46		130.115	3260	0	1.84e-05
		TRUE	High	Sequest HT (A2)	Unambiguous	LYNNHnYTDcTSEGR	N6(Deamidated); C10(Carbamidomethyl)	1	17	P02751-15	P02751-4; P02751-3; P02751-16; P02751-14; P02751-7; P02751-12; P02751-9; P02751-10; P02751-2; P02751-5; P02751-17; P02751-15; P02751; P02751-6; P02751-13; P02751-8; P02751-11	0	3	0.0412	0	1	1	615.589	1844.75	0.586879	0.000360882	CID (Collision Induced Dissociation)	MS2	22.5512	110.29	11.8618	1520	OT2_Gundry_2013-01-22_SM42-03.raw	0/0	2.9114			0	4.512e-05
		TRUE	High	Sequest HT (A2)	Unambiguous	LYNnHNYTDcTSEGR	N4(Deamidated); C10(Carbamidomethyl)	1	17	P02751-15	P02751-4; P02751-3; P02751-16; P02751-14; P02751-7; P02751-12; P02751-9; P02751-10; P02751-2; P02751-5; P02751-17; P02751-15; P02751; P02751-6; P02751-13; P02751-8; P02751-11	0	3		0.0412	2	2	615.589	1844.75	0.586879	0.000360882	CID (Collision Induced Dissociation)	MS2	22.5512	110.29	11.8618	1520	OT2_Gundry_2013-01-22_SM42-03.raw	0/0	2.78853			0	4.736e-05
		TRUE	High	MS Amanda (A4)	Unambiguous	LYNNHnYTDcTSEGR	N6(Deamidated); C10(Carbamidomethyl)	1	17	P02751-15	P02751-4; P02751-3; P02751-16; P02751-14; P02751-7; P02751-12; P02751-9; P02751-10; P02751-2; P02751-5; P02751-17; P02751-15; P02751; P02751-6; P02751-13; P02751-8; P02751-11	2	3	0.5973	0	1	1	615.589	1844.75	0.586879	0.000360882	CID (Collision Induced Dissociation)	MS2	22.5512	110.29	11.8618	1520	OT2_Gundry_2013-01-22_SM42-03.raw	13/46		108.899	3419	0	0.000158
		TRUE	High	Sequest HT (A2)	Unambiguous	LYnNHNYTDcTSEGR	N3(Deamidated); C10(Carbamidomethyl)	1	17	P02751-15	P02751-4; P02751-3; P02751-16; P02751-14; P02751-7; P02751-12; P02751-9; P02751-10; P02751-2; P02751-5; P02751-17; P02751-15; P02751; P02751-6; P02751-13; P02751-8; P02751-11	0	3		0.0481	3	3	615.589	1844.75	0.586879	0.000360882	CID (Collision Induced Dissociation)	MS2	22.5512	110.29	11.8618	1520	OT2_Gundry_2013-01-22_SM42-03.raw	0/0	2.7689			0	4.273e-05
		TRUE	High	MS Amanda (A4)	Unambiguous	LYNNHnYTDcTSEGR	N6(Deamidated); C10(Carbamidomethyl)	1	17	P02751-15	P02751-4; P02751-3; P02751-16; P02751-14; P02751-7; P02751-12; P02751-9; P02751-10; P02751-2; P02751-5; P02751-17; P02751-15; P02751; P02751-6; P02751-13; P02751-8; P02751-11	2	3	0.652	0	1	1	615.588	1844.75	-0.00866606	-5.32891e-06	CID (Collision Induced Dissociation)	MS2	33.0696	101.252	12.0211	1502	OT2_Gundry_2013-01-22_SM42-01.raw	22/47		121.368	3260	0	0.001228
		TRUE	High	Sequest HT (A2)	Unambiguous	LYnNHNYTDcTSEGR	N3(Deamidated); C10(Carbamidomethyl)	1	17	P02751-15	P02751-4; P02751-3; P02751-16; P02751-14; P02751-7; P02751-12; P02751-9; P02751-10; P02751-2; P02751-5; P02751-17; P02751-15; P02751; P02751-6; P02751-13; P02751-8; P02751-11	0	3		0.0057	3	3	615.588	1844.75	-0.00866606	-5.32891e-06	CID (Collision Induced Dissociation)	MS2	33.0696	101.252	12.0211	1502	OT2_Gundry_2013-01-22_SM42-01.raw	0/0	3.45664			0	8.109e-05
		TRUE	High	Sequest HT (A2)	Unambiguous	LYNNHnYTDcTSEGR	N6(Deamidated); C10(Carbamidomethyl)	1	17	P02751-15	P02751-4; P02751-3; P02751-16; P02751-14; P02751-7; P02751-12; P02751-9; P02751-10; P02751-2; P02751-5; P02751-17; P02751-15; P02751; P02751-6; P02751-13; P02751-8; P02751-11	0	3		0.0029	2	2	615.588	1844.75	-0.00866606	-5.32891e-06	CID (Collision Induced Dissociation)	MS2	33.0696	101.252	12.0211	1502	OT2_Gundry_2013-01-22_SM42-01.raw	0/0	3.46681			0	0.000235
		TRUE	High	Sequest HT (A2)	Unambiguous	LYNnHNYTDcTSEGR	N4(Deamidated); C10(Carbamidomethyl)	1	17	P02751-15	P02751-4; P02751-3; P02751-16; P02751-14; P02751-7; P02751-12; P02751-9; P02751-10; P02751-2; P02751-5; P02751-17; P02751-15; P02751; P02751-6; P02751-13; P02751-8; P02751-11	0	3	0.0029	0	1	1	615.588	1844.75	-0.00866606	-5.32891e-06	CID (Collision Induced Dissociation)	MS2	33.0696	101.252	12.0211	1502	OT2_Gundry_2013-01-22_SM42-01.raw	0/0	3.47792			0	0.0001475
TRUE	318	1	1	1	12	[Master Protein] Inhibin beta E chain OS=Homo sapiens GN=INHBE PE=1 SV=1
	Checked	Confidence	Sequence	Modifications	Qvality PEP	Qvality q-value	# Protein Groups	# Proteins	# PSMs	Master Protein Accessions	# Missed Cleavages	Theo. MH+ [Da]	XCorr Sequest HT	Confidence Sequest HT	Search Space Sequest HT	Percolator q-Value Sequest HT	Percolator PEP Sequest HT	Amanda Score MS Amanda	Confidence MS Amanda	Search Space MS Amanda	Percolator q-Value MS Amanda	Percolator PEP MS Amanda
	TRUE	High	PLEGNSTVTGQPR	1xDeamidated [N5]	0.00165966	0	1	1	12	P58166	0	1356.68	4.61748	High		0	2.541e-05	218.656	High	9242	0	3.051e-05
		Checked	Confidence	Identifying Node	PSM Ambiguity	Annotated Sequence	Modifications	# Protein Groups	# Proteins	Master Protein Accessions	Protein Accessions	# Missed Cleavages	Charge	DeltaScore	DeltaCn	Rank	Search Engine Rank	m/z [Da]	MH+ [Da]	DeltaM [ppm]	Deltam/z [Da]	Activation Type	MS Order	Isolation Interference [%]	Ion Inject Time [ms]	RT [min]	First Scan	Spectrum File	Ions Matched	XCorr	Amanda Score	Search Space	Percolator q-Value	Percolator PEP
		TRUE	High	Sequest HT (A2)	Unambiguous	PLEGnSTVTGQPR	N5(Deamidated)	1	1	P58166	P58166	0	2	0.5159	0	1	1	678.841	1356.67	-0.391968	-0.000265887	CID (Collision Induced Dissociation)	MS2	13.2579	341.979	11.2209	1398	OT2_Gundry_2013-01-22_SM42-02.raw	0/0	4.09119			0	2.482e-05
		TRUE	High	MS Amanda (A4)	Unambiguous	PLEGnSTVTGQPR	N5(Deamidated)	1	1	P58166	P58166	2	2	0.7229	0	1	1	678.841	1356.67	-0.391968	-0.000265887	CID (Collision Induced Dissociation)	MS2	13.2579	341.979	11.2209	1398	OT2_Gundry_2013-01-22_SM42-02.raw	16/22		163.715	9545	0	5.803e-05
		TRUE	High	Sequest HT (A2)	Unambiguous	PLEGnSTVTGQPR	N5(Deamidated)	1	1	P58166	P58166	0	2	0.5887	0	1	1	678.841	1356.68	-0.0320581	-2.17462e-05	CID (Collision Induced Dissociation)	MS2	7.4605	134.737	11.5646	1444	OT2_Gundry_2013-01-22_SM42-02.raw	0/0	4.61748			0	2.541e-05
		TRUE	High	MS Amanda (A4)	Unambiguous	PLEGnSTVTGQPR	N5(Deamidated)	1	1	P58166	P58166	2	2	0.7842	0	1	1	678.841	1356.68	-0.0320581	-2.17462e-05	CID (Collision Induced Dissociation)	MS2	7.4605	134.737	11.5646	1444	OT2_Gundry_2013-01-22_SM42-02.raw	19/22		218.656	9242	0	3.051e-05
		TRUE	High	MS Amanda (A4)	Unambiguous	PLEGnSTVTGQPR	N5(Deamidated)	1	1	P58166	P58166	2	2	0.7485	0	1	1	678.841	1356.68	-0.122036	-8.27814e-05	CID (Collision Induced Dissociation)	MS2	0	132.649	11.51	1467	OT2_Gundry_2013-01-22_SM42-03.raw	15/22		185.709	9260	0	0.0001811
		TRUE	High	Sequest HT (A2)	Unambiguous	PLEGnSTVTGQPR	N5(Deamidated)	1	1	P58166	P58166	0	2	0.6	0	1	1	678.841	1356.68	-0.122036	-8.27814e-05	CID (Collision Induced Dissociation)	MS2	0	132.649	11.51	1467	OT2_Gundry_2013-01-22_SM42-03.raw	0/0	3.99889			0	7.603e-05
		TRUE	High	Sequest HT (A2)	Unambiguous	PLEGnSTVTGQPR	N5(Deamidated)	1	1	P58166	P58166	0	2	0.5679	0	1	1	678.841	1356.67	-0.301991	-0.000204852	CID (Collision Induced Dissociation)	MS2	15.1021	294.904	11.1749	1420	OT2_Gundry_2013-01-22_SM42-03.raw	0/0	4.48901			0	1.861e-05
		TRUE	High	MS Amanda (A4)	Unambiguous	PLEGnSTVTGQPR	N5(Deamidated)	1	1	P58166	P58166	2	2	0.7063	0	1	1	678.841	1356.67	-0.301991	-0.000204852	CID (Collision Induced Dissociation)	MS2	15.1021	294.904	11.1749	1420	OT2_Gundry_2013-01-22_SM42-03.raw	16/22		164.769	9548	0	5.441e-05
		TRUE	High	Sequest HT (A2)	Unambiguous	PLEGnSTVTGQPR	N5(Deamidated)	1	1	P58166	P58166	0	2	0.5576	0	1	1	678.841	1356.67	-0.661901	-0.000448992	CID (Collision Induced Dissociation)	MS2	2.78407	156.198	11.5227	1432	OT2_Gundry_2013-01-22_SM42-01.raw	0/0	4.24566			0	4.932e-05
		TRUE	High	MS Amanda (A4)	Unambiguous	PLEGnSTVTGQPR	N5(Deamidated)	1	1	P58166	P58166	2	2	0.7211	0	1	1	678.841	1356.67	-0.661901	-0.000448992	CID (Collision Induced Dissociation)	MS2	2.78407	156.198	11.5227	1432	OT2_Gundry_2013-01-22_SM42-01.raw	17/22		185.431	9900	0	4.75e-05
		TRUE	High	MS Amanda (A4)	Unambiguous	PLEGnSTVTGQPR	N5(Deamidated)	1	1	P58166	P58166	2	2	0.7085	0	1	1	678.841	1356.68	-0.122036	-8.27814e-05	CID (Collision Induced Dissociation)	MS2	13.7187	344.526	11.1704	1383	OT2_Gundry_2013-01-22_SM42-01.raw	14/22		169.384	9260	0	5.487e-05
		TRUE	High	Sequest HT (A2)	Unambiguous	PLEGnSTVTGQPR	N5(Deamidated)	1	1	P58166	P58166	0	2	0.5467	0	1	1	678.841	1356.68	-0.122036	-8.27814e-05	CID (Collision Induced Dissociation)	MS2	13.7187	344.526	11.1704	1383	OT2_Gundry_2013-01-22_SM42-01.raw	0/0	4.28368			0	3.033e-05
TRUE	316	1	3	3	29	[Master Protein] Serotransferrin OS=Homo sapiens GN=TF PE=1 SV=3
	Checked	Confidence	Sequence	Modifications	Qvality PEP	Qvality q-value	# Protein Groups	# Proteins	# PSMs	Master Protein Accessions	# Missed Cleavages	Theo. MH+ [Da]	XCorr Sequest HT	Confidence Sequest HT	Search Space Sequest HT	Percolator q-Value Sequest HT	Percolator PEP Sequest HT	Amanda Score MS Amanda	Confidence MS Amanda	Search Space MS Amanda	Percolator q-Value MS Amanda	Percolator PEP MS Amanda
	TRUE	High	QQQHLFGSNVTDCSGNF	1xDeamidated [N9]; 1xCarbamidomethyl [C13]	0.000197346	0	1	1	6	P02787	0	1939.82	4.65707	High		0	2.078e-06	138.58	High	6039	0	1.253e-06
		Checked	Confidence	Identifying Node	PSM Ambiguity	Annotated Sequence	Modifications	# Protein Groups	# Proteins	Master Protein Accessions	Protein Accessions	# Missed Cleavages	Charge	DeltaScore	DeltaCn	Rank	Search Engine Rank	m/z [Da]	MH+ [Da]	DeltaM [ppm]	Deltam/z [Da]	Activation Type	MS Order	Isolation Interference [%]	Ion Inject Time [ms]	RT [min]	First Scan	Spectrum File	Ions Matched	XCorr	Amanda Score	Search Space	Percolator q-Value	Percolator PEP
		TRUE	High	MS Amanda (A4)	Unambiguous	QQQHLFGSnVTDcSGNF	N9(Deamidated); C13(Carbamidomethyl)	1	1	P02787	P02787	0	2	0.6865	0	1	1	970.416	1939.82	0.306662	0.000297435	CID (Collision Induced Dissociation)	MS2	0	181.376	40.8441	6071	OT2_Gundry_2013-01-22_SM42-01.raw	19/29		138.58	6039	0	1.253e-06
		TRUE	High	Sequest HT (A2)	Unambiguous	QQQHLFGSnVTDcSGNF	N9(Deamidated); C13(Carbamidomethyl)	1	1	P02787	P02787	0	2	0.3219	0	1	1	970.416	1939.82	0.306662	0.000297435	CID (Collision Induced Dissociation)	MS2	0	181.376	40.8441	6071	OT2_Gundry_2013-01-22_SM42-01.raw	0/0	4.65707			0	2.078e-06
		TRUE	High	MS Amanda (A4)	Unambiguous	QQQHLFGSnVTDcSGNF	N9(Deamidated); C13(Carbamidomethyl)	1	1	P02787	P02787	0	2	0.7501	0	1	1	970.416	1939.82	0.243733	0.0002364	CID (Collision Induced Dissociation)	MS2	0	342.058	40.6999	6079	OT2_Gundry_2013-01-22_SM42-02.raw	15/29		109.682	6043	0	0.0001078
		TRUE	High	Sequest HT (A2)	Unambiguous	QQQHLFGSnVTDcSGNF	N9(Deamidated); C13(Carbamidomethyl)	1	1	P02787	P02787	0	2	0.3656	0	1	1	970.416	1939.82	0.243733	0.0002364	CID (Collision Induced Dissociation)	MS2	0	342.058	40.6999	6079	OT2_Gundry_2013-01-22_SM42-02.raw	0/0	4.53671			0	8.044e-05
		TRUE	High	MS Amanda (A4)	Unambiguous	QQQHLFGSnVTDcSGNF	N9(Deamidated); C13(Carbamidomethyl)	1	1	P02787	P02787	0	2	0.8198	0	1	1	970.416	1939.82	-0.0709098	-6.87763e-05	CID (Collision Induced Dissociation)	MS2	11.9756	275.627	40.7678	6136	OT2_Gundry_2013-01-22_SM42-03.raw	20/29		115.737	6002	0	1.53e-05
		TRUE	High	Sequest HT (A2)	Unambiguous	QQQHLFGSnVTDcSGNF	N9(Deamidated); C13(Carbamidomethyl)	1	1	P02787	P02787	0	2	0.3595	0	1	1	970.416	1939.82	-0.0709098	-6.87763e-05	CID (Collision Induced Dissociation)	MS2	11.9756	275.627	40.7678	6136	OT2_Gundry_2013-01-22_SM42-03.raw	0/0	3.69572			0	1.88e-05
	TRUE	High	CGLVPVLAENYNK	1xDeamidated [N]; 1xCarbamidomethyl [C1]	0.0121582	0	1	1	17	P02787	0	1477.74	3.52604	High		0.0009881	0.03023	136.525	High	12010	0	0.0006001
		Checked	Confidence	Identifying Node	PSM Ambiguity	Annotated Sequence	Modifications	# Protein Groups	# Proteins	Master Protein Accessions	Protein Accessions	# Missed Cleavages	Charge	DeltaScore	DeltaCn	Rank	Search Engine Rank	m/z [Da]	MH+ [Da]	DeltaM [ppm]	Deltam/z [Da]	Activation Type	MS Order	Isolation Interference [%]	Ion Inject Time [ms]	RT [min]	First Scan	Spectrum File	Ions Matched	XCorr	Amanda Score	Search Space	Percolator q-Value	Percolator PEP
		TRUE	High	Sequest HT (A2)	Unambiguous	cGLVPVLAENYnK	C1(Carbamidomethyl); N12(Deamidated)	1	1	P02787	P02787	0	2	0.0291	0	1	1	739.372	1477.74	1.05996	0.000783173	CID (Collision Induced Dissociation)	MS2	18.3696	172.424	45.0842	6766	OT2_Gundry_2013-01-22_SM42-01.raw	0/0	3.43515			0	0.001982
		TRUE	High	MS Amanda (A4)	Unambiguous	cGLVPVLAENYnK	C1(Carbamidomethyl); N12(Deamidated)	1	1	P02787	P02787	0	2	0.5082	0	1	1	739.372	1477.74	1.05996	0.000783173	CID (Collision Induced Dissociation)	MS2	18.3696	172.424	45.0842	6766	OT2_Gundry_2013-01-22_SM42-01.raw	19/22		136.525	12010	0	0.0006001
		TRUE	High	Sequest HT (A2)	Unambiguous	cGLVPVLAENYnK	C1(Carbamidomethyl); N12(Deamidated)	1	1	P02787	P02787	0	2		0.0313	2	2	739.372	1477.74	0.151294	0.000111786	CID (Collision Induced Dissociation)	MS2	13.7472	122.942	45.4484	6829	OT2_Gundry_2013-01-22_SM42-01.raw	0/0	3.09404			0	0.008413
		TRUE	High	MS Amanda (A4)	Unambiguous	cGLVPVLAEnYNK	C1(Carbamidomethyl); N10(Deamidated)	1	1	P02787	P02787	0	2	0.3324	0	1	1	739.372	1477.74	0.151294	0.000111786	CID (Collision Induced Dissociation)	MS2	13.7472	122.942	45.4484	6829	OT2_Gundry_2013-01-22_SM42-01.raw	8/22		107.145	11838	0	0.01231
		TRUE	High	Sequest HT (A2)	Unambiguous	cGLVPVLAENYnK	C1(Carbamidomethyl); N12(Deamidated)	1	1	P02787	P02787	0	2		0.0132	2	2	739.371	1477.74	-0.0965252	-7.13194e-05	CID (Collision Induced Dissociation)	MS2	26.8294	192.624	45.0879	6796	OT2_Gundry_2013-01-22_SM42-02.raw	0/0	3.00389			0	0.007877
		TRUE	High	MS Amanda (A4)	Unambiguous	cGLVPVLAEnYNK	C1(Carbamidomethyl); N10(Deamidated)	1	1	P02787	P02787	0	2	0.3875	0	1	1	739.371	1477.74	-0.0965252	-7.13194e-05	CID (Collision Induced Dissociation)	MS2	26.8294	192.624	45.0879	6796	OT2_Gundry_2013-01-22_SM42-02.raw	11/22		95.07	11939	0	0.006259
		TRUE	High	Sequest HT (A2)	Unambiguous	cGLVPVLAENYnK	C1(Carbamidomethyl); N12(Deamidated)	1	1	P02787	P02787	0	2	0.1575	0	1	1	739.371	1477.74	0.0686874	5.07509e-05	CID (Collision Induced Dissociation)	MS2	21.5701	90.8481	45.4255	6852	OT2_Gundry_2013-01-22_SM42-02.raw	0/0	2.92086			0	0.008087
		TRUE	High	Sequest HT (A2)	Unambiguous	cGLVPVLAEnYNK	C1(Carbamidomethyl); N10(Deamidated)	1	1	P02787	P02787	0	2	0.1575	0	1	2	739.371	1477.74	0.0686874	5.07509e-05	CID (Collision Induced Dissociation)	MS2	21.5701	90.8481	45.4255	6852	OT2_Gundry_2013-01-22_SM42-02.raw	0/0	2.92063			0	0.01481
		TRUE	High	MS Amanda (A4)	Unambiguous	cGLVPVLAEnYNK	C1(Carbamidomethyl); N10(Deamidated)	1	1	P02787	P02787	0	2	0.3407	0	1	1	739.371	1477.74	0.0686874	5.07509e-05	CID (Collision Induced Dissociation)	MS2	21.5701	90.8481	45.4255	6852	OT2_Gundry_2013-01-22_SM42-02.raw	8/22		107.02	11888	0	0.01103
		TRUE	High	Sequest HT (A2)	Unambiguous	cGLVPVLAENYnK	C1(Carbamidomethyl); N12(Deamidated)	1	1	P02787	P02787	0	2	0.0281	0	1	1	739.372	1477.74	0.481719	0.000355927	CID (Collision Induced Dissociation)	MS2	26.3846	242.084	45.1656	6857	OT2_Gundry_2013-01-22_SM42-03.raw	0/0	3.19746			0	0.00936
		TRUE	High	MS Amanda (A4)	Unambiguous	cGLVPVLAENYnK	C1(Carbamidomethyl); N12(Deamidated)	1	1	P02787	P02787	0	2	0.2346	0	1	1	739.372	1477.74	0.481719	0.000355927	CID (Collision Induced Dissociation)	MS2	26.3846	242.084	45.1656	6857	OT2_Gundry_2013-01-22_SM42-03.raw	11/22		94.172	11891	0	0.001986
		TRUE	High	Sequest HT (A2)	Unambiguous	cGLVPVLAENYnK	C1(Carbamidomethyl); N12(Deamidated)	1	1	P02787	P02787	0	2		0.0255	2	2	739.372	1477.74	0.646932	0.000477997	CID (Collision Induced Dissociation)	MS2	10.4317	98.201	45.5157	6916	OT2_Gundry_2013-01-22_SM42-03.raw	0/0	3.44282			0	0.003992
		TRUE	High	MS Amanda (A4)	Unambiguous	cGLVPVLAENYnK	C1(Carbamidomethyl); N12(Deamidated)	1	1	P02787	P02787	0	2	0.4058	0	1	1	739.372	1477.74	0.646932	0.000477997	CID (Collision Induced Dissociation)	MS2	10.4317	98.201	45.5157	6916	OT2_Gundry_2013-01-22_SM42-03.raw	13/22		120.737	11968	0	0.002045
		TRUE	High	Sequest HT (A2)	Unambiguous	cGLVPVLAEnYNK	C1(Carbamidomethyl); N10(Deamidated)	1	1	P02787	P02787	0	2	0.0313	0	1	1	739.372	1477.74	0.151294	0.000111786	CID (Collision Induced Dissociation)	MS2	13.7472	122.942	45.4484	6829	OT2_Gundry_2013-01-22_SM42-01.raw	0/0	3.18595			0.000576	0.0231
		TRUE	High	Sequest HT (A2)	Unambiguous	cGLVPVLAEnYNK	C1(Carbamidomethyl); N10(Deamidated)	1	1	P02787	P02787	0	2	0.0255	0	1	1	739.372	1477.74	0.646932	0.000477997	CID (Collision Induced Dissociation)	MS2	10.4317	98.201	45.5157	6916	OT2_Gundry_2013-01-22_SM42-03.raw	0/0	3.52604			0.0009881	0.03023
		TRUE	High	Sequest HT (A2)	Unambiguous	cGLVPVLAEnYNK	C1(Carbamidomethyl); N10(Deamidated)	1	1	P02787	P02787	0	2		0.0291	2	2	739.372	1477.74	1.05996	0.000783173	CID (Collision Induced Dissociation)	MS2	18.3696	172.424	45.0842	6766	OT2_Gundry_2013-01-22_SM42-01.raw	0/0	3.34378			0.001254	0.03266
		TRUE	High	Sequest HT (A2)	Unambiguous	cGLVPVLAEnYNK	C1(Carbamidomethyl); N10(Deamidated)	1	1	P02787	P02787	0	2		0.0281	2	2	739.372	1477.74	0.481719	0.000355927	CID (Collision Induced Dissociation)	MS2	26.3846	242.084	45.1656	6857	OT2_Gundry_2013-01-22_SM42-03.raw	0/0	3.10756			0.001515	0.03781
	TRUE	High	GSNVTDCSGNFCLFR	1xDeamidated [N3]; 2xCarbamidomethyl [C7; C12]	0.00404319	0	1	1	6	P02787	0	1734.72	4.52772	High		0	8.076e-05	214.383	High	4192	0	0.0003361
		Checked	Confidence	Identifying Node	PSM Ambiguity	Annotated Sequence	Modifications	# Protein Groups	# Proteins	Master Protein Accessions	Protein Accessions	# Missed Cleavages	Charge	DeltaScore	DeltaCn	Rank	Search Engine Rank	m/z [Da]	MH+ [Da]	DeltaM [ppm]	Deltam/z [Da]	Activation Type	MS Order	Isolation Interference [%]	Ion Inject Time [ms]	RT [min]	First Scan	Spectrum File	Ions Matched	XCorr	Amanda Score	Search Space	Percolator q-Value	Percolator PEP
		TRUE	High	MS Amanda (A4)	Unambiguous	GSnVTDcSGNFcLFR	N3(Deamidated); C7(Carbamidomethyl); C12(Carbamidomethyl)	1	1	P02787	P02787	2	2	0.7975	0	1	1	867.864	1734.72	0.190333	0.000165088	CID (Collision Induced Dissociation)	MS2	0	353.316	46.3105	6976	OT2_Gundry_2013-01-22_SM42-01.raw	22/25		188.726	4122	0	0.0001555
		TRUE	High	Sequest HT (A2)	Unambiguous	GSnVTDcSGNFcLFR	N3(Deamidated); C7(Carbamidomethyl); C12(Carbamidomethyl)	1	1	P02787	P02787	0	2	0.1103	0	1	1	867.864	1734.72	0.190333	0.000165088	CID (Collision Induced Dissociation)	MS2	0	353.316	46.3105	6976	OT2_Gundry_2013-01-22_SM42-01.raw	0/0	4.08169			0	7.501e-05
		TRUE	High	Sequest HT (A2)	Unambiguous	GSnVTDcSGNFcLFR	N3(Deamidated); C7(Carbamidomethyl); C12(Carbamidomethyl)	1	1	P02787	P02787	0	2	0.067	0	1	1	867.865	1734.72	0.471809	0.000409228	CID (Collision Induced Dissociation)	MS2	12.1242	350.146	46.3973	7014	OT2_Gundry_2013-01-22_SM42-02.raw	0/0	4.3296			0	0.0003
		TRUE	High	MS Amanda (A4)	Unambiguous	GSnVTDcSGNFcLFR	N3(Deamidated); C7(Carbamidomethyl); C12(Carbamidomethyl)	1	1	P02787	P02787	2	2	0.815	0	1	1	867.865	1734.72	0.471809	0.000409228	CID (Collision Induced Dissociation)	MS2	12.1242	350.146	46.3973	7014	OT2_Gundry_2013-01-22_SM42-02.raw	20/25		214.383	4192	0	0.0003361
		TRUE	High	Sequest HT (A2)	Unambiguous	GSnVTDcSGNFcLFR	N3(Deamidated); C7(Carbamidomethyl); C12(Carbamidomethyl)	1	1	P02787	P02787	0	2	0.1104	0	1	1	867.865	1734.72	0.40144	0.000348193	CID (Collision Induced Dissociation)	MS2	0	414.009	46.3357	7060	OT2_Gundry_2013-01-22_SM42-03.raw	0/0	4.52772			0	8.076e-05
		TRUE	High	MS Amanda (A4)	Unambiguous	GSnVTDcSGNFcLFR	N3(Deamidated); C7(Carbamidomethyl); C12(Carbamidomethyl)	1	1	P02787	P02787	2	2	0.7999	0	1	1	867.865	1734.72	0.40144	0.000348193	CID (Collision Induced Dissociation)	MS2	0	414.009	46.3357	7060	OT2_Gundry_2013-01-22_SM42-03.raw	21/25		197.823	4208	0	0.0001243
TRUE	315	2	6	6	43	[Master Protein] Insulin receptor OS=Homo sapiens GN=INSR PE=1 SV=4
	Checked	Confidence	Sequence	Modifications	Qvality PEP	Qvality q-value	# Protein Groups	# Proteins	# PSMs	Master Protein Accessions	# Missed Cleavages	Theo. MH+ [Da]	XCorr Sequest HT	Confidence Sequest HT	Search Space Sequest HT	Percolator q-Value Sequest HT	Percolator PEP Sequest HT	Amanda Score MS Amanda	Confidence MS Amanda	Search Space MS Amanda	Percolator q-Value MS Amanda	Percolator PEP MS Amanda
	TRUE	High	WKPPSDPNGNITHY	2xDeamidated [N8; N10]	0.0920599	0	1	2	6	P06213	0	1627.74	1.9614	High		0.001598	0.04768	56.109	High	9378	0	0.01619
		Checked	Confidence	Identifying Node	PSM Ambiguity	Annotated Sequence	Modifications	# Protein Groups	# Proteins	Master Protein Accessions	Protein Accessions	# Missed Cleavages	Charge	DeltaScore	DeltaCn	Rank	Search Engine Rank	m/z [Da]	MH+ [Da]	DeltaM [ppm]	Deltam/z [Da]	Activation Type	MS Order	Isolation Interference [%]	Ion Inject Time [ms]	RT [min]	First Scan	Spectrum File	Ions Matched	XCorr	Amanda Score	Search Space	Percolator q-Value	Percolator PEP
		TRUE	High	Sequest HT (A2)	Unambiguous	WKPPSDPnGnITHY	N8(Deamidated); N10(Deamidated)	1	2	P06213	P06213; P06213-2	0	3	0.0426	0	1	1	543.251	1627.74	0.24322	0.000131966	CID (Collision Induced Dissociation)	MS2	45.0248	86.2052	32.9871	4866	OT2_Gundry_2013-01-22_SM42-03.raw	0/0	1.88031			0	0.01058
		TRUE	High	MS Amanda (A4)	Unambiguous	WKPPSDPnGnITHY	N8(Deamidated); N10(Deamidated)	1	2	P06213	P06213; P06213-2	0	3	0.2451	0	1	1	543.251	1627.74	0.24322	0.000131966	CID (Collision Induced Dissociation)	MS2	45.0248	86.2052	32.9871	4866	OT2_Gundry_2013-01-22_SM42-03.raw	12/45		56.109	9378	0	0.01619
		TRUE	High	Sequest HT (A2)	Unambiguous	WKPPSDPnGnITHY	N8(Deamidated); N10(Deamidated)	1	2	P06213	P06213; P06213-2	0	3	0.25	0	1	1	543.251	1627.74	-0.656705	-0.000356315	CID (Collision Induced Dissociation)	MS2	45.738	135.52	32.8328	4789	OT2_Gundry_2013-01-22_SM42-02.raw	0/0	1.9614			0.001598	0.04768
		TRUE	High	MS Amanda (A4)	Unambiguous	WKPPSDPnGnITHY	N8(Deamidated); N10(Deamidated)	1	2	P06213	P06213; P06213-2	0	3	0.251	0	1	1	543.251	1627.74	-0.544214	-0.00029528	CID (Collision Induced Dissociation)	MS2	48.5284	125.683	32.6718	4739	OT2_Gundry_2013-01-22_SM42-01.raw	14/47		51.8827	9329	0.003097	0.08788
		TRUE	High	MS Amanda (A4)	Unambiguous	WKPPSDPnGnITHY	N8(Deamidated); N10(Deamidated)	1	2	P06213	P06213; P06213-2	0	3	0.1725	0	1	1	543.251	1627.74	-0.656705	-0.000356315	CID (Collision Induced Dissociation)	MS2	45.738	135.52	32.8328	4789	OT2_Gundry_2013-01-22_SM42-02.raw	12/47		45.6789	9301	0.004459	0.1174
		TRUE	High	Sequest HT (A2)	Unambiguous	WKPPSDPnGnITHY	N8(Deamidated); N10(Deamidated)	1	2	P06213	P06213; P06213-2	0	3	0.152	0	1	1	543.251	1627.74	-0.544214	-0.00029528	CID (Collision Induced Dissociation)	MS2	48.5284	125.683	32.6718	4739	OT2_Gundry_2013-01-22_SM42-01.raw	0/0	1.70954			0.004855	0.1023
	TRUE	High	GETLEIGNYSFYALD	1xDeamidated [N8]	0.00060534	0	1	2	6	P06213	0	1692.76	3.77726	High		0	0.001011	189.452	High	9758	0	6.692e-06
		Checked	Confidence	Identifying Node	PSM Ambiguity	Annotated Sequence	Modifications	# Protein Groups	# Proteins	Master Protein Accessions	Protein Accessions	# Missed Cleavages	Charge	DeltaScore	DeltaCn	Rank	Search Engine Rank	m/z [Da]	MH+ [Da]	DeltaM [ppm]	Deltam/z [Da]	Activation Type	MS Order	Isolation Interference [%]	Ion Inject Time [ms]	RT [min]	First Scan	Spectrum File	Ions Matched	XCorr	Amanda Score	Search Space	Percolator q-Value	Percolator PEP
		TRUE	High	Sequest HT (A2)	Unambiguous	GETLEIGnYSFYALD	N8(Deamidated)	1	2	P06213	P06213; P06213-2	0	2	0.4577	0	1	1	846.885	1692.76	-0.481472	-0.000407509	CID (Collision Induced Dissociation)	MS2	12.4463	500	65.9651	9627	OT2_Gundry_2013-01-22_SM42-01.raw	0/0	3.77726			0	0.001011
		TRUE	High	MS Amanda (A4)	Unambiguous	GETLEIGnYSFYALD	N8(Deamidated)	1	2	P06213	P06213; P06213-2	0	2	0.6265	0	1	1	846.885	1692.76	-0.481472	-0.000407509	CID (Collision Induced Dissociation)	MS2	12.4463	500	65.9651	9627	OT2_Gundry_2013-01-22_SM42-01.raw	15/25		170.585	9672	0	0.0002537
		TRUE	High	Sequest HT (A2)	Unambiguous	GETLEIGnYSFYALD	N8(Deamidated)	1	2	P06213	P06213; P06213-2	0	2	0.4524	0	1	1	846.886	1692.76	0.383885	0.000324913	CID (Collision Induced Dissociation)	MS2	21.3547	500	65.901	9667	OT2_Gundry_2013-01-22_SM42-02.raw	0/0	3.36047			0	4.617e-05
		TRUE	High	MS Amanda (A4)	Unambiguous	GETLEIGnYSFYALD	N8(Deamidated)	1	2	P06213	P06213; P06213-2	0	2	0.5902	0	1	1	846.886	1692.76	0.383885	0.000324913	CID (Collision Induced Dissociation)	MS2	21.3547	500	65.901	9667	OT2_Gundry_2013-01-22_SM42-02.raw	19/25		189.452	9758	0	6.692e-06
		TRUE	High	MS Amanda (A4)	Unambiguous	GETLEIGnYSFYALD	N8(Deamidated)	1	2	P06213	P06213; P06213-2	0	2	0.5491	0	1	1	846.886	1692.77	0.74445	0.000630089	CID (Collision Induced Dissociation)	MS2	24.197	500	66.0713	9723	OT2_Gundry_2013-01-22_SM42-03.raw	17/24		173.729	9804	0	0.0003154
		TRUE	High	Sequest HT (A2)	Unambiguous	GETLEIGnYSFYALD	N8(Deamidated)	1	2	P06213	P06213; P06213-2	0	2	0.3814	0	1	1	846.886	1692.77	0.74445	0.000630089	CID (Collision Induced Dissociation)	MS2	24.197	500	66.0713	9723	OT2_Gundry_2013-01-22_SM42-03.raw	0/0	3.12187			0	0.002325
	TRUE	High	GETLEIGNYSFY	1xDeamidated [N8]	0.049277	0	1	2	6	P06213	0	1393.62	2.95718	High		0.0009881	0.03045	143.623	High	6983	0	0.004974
		Checked	Confidence	Identifying Node	PSM Ambiguity	Annotated Sequence	Modifications	# Protein Groups	# Proteins	Master Protein Accessions	Protein Accessions	# Missed Cleavages	Charge	DeltaScore	DeltaCn	Rank	Search Engine Rank	m/z [Da]	MH+ [Da]	DeltaM [ppm]	Deltam/z [Da]	Activation Type	MS Order	Isolation Interference [%]	Ion Inject Time [ms]	RT [min]	First Scan	Spectrum File	Ions Matched	XCorr	Amanda Score	Search Space	Percolator q-Value	Percolator PEP
		TRUE	High	MS Amanda (A4)	Unambiguous	GETLEIGnYSFY	N8(Deamidated)	1	2	P06213	P06213; P06213-2	0	2	0.5685	0	1	1	697.312	1393.62	0.238915	0.000166478	CID (Collision Induced Dissociation)	MS2	19.0265	134.122	59.4843	8904	OT2_Gundry_2013-01-22_SM42-01.raw	14/19		143.623	6983	0	0.004974
		TRUE	High	MS Amanda (A4)	Unambiguous	GETLEIGnYSFY	N8(Deamidated)	1	2	P06213	P06213; P06213-2	0	2	0.6439	0	1	1	697.312	1393.62	0.0637301	4.44077e-05	CID (Collision Induced Dissociation)	MS2	19.007	185.25	59.5591	8999	OT2_Gundry_2013-01-22_SM42-03.raw	12/19		138.962	7038	0	0.006728
		TRUE	High	MS Amanda (A4)	Unambiguous	GETLEIGnYSFY	N8(Deamidated)	1	2	P06213	P06213; P06213-2	0	2	0.5067	0	1	1	697.312	1393.62	0.326508	0.000227513	CID (Collision Induced Dissociation)	MS2	37.8769	231.022	59.4336	8937	OT2_Gundry_2013-01-22_SM42-02.raw	10/19		84.8393	6977	0.0002942	0.03032
		TRUE	High	Sequest HT (A2)	Unambiguous	GETLEIGnYSFY	N8(Deamidated)	1	2	P06213	P06213; P06213-2	0	2	0.4356	0	1	1	697.312	1393.62	0.238915	0.000166478	CID (Collision Induced Dissociation)	MS2	19.0265	134.122	59.4843	8904	OT2_Gundry_2013-01-22_SM42-01.raw	0/0	2.64298			0.0004383	0.01957
		TRUE	High	Sequest HT (A2)	Unambiguous	GETLEIGnYSFY	N8(Deamidated)	1	2	P06213	P06213; P06213-2	0	2	0.3885	0	1	1	697.312	1393.62	0.326508	0.000227513	CID (Collision Induced Dissociation)	MS2	37.8769	231.022	59.4336	8937	OT2_Gundry_2013-01-22_SM42-02.raw	0/0	2.95718			0.0009881	0.03045
		TRUE	High	Sequest HT (A2)	Unambiguous	GETLEIGnYSFY	N8(Deamidated)	1	2	P06213	P06213; P06213-2	0	2	0.4098	0	1	1	697.312	1393.62	0.0637301	4.44077e-05	CID (Collision Induced Dissociation)	MS2	19.007	185.25	59.5591	8999	OT2_Gundry_2013-01-22_SM42-03.raw	0/0	2.44156			0.001515	0.03683
	TRUE	High	TDATNPSVPLDPISVSNSSSQIILK	1xDeamidated [N17]	0.0122262	0	1	2	4	P06213	0	2584.34	2.64544	High		0	0.0004629	120.997	High	11430	0	0.0006066
		Checked	Confidence	Identifying Node	PSM Ambiguity	Annotated Sequence	Modifications	# Protein Groups	# Proteins	Master Protein Accessions	Protein Accessions	# Missed Cleavages	Charge	DeltaScore	DeltaCn	Rank	Search Engine Rank	m/z [Da]	MH+ [Da]	DeltaM [ppm]	Deltam/z [Da]	Activation Type	MS Order	Isolation Interference [%]	Ion Inject Time [ms]	RT [min]	First Scan	Spectrum File	Ions Matched	XCorr	Amanda Score	Search Space	Percolator q-Value	Percolator PEP
		TRUE	High	Sequest HT (A2)	Unambiguous	TDATNPSVPLDPISVSnSSSQIILK	N17(Deamidated)	1	2	P06213	P06213; P06213-2	0	3	0.0881	0	1	1	862.118	2584.34	1.11829	0.000963344	CID (Collision Induced Dissociation)	MS2	71.8232	426.125	55.165	8404	OT2_Gundry_2013-01-22_SM42-02.raw	0/0	2.60597			0	0.0019
		TRUE	High	MS Amanda (A4)	Unambiguous	TDATNPSVPLDPISVSnSSSQIILK	N17(Deamidated)	1	2	P06213	P06213; P06213-2	2	3	0.3886	0	1	1	862.118	2584.34	1.18914	0.00102438	CID (Collision Induced Dissociation)	MS2	0	260.358	55.1866	8457	OT2_Gundry_2013-01-22_SM42-03.raw	28/75		120.997	11430	0	0.0006066
		TRUE	High	Sequest HT (A2)	Unambiguous	TDATNPSVPLDPISVSnSSSQIILK	N17(Deamidated)	1	2	P06213	P06213; P06213-2	0	3	0.1434	0	1	1	862.118	2584.34	1.18914	0.00102438	CID (Collision Induced Dissociation)	MS2	0	260.358	55.1866	8457	OT2_Gundry_2013-01-22_SM42-03.raw	0/0	2.64544			0	0.0004629
		TRUE	High	MS Amanda (A4)	Unambiguous	TDATNPSVPLDPISVSnSSSQIILK	N17(Deamidated)	1	2	P06213	P06213; P06213-2	2	3	0.2442	0	1	1	862.118	2584.34	1.11829	0.000963344	CID (Collision Induced Dissociation)	MS2	71.8232	426.125	55.165	8404	OT2_Gundry_2013-01-22_SM42-02.raw	24/76		83.1963	11469	0.0004285	0.0362
	TRUE	High	HNLTITQGK	1xDeamidated [N2]	0.0176565	0	1	2	15	P06213	0	1012.54	3.12956	High		0	0.00795	121.85	High	4874	0	0.001049
		Checked	Confidence	Identifying Node	PSM Ambiguity	Annotated Sequence	Modifications	# Protein Groups	# Proteins	Master Protein Accessions	Protein Accessions	# Missed Cleavages	Charge	DeltaScore	DeltaCn	Rank	Search Engine Rank	m/z [Da]	MH+ [Da]	DeltaM [ppm]	Deltam/z [Da]	Activation Type	MS Order	Isolation Interference [%]	Ion Inject Time [ms]	RT [min]	First Scan	Spectrum File	Ions Matched	XCorr	Amanda Score	Search Space	Percolator q-Value	Percolator PEP
		TRUE	High	Sequest HT (A2)	Unambiguous	HnLTITQGK	N2(Deamidated)	1	2	P06213	P06213; P06213-2	0	2	0.4824	0	1	1	506.774	1012.54	-0.867021	-0.000438948	CID (Collision Induced Dissociation)	MS2	6.48281	13.7255	7.69511	910	OT2_Gundry_2013-01-22_SM42-02.raw	0/0	3.12956			0	0.00795
		TRUE	High	MS Amanda (A4)	Unambiguous	HnLTITQGK	N2(Deamidated)	1	2	P06213	P06213; P06213-2	0	2	0.5747	0	1	1	506.774	1012.54	-0.867021	-0.000438948	CID (Collision Induced Dissociation)	MS2	6.48281	13.7255	7.69511	910	OT2_Gundry_2013-01-22_SM42-02.raw	12/15		117.152	4891	0	0.003102
		TRUE	High	MS Amanda (A4)	Unambiguous	HnLTITQGK	N2(Deamidated)	1	2	P06213	P06213; P06213-2	0	2	0.6585	0	1	1	506.775	1012.54	-0.26423	-0.000133772	CID (Collision Induced Dissociation)	MS2	61.5518	308.768	7.34889	862	OT2_Gundry_2013-01-22_SM42-02.raw	12/15		95.6586	4858	0	0.007344
		TRUE	High	Sequest HT (A2)	Unambiguous	HnLTITQGK	N2(Deamidated)	1	2	P06213	P06213; P06213-2	0	2	0.4378	0	1	1	506.775	1012.54	-0.26423	-0.000133772	CID (Collision Induced Dissociation)	MS2	46.737	141.15	7.28252	886	OT2_Gundry_2013-01-22_SM42-03.raw	0/0	2.01235			0	0.006136
		TRUE	High	MS Amanda (A4)	Unambiguous	HnLTITQGK	N2(Deamidated)	1	2	P06213	P06213; P06213-2	0	2	0.7099	0	1	1	506.775	1012.54	-0.26423	-0.000133772	CID (Collision Induced Dissociation)	MS2	46.737	141.15	7.28252	886	OT2_Gundry_2013-01-22_SM42-03.raw	11/15		116.159	4858	0	0.001557
		TRUE	High	MS Amanda (A4)	Unambiguous	HnLTITQGK	N2(Deamidated)	1	2	P06213	P06213; P06213-2	0	2	0.6192	0	1	1	506.774	1012.54	-0.505347	-0.000255842	CID (Collision Induced Dissociation)	MS2	13.0732	29.6054	7.6582	940	OT2_Gundry_2013-01-22_SM42-03.raw	10/15		121.85	4874	0	0.001049
		TRUE	High	Sequest HT (A2)	Unambiguous	HnLTITQGK	N2(Deamidated)	1	2	P06213	P06213; P06213-2	0	2	0.5016	0	1	1	506.774	1012.54	-0.505347	-0.000255842	CID (Collision Induced Dissociation)	MS2	13.0732	29.6054	7.6582	940	OT2_Gundry_2013-01-22_SM42-03.raw	0/0	3.12767			0	0.005762
		TRUE	High	MS Amanda (A4)	Unambiguous	HnLTITQGK	N2(Deamidated)	1	2	P06213	P06213; P06213-2	0	2	0.5375	0	1	1	506.775	1012.54	-0.445067	-0.000225325	CID (Collision Induced Dissociation)	MS2	52.4512	215.812	7.23621	849	OT2_Gundry_2013-01-22_SM42-01.raw	12/15		98.0177	4874	0	0.003911
		TRUE	High	Sequest HT (A2)	Unambiguous	HnLTITQGK	N2(Deamidated)	1	2	P06213	P06213; P06213-2	0	2	0.4473	0	1	1	506.774	1012.54	-0.746463	-0.000377913	CID (Collision Induced Dissociation)	MS2	5.16108	14.6973	7.59068	898	OT2_Gundry_2013-01-22_SM42-01.raw	0/0	2.37421			0	0.01059
		TRUE	High	MS Amanda (A4)	Unambiguous	HnLTITQGK	N2(Deamidated)	1	2	P06213	P06213; P06213-2	0	2	0.6863	0	1	1	506.774	1012.54	-0.746463	-0.000377913	CID (Collision Induced Dissociation)	MS2	5.16108	14.6973	7.59068	898	OT2_Gundry_2013-01-22_SM42-01.raw	11/15		116.101	4884	0	0.002615
		TRUE	High	Sequest HT (A2)	Unambiguous	HnLTITQGK	N2(Deamidated)	1	2	P06213	P06213; P06213-2	0	2	0.1344	0	1	1	506.775	1012.54	-0.445067	-0.000225325	CID (Collision Induced Dissociation)	MS2	52.4512	215.812	7.23621	849	OT2_Gundry_2013-01-22_SM42-01.raw	0/0	1.86091			0.0001499	0.0184
		TRUE	High	Sequest HT (A2)	Unambiguous	HnLTITQGK	N2(Deamidated)	1	2	P06213	P06213; P06213-2	0	2	0.3887	0	1	1	506.775	1012.54	-0.26423	-0.000133772	CID (Collision Induced Dissociation)	MS2	61.5518	308.768	7.34889	862	OT2_Gundry_2013-01-22_SM42-02.raw	0/0	2.4738			0.001124	0.03139
		TRUE	High	MS Amanda (A4)	Unambiguous	HnLTITQGK	N2(Deamidated)	1	2	P06213	P06213; P06213-2	0	2	0.4486	0	1	1	506.774	1012.54	-0.686184	-0.000347395	CID (Collision Induced Dissociation)	MS2	78.1408	500	8.0157	955	OT2_Gundry_2013-01-22_SM42-01.raw	10/15		63.1919	4884	0.001648	0.06556
		TRUE	High	MS Amanda (A4)	Selected	HnLTITQGK	N2(Deamidated)	1	2	P06213	P06213; P06213-2	0	2	0.4048	0	1	1	506.775	1012.54	0.519399	0.000262956	CID (Collision Induced Dissociation)	MS2	80.318	500	8.1714	978	OT2_Gundry_2013-01-22_SM42-02.raw	11/15		47.6342	4479	0.001648	0.06179
		TRUE	High	Sequest HT (A2)	Unambiguous	HnLTITQGK	N2(Deamidated)	1	2	P06213	P06213; P06213-2	0	2	0.1611	0	1	1	506.774	1012.54	-0.686184	-0.000347395	CID (Collision Induced Dissociation)	MS2	78.1408	500	8.0157	955	OT2_Gundry_2013-01-22_SM42-01.raw	0/0	1.80017			0.004855	0.1076
	TRUE	High	HNQSEYEDSAGECCSCPK	1xDeamidated [N2]; 3xCarbamidomethyl [C13; C14; C16]	1.26645e-05	0	1	2	6	P06213	0	2158.77	5.52558	High		0	2.126e-08	197.883	High	336	0	2.267e-08
		Checked	Confidence	Identifying Node	PSM Ambiguity	Annotated Sequence	Modifications	# Protein Groups	# Proteins	Master Protein Accessions	Protein Accessions	# Missed Cleavages	Charge	DeltaScore	DeltaCn	Rank	Search Engine Rank	m/z [Da]	MH+ [Da]	DeltaM [ppm]	Deltam/z [Da]	Activation Type	MS Order	Isolation Interference [%]	Ion Inject Time [ms]	RT [min]	First Scan	Spectrum File	Ions Matched	XCorr	Amanda Score	Search Space	Percolator q-Value	Percolator PEP
		TRUE	High	MS Amanda (A4)	Unambiguous	HnQSEYEDSAGEccScPK	N2(Deamidated); C13(Carbamidomethyl); C14(Carbamidomethyl); C16(Carbamidomethyl)	1	2	P06213	P06213; P06213-2	0	3	0.8411	0	1	1	720.263	2158.78	0.24164	0.000173882	CID (Collision Induced Dissociation)	MS2	7.12048	170.835	7.5459	888	OT2_Gundry_2013-01-22_SM42-02.raw	34/55		172.137	248	0	2.332e-06
		TRUE	High	Sequest HT (A2)	Unambiguous	HnQSEYEDSAGEccScPK	N2(Deamidated); C13(Carbamidomethyl); C14(Carbamidomethyl); C16(Carbamidomethyl)	1	2	P06213	P06213; P06213-2	0	3	0.7579	0	1	1	720.263	2158.78	0.24164	0.000173882	CID (Collision Induced Dissociation)	MS2	7.12048	170.835	7.5459	888	OT2_Gundry_2013-01-22_SM42-02.raw	0/0	5.07625			0	1.54e-06
		TRUE	High	Sequest HT (A2)	Unambiguous	HnQSEYEDSAGEccScPK	N2(Deamidated); C13(Carbamidomethyl); C14(Carbamidomethyl); C16(Carbamidomethyl)	1	2	P06213	P06213; P06213-2	0	3	0.7495	0	1	1	720.264	2158.78	0.835374	0.000601128	CID (Collision Induced Dissociation)	MS2	13.4028	252.666	7.3819	901	OT2_Gundry_2013-01-22_SM42-03.raw	0/0	5.46928			0	2.115e-08
		TRUE	High	MS Amanda (A4)	Unambiguous	HnQSEYEDSAGEccScPK	N2(Deamidated); C13(Carbamidomethyl); C14(Carbamidomethyl); C16(Carbamidomethyl)	1	2	P06213	P06213; P06213-2	0	3	0.7673	0	1	1	720.264	2158.78	0.835374	0.000601128	CID (Collision Induced Dissociation)	MS2	13.4028	252.666	7.3819	901	OT2_Gundry_2013-01-22_SM42-03.raw	34/54		197.883	336	0	2.267e-08
		TRUE	High	MS Amanda (A4)	Unambiguous	HnQSEYEDSAGEccScPK	N2(Deamidated); C13(Carbamidomethyl); C14(Carbamidomethyl); C16(Carbamidomethyl)	1	2	P06213	P06213; P06213-2	0	3	0.7344	0	1	1	720.263	2158.78	0.496098	0.000356988	CID (Collision Induced Dissociation)	MS2	4.08885	191.854	7.41059	872	OT2_Gundry_2013-01-22_SM42-01.raw	37/57		194.493	327	0	2.058e-08
		TRUE	High	Sequest HT (A2)	Unambiguous	HnQSEYEDSAGEccScPK	N2(Deamidated); C13(Carbamidomethyl); C14(Carbamidomethyl); C16(Carbamidomethyl)	1	2	P06213	P06213; P06213-2	0	3	0.7667	0	1	1	720.263	2158.78	0.496098	0.000356988	CID (Collision Induced Dissociation)	MS2	4.08885	191.854	7.41059	872	OT2_Gundry_2013-01-22_SM42-01.raw	0/0	5.52558			0	2.126e-08
TRUE	314	3	3	3	21	[Master Protein] Kininogen-1 OS=Homo sapiens GN=KNG1 PE=1 SV=2
	Checked	Confidence	Sequence	Modifications	Qvality PEP	Qvality q-value	# Protein Groups	# Proteins	# PSMs	Master Protein Accessions	# Missed Cleavages	Theo. MH+ [Da]	XCorr Sequest HT	Confidence Sequest HT	Search Space Sequest HT	Percolator q-Value Sequest HT	Percolator PEP Sequest HT	Amanda Score MS Amanda	Confidence MS Amanda	Search Space MS Amanda	Percolator q-Value MS Amanda	Percolator PEP MS Amanda
	TRUE	High	LNAENNATFYFK	1xDeamidated [N]	0.00305604	0	1	3	5	P01042	0	1432.67	4.12715	High		0	0.00108	145.562	High	9828	0	7.552e-05
		Checked	Confidence	Identifying Node	PSM Ambiguity	Annotated Sequence	Modifications	# Protein Groups	# Proteins	Master Protein Accessions	Protein Accessions	# Missed Cleavages	Charge	DeltaScore	DeltaCn	Rank	Search Engine Rank	m/z [Da]	MH+ [Da]	DeltaM [ppm]	Deltam/z [Da]	Activation Type	MS Order	Isolation Interference [%]	Ion Inject Time [ms]	RT [min]	First Scan	Spectrum File	Ions Matched	XCorr	Amanda Score	Search Space	Percolator q-Value	Percolator PEP
		TRUE	High	Sequest HT (A2)	Unambiguous	LNAENnATFYFK	N6(Deamidated)	1	3	P01042	P01042-3; P01042-2; P01042	0	2	0.0528	0	1	1	716.841	1432.67	0.0296962	2.12725e-05	CID (Collision Induced Dissociation)	MS2	51.3083	157.21	41.3638	6150	OT2_Gundry_2013-01-22_SM42-01.raw	0/0	3.78732			0	0.0007398
		TRUE	High	MS Amanda (A4)	Unambiguous	LNAENnATFYFK	N6(Deamidated)	1	3	P01042	P01042-3; P01042-2; P01042	0	2	0.6773	0	1	1	716.841	1432.67	0.0296962	2.12725e-05	CID (Collision Induced Dissociation)	MS2	51.3083	157.21	41.3638	6150	OT2_Gundry_2013-01-22_SM42-01.raw	18/20		140.008	9825	0	0.0001365
		TRUE	High	Sequest HT (A2)	Unambiguous	LNAENnATFYFK	N6(Deamidated)	1	3	P01042	P01042-3; P01042-2; P01042	0	2	0.0484	0	1	1	716.841	1432.67	0.200105	0.000143343	CID (Collision Induced Dissociation)	MS2	46.9187	187.665	41.4054	6191	OT2_Gundry_2013-01-22_SM42-02.raw	0/0	4.12715			0	0.00108
		TRUE	High	Sequest HT (A2)	Unambiguous	LNAEnNATFYFK	N5(Deamidated)	1	3	P01042	P01042-3; P01042-2; P01042	0	2		0.0484	2	2	716.841	1432.67	0.200105	0.000143343	CID (Collision Induced Dissociation)	MS2	46.9187	187.665	41.4054	6191	OT2_Gundry_2013-01-22_SM42-02.raw	0/0	3.92567			0	0.01034
		TRUE	High	MS Amanda (A4)	Unambiguous	LNAENnATFYFK	N6(Deamidated)	1	3	P01042	P01042-3; P01042-2; P01042	0	2	0.6929	0	1	1	716.841	1432.67	0.200105	0.000143343	CID (Collision Induced Dissociation)	MS2	46.9187	187.665	41.4054	6191	OT2_Gundry_2013-01-22_SM42-02.raw	16/20		145.562	9828	0	7.552e-05
	TRUE	High	LNAENNATFYFK	2xDeamidated [N2; N]	0.0520376	0	1	3	2	P01042	0	1433.66	3.25054	High		0.009771	0.1992	103.985	High	8310	0	0.005409
		Checked	Confidence	Identifying Node	PSM Ambiguity	Annotated Sequence	Modifications	# Protein Groups	# Proteins	Master Protein Accessions	Protein Accessions	# Missed Cleavages	Charge	DeltaScore	DeltaCn	Rank	Search Engine Rank	m/z [Da]	MH+ [Da]	DeltaM [ppm]	Deltam/z [Da]	Activation Type	MS Order	Isolation Interference [%]	Ion Inject Time [ms]	RT [min]	First Scan	Spectrum File	Ions Matched	XCorr	Amanda Score	Search Space	Percolator q-Value	Percolator PEP
		TRUE	High	MS Amanda (A4)	Unambiguous	LnAENnATFYFK	N2(Deamidated); N6(Deamidated)	1	3	P01042	P01042-3; P01042-2; P01042	0	2	0.5428	0	1	1	717.331	1433.65	-2.61488	-0.00187442	CID (Collision Induced Dissociation)	MS2	24.2722	426.43	42.322	6384	OT2_Gundry_2013-01-22_SM42-03.raw	10/20		103.985	8310	0	0.005409
		TRUE	High	Sequest HT (A2)	Unambiguous	LnAEnNATFYFK	N2(Deamidated); N5(Deamidated)	1	3	P01042	P01042-3; P01042-2; P01042	0	2	0.0646	0	1	1	717.331	1433.65	-2.61488	-0.00187442	CID (Collision Induced Dissociation)	MS2	24.2722	426.43	42.322	6384	OT2_Gundry_2013-01-22_SM42-03.raw	0/0	3.25054			0.009771	0.1992
	TRUE	High	ITYSIVQTNCSK	1xDeamidated [N9]; 1xCarbamidomethyl [C10]	0.00106013	0	1	2	8	P01042	0	1414.69	4.51281	High		0	8.025e-05	186.93	High	10393	0	3.785e-05
		Checked	Confidence	Identifying Node	PSM Ambiguity	Annotated Sequence	Modifications	# Protein Groups	# Proteins	Master Protein Accessions	Protein Accessions	# Missed Cleavages	Charge	DeltaScore	DeltaCn	Rank	Search Engine Rank	m/z [Da]	MH+ [Da]	DeltaM [ppm]	Deltam/z [Da]	Activation Type	MS Order	Isolation Interference [%]	Ion Inject Time [ms]	RT [min]	First Scan	Spectrum File	Ions Matched	XCorr	Amanda Score	Search Space	Percolator q-Value	Percolator PEP
		TRUE	High	MS Amanda (A4)	Unambiguous	ITYSIVQTncSK	N9(Deamidated); C10(Carbamidomethyl)	1	2	P01042	P01042-2; P01042	0	2	0.7531	0	1	1	707.847	1414.69	-0.501631	-0.000354826	CID (Collision Induced Dissociation)	MS2	11.831	162.344	25.5688	3590	OT2_Gundry_2013-01-22_SM42-01.raw	17/20		185.721	10142	0	1.554e-05
		TRUE	High	Sequest HT (A2)	Unambiguous	ITYSIVQTncSK	N9(Deamidated); C10(Carbamidomethyl)	1	2	P01042	P01042-2; P01042	0	2	0.5392	0	1	1	707.848	1414.69	0.188671	0.000133456	CID (Collision Induced Dissociation)	MS2	0	263.317	25.4974	3579	OT2_Gundry_2013-01-22_SM42-01.raw	0/0	4.33526			0	5.41e-05
		TRUE	High	MS Amanda (A4)	Unambiguous	ITYSIVQTncSK	N9(Deamidated); C10(Carbamidomethyl)	1	2	P01042	P01042-2; P01042	0	2	0.7016	0	1	1	707.848	1414.69	0.188671	0.000133456	CID (Collision Induced Dissociation)	MS2	0	263.317	25.4974	3579	OT2_Gundry_2013-01-22_SM42-01.raw	16/20		171.908	9433	0	2.641e-05
		TRUE	High	Sequest HT (A2)	Unambiguous	ITYSIVQTncSK	N9(Deamidated); C10(Carbamidomethyl)	1	2	P01042	P01042-2; P01042	0	2	0.541	0	1	1	707.847	1414.69	-0.501631	-0.000354826	CID (Collision Induced Dissociation)	MS2	11.831	162.344	25.5688	3590	OT2_Gundry_2013-01-22_SM42-01.raw	0/0	4.51281			0	8.025e-05
		TRUE	High	Sequest HT (A2)	Unambiguous	ITYSIVQTncSK	N9(Deamidated); C10(Carbamidomethyl)	1	2	P01042	P01042-2; P01042	0	2	0.4855	0	1	1	707.847	1414.69	-0.674206	-0.000476896	CID (Collision Induced Dissociation)	MS2	9.49014	215.982	25.478	3602	OT2_Gundry_2013-01-22_SM42-02.raw	0/0	4.46752			0	0.0002164
		TRUE	High	MS Amanda (A4)	Unambiguous	ITYSIVQTncSK	N9(Deamidated); C10(Carbamidomethyl)	1	2	P01042	P01042-2; P01042	0	2	0.7601	0	1	1	707.847	1414.69	-0.674206	-0.000476896	CID (Collision Induced Dissociation)	MS2	9.49014	215.982	25.478	3602	OT2_Gundry_2013-01-22_SM42-02.raw	17/20		186.93	10393	0	3.785e-05
		TRUE	High	Sequest HT (A2)	Unambiguous	ITYSIVQTncSK	N9(Deamidated); C10(Carbamidomethyl)	1	2	P01042	P01042-2; P01042	0	2	0.4966	0	1	1	707.848	1414.69	0.706398	0.000499667	CID (Collision Induced Dissociation)	MS2	0	292.92	25.5025	3656	OT2_Gundry_2013-01-22_SM42-03.raw	0/0	4.35012			0	0.0001826
		TRUE	High	MS Amanda (A4)	Unambiguous	ITYSIVQTncSK	N9(Deamidated); C10(Carbamidomethyl)	1	2	P01042	P01042-2; P01042	0	2	0.7555	0	1	1	707.848	1414.69	0.706398	0.000499667	CID (Collision Induced Dissociation)	MS2	0	292.92	25.5025	3656	OT2_Gundry_2013-01-22_SM42-03.raw	17/20		186.725	9296	0	2.88e-05
	TRUE	High	SIVQTNCSK	1xDeamidated [N6]; 1xCarbamidomethyl [C7]	0.141876	0.00237805	1	2	6	P01042	0	1037.49	2.05958	High		0.0004383	0.02184	85.1112	High	7604	0.004211	0.1141
		Checked	Confidence	Identifying Node	PSM Ambiguity	Annotated Sequence	Modifications	# Protein Groups	# Proteins	Master Protein Accessions	Protein Accessions	# Missed Cleavages	Charge	DeltaScore	DeltaCn	Rank	Search Engine Rank	m/z [Da]	MH+ [Da]	DeltaM [ppm]	Deltam/z [Da]	Activation Type	MS Order	Isolation Interference [%]	Ion Inject Time [ms]	RT [min]	First Scan	Spectrum File	Ions Matched	XCorr	Amanda Score	Search Space	Percolator q-Value	Percolator PEP
		TRUE	High	MS Amanda (A4)	Unambiguous	SIVQTncSK	N6(Deamidated); C7(Carbamidomethyl)	1	2	P01042	P01042-2; P01042	2	2	0.4163	0	1	1	519.25	1037.49	-0.0933491	-4.84245e-05	CID (Collision Induced Dissociation)	MS2	59.95	219.096	4.68381	549	OT2_Gundry_2013-01-22_SM42-03.raw	7/15		73.9141	7604	0.0002942	0.02574
		TRUE	High	Sequest HT (A2)	Unambiguous	SIVQTncSK	N6(Deamidated); C7(Carbamidomethyl)	1	2	P01042	P01042-2; P01042	0	2	0.3447	0	1	1	519.25	1037.49	-0.0933491	-4.84245e-05	CID (Collision Induced Dissociation)	MS2	59.95	219.096	4.68381	549	OT2_Gundry_2013-01-22_SM42-03.raw	0/0	2.05958			0.0004383	0.02184
		TRUE	High	Sequest HT (A2)	Unambiguous	SIVQTncSK	N6(Deamidated); C7(Carbamidomethyl)	1	2	P01042	P01042-2; P01042	0	2	0.2718	0	1	1	519.25	1037.49	-0.0933491	-4.84245e-05	CID (Collision Induced Dissociation)	MS2	60.0429	256.943	4.76384	531	OT2_Gundry_2013-01-22_SM42-02.raw	0/0	1.9492			0.001598	0.05155
		TRUE	High	Sequest HT (A2)	Unambiguous	SIVQTncSK	N6(Deamidated); C7(Carbamidomethyl)	1	2	P01042	P01042-2; P01042	0	2	0.3317	0	1	1	519.251	1037.49	0.612604	0.000317786	CID (Collision Induced Dissociation)	MS2	56.0123	311.501	4.59332	519	OT2_Gundry_2013-01-22_SM42-01.raw	0/0	2.02253			0.002719	0.07417
		TRUE	High	MS Amanda (A4)	Unambiguous	SIVQTncSK	N6(Deamidated); C7(Carbamidomethyl)	1	2	P01042	P01042-2; P01042	2	2	0.441	0	1	1	519.25	1037.49	-0.0933491	-4.84245e-05	CID (Collision Induced Dissociation)	MS2	60.0429	256.943	4.76384	531	OT2_Gundry_2013-01-22_SM42-02.raw	6/15		85.1112	7604	0.004211	0.1141
		TRUE	High	MS Amanda (A4)	Unambiguous	SIVQTncSK	N6(Deamidated); C7(Carbamidomethyl)	1	2	P01042	P01042-2; P01042	2	2	0.4682	0	1	1	519.251	1037.49	0.612604	0.000317786	CID (Collision Induced Dissociation)	MS2	56.0123	311.501	4.59332	519	OT2_Gundry_2013-01-22_SM42-01.raw	12/15		82.974	7227	0.005055	0.1378
TRUE	312	2	35	35	451	[Master Protein] Prolow-density lipoprotein receptor-related protein 1 OS=Homo sapiens GN=LRP1 PE=1 SV=2
	Checked	Confidence	Sequence	Modifications	Qvality PEP	Qvality q-value	# Protein Groups	# Proteins	# PSMs	Master Protein Accessions	# Missed Cleavages	Theo. MH+ [Da]	XCorr Sequest HT	Confidence Sequest HT	Search Space Sequest HT	Percolator q-Value Sequest HT	Percolator PEP Sequest HT	Amanda Score MS Amanda	Confidence MS Amanda	Search Space MS Amanda	Percolator q-Value MS Amanda	Percolator PEP MS Amanda
	TRUE	High	TCPLDEFQCNNTLCK	1xDeamidated [N]; 3xCarbamidomethyl [C2; C9; C14]	0.000189754	0	1	1	44	Q07954	0	1900.79	6.09577	High		0	4.595e-06	227	High	4043	0	2.525e-06
		Checked	Confidence	Identifying Node	PSM Ambiguity	Annotated Sequence	Modifications	# Protein Groups	# Proteins	Master Protein Accessions	Protein Accessions	# Missed Cleavages	Charge	DeltaScore	DeltaCn	Rank	Search Engine Rank	m/z [Da]	MH+ [Da]	DeltaM [ppm]	Deltam/z [Da]	Activation Type	MS Order	Isolation Interference [%]	Ion Inject Time [ms]	RT [min]	First Scan	Spectrum File	Ions Matched	XCorr	Amanda Score	Search Space	Percolator q-Value	Percolator PEP
		TRUE	High	Sequest HT (A2)	Unambiguous	TcPLDEFQcNnTLcK	C2(Carbamidomethyl); C9(Carbamidomethyl); N11(Deamidated); C14(Carbamidomethyl)	1	1	Q07954	Q07954	0	3		0.0436	2	2	634.267	1900.79	-0.261336	-0.000165581	CID (Collision Induced Dissociation)	MS2	75.0304	208.578	40.0035	5929	OT2_Gundry_2013-01-22_SM42-01.raw	0/0	4.61013			0	0.0005618
		TRUE	High	Sequest HT (A2)	Unambiguous	TcPLDEFQcnNTLcK	C2(Carbamidomethyl); C9(Carbamidomethyl); N10(Deamidated); C14(Carbamidomethyl)	1	1	Q07954	Q07954	0	2	0.0435	0	1	1	950.897	1900.79	-0.511145	-0.000485789	CID (Collision Induced Dissociation)	MS2	0	278.396	39.2743	5805	OT2_Gundry_2013-01-22_SM42-01.raw	0/0	4.37345			0	2.341e-05
		TRUE	High	Sequest HT (A2)	Unambiguous	TcPLDEFQcNnTLcK	C2(Carbamidomethyl); C9(Carbamidomethyl); N11(Deamidated); C14(Carbamidomethyl)	1	1	Q07954	Q07954	0	2		0.0435	2	2	950.897	1900.79	-0.511145	-0.000485789	CID (Collision Induced Dissociation)	MS2	0	278.396	39.2743	5805	OT2_Gundry_2013-01-22_SM42-01.raw	0/0	4.18056			0	0.0001342
		TRUE	High	MS Amanda (A4)	Unambiguous	TcPLDEFQcnNTLcK	C2(Carbamidomethyl); C9(Carbamidomethyl); N10(Deamidated); C14(Carbamidomethyl)	1	1	Q07954	Q07954	0	2	0.8113	0	1	1	950.897	1900.79	-0.511145	-0.000485789	CID (Collision Induced Dissociation)	MS2	0	278.396	39.2743	5805	OT2_Gundry_2013-01-22_SM42-01.raw	22/25		183.132	4042	0	2.912e-06
		TRUE	High	MS Amanda (A4)	Unambiguous	TcPLDEFQcnNTLcK	C2(Carbamidomethyl); C9(Carbamidomethyl); N10(Deamidated); C14(Carbamidomethyl)	1	1	Q07954	Q07954	0	3	0.7153	0	1	1	634.267	1900.79	-0.261336	-0.000165581	CID (Collision Induced Dissociation)	MS2	75.0304	208.578	40.0035	5929	OT2_Gundry_2013-01-22_SM42-01.raw	24/47		136.833	4133	0	0.0004506
		TRUE	High	Sequest HT (A2)	Unambiguous	TcPLDEFQcnNTLcK	C2(Carbamidomethyl); C9(Carbamidomethyl); N10(Deamidated); C14(Carbamidomethyl)	1	1	Q07954	Q07954	0	3	0.0264	0	1	1	634.267	1900.79	-0.0686728	-4.35108e-05	CID (Collision Induced Dissociation)	MS2	11.7163	73.1273	39.5922	5855	OT2_Gundry_2013-01-22_SM42-01.raw	0/0	4.92243			0	4.067e-05
		TRUE	High	Sequest HT (A2)	Unambiguous	TcPLDEFQcnNTLcK	C2(Carbamidomethyl); C9(Carbamidomethyl); N10(Deamidated); C14(Carbamidomethyl)	1	1	Q07954	Q07954	0	2	0.0342	0	1	1	950.897	1900.79	-0.0615986	-5.8543e-05	CID (Collision Induced Dissociation)	MS2	2.09943	66.2586	39.9936	5926	OT2_Gundry_2013-01-22_SM42-01.raw	0/0	5.26276			0	9.869e-06
		TRUE	High	Sequest HT (A2)	Unambiguous	TcPLDEFQcNnTLcK	C2(Carbamidomethyl); C9(Carbamidomethyl); N11(Deamidated); C14(Carbamidomethyl)	1	1	Q07954	Q07954	0	2		0.0342	2	2	950.897	1900.79	-0.0615986	-5.8543e-05	CID (Collision Induced Dissociation)	MS2	2.09943	66.2586	39.9936	5926	OT2_Gundry_2013-01-22_SM42-01.raw	0/0	5.08329			0	1.78e-05
		TRUE	High	MS Amanda (A4)	Unambiguous	TcPLDEFQcnNTLcK	C2(Carbamidomethyl); C9(Carbamidomethyl); N10(Deamidated); C14(Carbamidomethyl)	1	1	Q07954	Q07954	0	2	0.7185	0	1	1	950.897	1900.79	-0.0615986	-5.8543e-05	CID (Collision Induced Dissociation)	MS2	2.09943	66.2586	39.9936	5926	OT2_Gundry_2013-01-22_SM42-01.raw	18/25		220.871	4177	0	1.307e-06
		TRUE	High	Sequest HT (A2)	Unambiguous	TcPLDEFQcnNTLcK	C2(Carbamidomethyl); C9(Carbamidomethyl); N10(Deamidated); C14(Carbamidomethyl)	1	1	Q07954	Q07954	0	3	0.0436	0	1	1	634.267	1900.79	-0.261336	-0.000165581	CID (Collision Induced Dissociation)	MS2	75.0304	208.578	40.0035	5929	OT2_Gundry_2013-01-22_SM42-01.raw	0/0	4.81583			0	0.0004154
		TRUE	High	Sequest HT (A2)	Unambiguous	TcPLDEFQcNnTLcK	C2(Carbamidomethyl); C9(Carbamidomethyl); N11(Deamidated); C14(Carbamidomethyl)	1	1	Q07954	Q07954	0	3		0.0264	2	2	634.267	1900.79	-0.0686728	-4.35108e-05	CID (Collision Induced Dissociation)	MS2	11.7163	73.1273	39.5922	5855	OT2_Gundry_2013-01-22_SM42-01.raw	0/0	4.7923			0	6.72e-05
		TRUE	High	MS Amanda (A4)	Unambiguous	TcPLDEFQcnNTLcK	C2(Carbamidomethyl); C9(Carbamidomethyl); N10(Deamidated); C14(Carbamidomethyl)	1	1	Q07954	Q07954	0	3	0.6182	0	1	1	634.267	1900.79	-0.0686728	-4.35108e-05	CID (Collision Induced Dissociation)	MS2	11.7163	73.1273	39.5922	5855	OT2_Gundry_2013-01-22_SM42-01.raw	26/47		172.04	4177	0	4.605e-05
		TRUE	High	Sequest HT (A2)	Unambiguous	TcPLDEFQcnNTLcK	C2(Carbamidomethyl); C9(Carbamidomethyl); N10(Deamidated); C14(Carbamidomethyl)	1	1	Q07954	Q07954	0	2	0.0286	0	1	1	950.897	1900.79	-0.0615986	-5.8543e-05	CID (Collision Induced Dissociation)	MS2	2.17321	25.9309	39.623	5861	OT2_Gundry_2013-01-22_SM42-01.raw	0/0	4.55213			0	4.25e-05
		TRUE	High	Sequest HT (A2)	Unambiguous	TcPLDEFQcNnTLcK	C2(Carbamidomethyl); C9(Carbamidomethyl); N11(Deamidated); C14(Carbamidomethyl)	1	1	Q07954	Q07954	0	2		0.0286	2	2	950.897	1900.79	-0.0615986	-5.8543e-05	CID (Collision Induced Dissociation)	MS2	2.17321	25.9309	39.623	5861	OT2_Gundry_2013-01-22_SM42-01.raw	0/0	4.41557			0	0.0002252
		TRUE	High	MS Amanda (A4)	Unambiguous	TcPLDEFQcnNTLcK	C2(Carbamidomethyl); C9(Carbamidomethyl); N10(Deamidated); C14(Carbamidomethyl)	1	1	Q07954	Q07954	0	2	0.7837	0	1	1	950.897	1900.79	-0.0615986	-5.8543e-05	CID (Collision Induced Dissociation)	MS2	2.17321	25.9309	39.623	5861	OT2_Gundry_2013-01-22_SM42-01.raw	20/24		212.89	4177	0	5.203e-06
		TRUE	High	Sequest HT (A2)	Unambiguous	TcPLDEFQcnNTLcK	C2(Carbamidomethyl); C9(Carbamidomethyl); N10(Deamidated); C14(Carbamidomethyl)	1	1	Q07954	Q07954	0	2	0.0359	0	1	1	950.897	1900.79	-0.254261	-0.000241648	CID (Collision Induced Dissociation)	MS2	0	337.254	39.3013	5841	OT2_Gundry_2013-01-22_SM42-02.raw	0/0	4.72846			0	1.07e-05
		TRUE	High	Sequest HT (A2)	Unambiguous	TcPLDEFQcNnTLcK	C2(Carbamidomethyl); C9(Carbamidomethyl); N11(Deamidated); C14(Carbamidomethyl)	1	1	Q07954	Q07954	0	2		0.0359	2	2	950.897	1900.79	-0.254261	-0.000241648	CID (Collision Induced Dissociation)	MS2	0	337.254	39.3013	5841	OT2_Gundry_2013-01-22_SM42-02.raw	0/0	4.56306			0	5.219e-05
		TRUE	High	MS Amanda (A4)	Unambiguous	TcPLDEFQcnNTLcK	C2(Carbamidomethyl); C9(Carbamidomethyl); N10(Deamidated); C14(Carbamidomethyl)	1	1	Q07954	Q07954	0	2	0.7406	0	1	1	950.897	1900.79	-0.254261	-0.000241648	CID (Collision Induced Dissociation)	MS2	0	337.254	39.3013	5841	OT2_Gundry_2013-01-22_SM42-02.raw	22/25		183.32	4137	0	1.663e-06
		TRUE	High	Sequest HT (A2)	Unambiguous	TcPLDEFQcnNTLcK	C2(Carbamidomethyl); C9(Carbamidomethyl); N10(Deamidated); C14(Carbamidomethyl)	1	1	Q07954	Q07954	0	3	0.0409	0	1	1	634.268	1900.79	0.701978	0.00044477	CID (Collision Induced Dissociation)	MS2	6.34452	114.864	39.6118	5889	OT2_Gundry_2013-01-22_SM42-02.raw	0/0	5.14054			0	8.349e-05
		TRUE	High	MS Amanda (A4)	Unambiguous	TcPLDEFQcnNTLcK	C2(Carbamidomethyl); C9(Carbamidomethyl); N10(Deamidated); C14(Carbamidomethyl)	1	1	Q07954	Q07954	0	3	0.5956	0	1	1	634.268	1900.79	0.701978	0.00044477	CID (Collision Induced Dissociation)	MS2	6.34452	114.864	39.6118	5889	OT2_Gundry_2013-01-22_SM42-02.raw	28/47		143.468	4286	0	0.0002794
		TRUE	High	Sequest HT (A2)	Unambiguous	TcPLDEFQcnNTLcK	C2(Carbamidomethyl); C9(Carbamidomethyl); N10(Deamidated); C14(Carbamidomethyl)	1	1	Q07954	Q07954	0	3	0.0424	0	1	1	634.268	1900.79	0.894641	0.000566841	CID (Collision Induced Dissociation)	MS2	14.1442	89.5157	39.9763	5954	OT2_Gundry_2013-01-22_SM42-02.raw	0/0	5.1891			0	6.056e-05
		TRUE	High	Sequest HT (A2)	Unambiguous	TcPLDEFQcNnTLcK	C2(Carbamidomethyl); C9(Carbamidomethyl); N11(Deamidated); C14(Carbamidomethyl)	1	1	Q07954	Q07954	0	3		0.0424	2	2	634.268	1900.79	0.894641	0.000566841	CID (Collision Induced Dissociation)	MS2	14.1442	89.5157	39.9763	5954	OT2_Gundry_2013-01-22_SM42-02.raw	0/0	4.97153			0	0.0001857
		TRUE	High	MS Amanda (A4)	Unambiguous	TcPLDEFQcnNTLcK	C2(Carbamidomethyl); C9(Carbamidomethyl); N10(Deamidated); C14(Carbamidomethyl)	1	1	Q07954	Q07954	0	3	0.6575	0	1	1	634.268	1900.79	0.894641	0.000566841	CID (Collision Induced Dissociation)	MS2	14.1442	89.5157	39.9763	5954	OT2_Gundry_2013-01-22_SM42-02.raw	24/47		179.837	4308	0	2.466e-05
		TRUE	High	Sequest HT (A2)	Unambiguous	TcPLDEFQcnNTLcK	C2(Carbamidomethyl); C9(Carbamidomethyl); N10(Deamidated); C14(Carbamidomethyl)	1	1	Q07954	Q07954	0	2	0.021	0	1	1	950.897	1900.79	-0.446924	-0.000424754	CID (Collision Induced Dissociation)	MS2	0.68164	26.3834	39.9965	5957	OT2_Gundry_2013-01-22_SM42-02.raw	0/0	4.76344			0	2.125e-05
		TRUE	High	Sequest HT (A2)	Unambiguous	TcPLDEFQcNnTLcK	C2(Carbamidomethyl); C9(Carbamidomethyl); N11(Deamidated); C14(Carbamidomethyl)	1	1	Q07954	Q07954	0	2		0.021	2	2	950.897	1900.79	-0.446924	-0.000424754	CID (Collision Induced Dissociation)	MS2	0.68164	26.3834	39.9965	5957	OT2_Gundry_2013-01-22_SM42-02.raw	0/0	4.65718			0	4.087e-05
		TRUE	High	MS Amanda (A4)	Unambiguous	TcPLDEFQcnNTLcK	C2(Carbamidomethyl); C9(Carbamidomethyl); N10(Deamidated); C14(Carbamidomethyl)	1	1	Q07954	Q07954	0	2	0.7911	0	1	1	950.897	1900.79	-0.446924	-0.000424754	CID (Collision Induced Dissociation)	MS2	0.68164	26.3834	39.9965	5957	OT2_Gundry_2013-01-22_SM42-02.raw	23/24		227	4043	0	2.525e-06
		TRUE	High	Sequest HT (A2)	Unambiguous	TcPLDEFQcNnTLcK	C2(Carbamidomethyl); C9(Carbamidomethyl); N11(Deamidated); C14(Carbamidomethyl)	1	1	Q07954	Q07954	0	3		0.0409	2	2	634.268	1900.79	0.701978	0.00044477	CID (Collision Induced Dissociation)	MS2	6.34452	114.864	39.6118	5889	OT2_Gundry_2013-01-22_SM42-02.raw	0/0	4.92783			0	0.0001433
		TRUE	High	Sequest HT (A2)	Unambiguous	TcPLDEFQcnNTLcK	C2(Carbamidomethyl); C9(Carbamidomethyl); N10(Deamidated); C14(Carbamidomethyl)	1	1	Q07954	Q07954	0	2	0.0378	0	1	1	950.897	1900.79	0.00262227	2.49219e-06	CID (Collision Induced Dissociation)	MS2	3.04502	32.2753	39.6501	5894	OT2_Gundry_2013-01-22_SM42-02.raw	0/0	5.02606			0	8.263e-06
		TRUE	High	Sequest HT (A2)	Unambiguous	TcPLDEFQcNnTLcK	C2(Carbamidomethyl); C9(Carbamidomethyl); N11(Deamidated); C14(Carbamidomethyl)	1	1	Q07954	Q07954	0	2		0.0378	2	2	950.897	1900.79	0.00262227	2.49219e-06	CID (Collision Induced Dissociation)	MS2	3.04502	32.2753	39.6501	5894	OT2_Gundry_2013-01-22_SM42-02.raw	0/0	4.84454			0	4.651e-05
		TRUE	High	MS Amanda (A4)	Unambiguous	TcPLDEFQcnNTLcK	C2(Carbamidomethyl); C9(Carbamidomethyl); N10(Deamidated); C14(Carbamidomethyl)	1	1	Q07954	Q07954	0	2	0.7554	0	1	1	950.897	1900.79	0.00262227	2.49219e-06	CID (Collision Induced Dissociation)	MS2	3.04502	32.2753	39.6501	5894	OT2_Gundry_2013-01-22_SM42-02.raw	21/25		222.529	4215	0	1.183e-06
		TRUE	High	Sequest HT (A2)	Unambiguous	TcPLDEFQcnNTLcK	C2(Carbamidomethyl); C9(Carbamidomethyl); N10(Deamidated); C14(Carbamidomethyl)	1	1	Q07954	Q07954	0	2	0.0346	0	1	1	950.898	1900.79	0.773273	0.000734914	CID (Collision Induced Dissociation)	MS2	10.1904	347.778	39.3197	5885	OT2_Gundry_2013-01-22_SM42-03.raw	0/0	4.61603			0	1.132e-05
		TRUE	High	Sequest HT (A2)	Unambiguous	TcPLDEFQcNnTLcK	C2(Carbamidomethyl); C9(Carbamidomethyl); N11(Deamidated); C14(Carbamidomethyl)	1	1	Q07954	Q07954	0	2		0.0346	2	2	950.898	1900.79	0.773273	0.000734914	CID (Collision Induced Dissociation)	MS2	10.1904	347.778	39.3197	5885	OT2_Gundry_2013-01-22_SM42-03.raw	0/0	4.4577			0	1.877e-05
		TRUE	High	MS Amanda (A4)	Unambiguous	TcPLDEFQcnNTLcK	C2(Carbamidomethyl); C9(Carbamidomethyl); N10(Deamidated); C14(Carbamidomethyl)	1	1	Q07954	Q07954	0	2	0.7469	0	1	1	950.898	1900.79	0.773273	0.000734914	CID (Collision Induced Dissociation)	MS2	10.1904	347.778	39.3197	5885	OT2_Gundry_2013-01-22_SM42-03.raw	20/25		182.61	4296	0	2.373e-06
		TRUE	High	Sequest HT (A2)	Unambiguous	TcPLDEFQcnNTLcK	C2(Carbamidomethyl); C9(Carbamidomethyl); N10(Deamidated); C14(Carbamidomethyl)	1	1	Q07954	Q07954	0	2	0.0079	0	1	1	950.897	1900.79	-0.12582	-0.000119578	CID (Collision Induced Dissociation)	MS2	1.91484	33.6765	40.003	6006	OT2_Gundry_2013-01-22_SM42-03.raw	0/0	3.80839			0	2.68e-05
		TRUE	High	MS Amanda (A4)	Unambiguous	TcPLDEFQcnNTLcK	C2(Carbamidomethyl); C9(Carbamidomethyl); N10(Deamidated); C14(Carbamidomethyl)	1	1	Q07954	Q07954	0	2	0.7854	0	1	1	950.897	1900.79	-0.12582	-0.000119578	CID (Collision Induced Dissociation)	MS2	1.91484	33.6765	40.003	6006	OT2_Gundry_2013-01-22_SM42-03.raw	18/24		181.959	4154	0	2.676e-06
		TRUE	High	Sequest HT (A2)	Unambiguous	TcPLDEFQcnNTLcK	C2(Carbamidomethyl); C9(Carbamidomethyl); N10(Deamidated); C14(Carbamidomethyl)	1	1	Q07954	Q07954	0	3	0.0515	0	1	1	634.268	1900.79	0.701978	0.00044477	CID (Collision Induced Dissociation)	MS2	26.8522	253.194	40.0804	6019	OT2_Gundry_2013-01-22_SM42-03.raw	0/0	4.66083			0	0.0001742
		TRUE	High	MS Amanda (A4)	Unambiguous	TcPLDEFQcnNTLcK	C2(Carbamidomethyl); C9(Carbamidomethyl); N10(Deamidated); C14(Carbamidomethyl)	1	1	Q07954	Q07954	0	3	0.6996	0	1	1	634.268	1900.79	0.701978	0.00044477	CID (Collision Induced Dissociation)	MS2	26.8522	253.194	40.0804	6019	OT2_Gundry_2013-01-22_SM42-03.raw	26/47		169.132	4286	0	0.0001591
		TRUE	High	Sequest HT (A2)	Unambiguous	TcPLDEFQcNnTLcK	C2(Carbamidomethyl); C9(Carbamidomethyl); N11(Deamidated); C14(Carbamidomethyl)	1	1	Q07954	Q07954	0	2		0.0079	2	2	950.897	1900.79	-0.12582	-0.000119578	CID (Collision Induced Dissociation)	MS2	1.91484	33.6765	40.003	6006	OT2_Gundry_2013-01-22_SM42-03.raw	0/0	3.77793			0	2.725e-05
		TRUE	High	Sequest HT (A2)	Unambiguous	TcPLDEFQcnNTLcK	C2(Carbamidomethyl); C9(Carbamidomethyl); N10(Deamidated); C14(Carbamidomethyl)	1	1	Q07954	Q07954	0	2	0.0479	0	1	1	950.897	1900.79	-0.0615986	-5.8543e-05	CID (Collision Induced Dissociation)	MS2	6.48093	26.8284	39.6574	5945	OT2_Gundry_2013-01-22_SM42-03.raw	0/0	4.38159			0	2.62e-05
		TRUE	High	Sequest HT (A2)	Unambiguous	TcPLDEFQcNnTLcK	C2(Carbamidomethyl); C9(Carbamidomethyl); N11(Deamidated); C14(Carbamidomethyl)	1	1	Q07954	Q07954	0	2		0.0479	2	2	950.897	1900.79	-0.0615986	-5.8543e-05	CID (Collision Induced Dissociation)	MS2	6.48093	26.8284	39.6574	5945	OT2_Gundry_2013-01-22_SM42-03.raw	0/0	4.16965			0	5.191e-05
		TRUE	High	MS Amanda (A4)	Unambiguous	TcPLDEFQcnNTLcK	C2(Carbamidomethyl); C9(Carbamidomethyl); N10(Deamidated); C14(Carbamidomethyl)	1	1	Q07954	Q07954	0	2	0.7795	0	1	1	950.897	1900.79	-0.0615986	-5.8543e-05	CID (Collision Induced Dissociation)	MS2	6.48093	26.8284	39.6574	5945	OT2_Gundry_2013-01-22_SM42-03.raw	22/24		209.904	4177	0	3.847e-06
		TRUE	High	Sequest HT (A2)	Unambiguous	TcPLDEFQcnNTLcK	C2(Carbamidomethyl); C9(Carbamidomethyl); N10(Deamidated); C14(Carbamidomethyl)	1	1	Q07954	Q07954	0	3	0.018	0	1	1	634.268	1900.79	0.412984	0.000261665	CID (Collision Induced Dissociation)	MS2	11.5577	55.7441	39.7005	5953	OT2_Gundry_2013-01-22_SM42-03.raw	0/0	6.09577			0	4.595e-06
		TRUE	High	Sequest HT (A2)	Unambiguous	TcPLDEFQcNnTLcK	C2(Carbamidomethyl); C9(Carbamidomethyl); N11(Deamidated); C14(Carbamidomethyl)	1	1	Q07954	Q07954	0	3		0.018	2	2	634.268	1900.79	0.412984	0.000261665	CID (Collision Induced Dissociation)	MS2	11.5577	55.7441	39.7005	5953	OT2_Gundry_2013-01-22_SM42-03.raw	0/0	5.98918			0	4.954e-06
		TRUE	High	MS Amanda (A4)	Unambiguous	TcPLDEFQcnNTLcK	C2(Carbamidomethyl); C9(Carbamidomethyl); N10(Deamidated); C14(Carbamidomethyl)	1	1	Q07954	Q07954	0	3	0.5952	0	1	1	634.268	1900.79	0.412984	0.000261665	CID (Collision Induced Dissociation)	MS2	11.5577	55.7441	39.7005	5953	OT2_Gundry_2013-01-22_SM42-03.raw	27/47		151.54	4269	0	9.679e-06
	TRUE	High	WLCDGDKDCADGADESIAAGCLYNSTCDDR	1xDeamidated [N24]; 4xCarbamidomethyl [C3; C9; C21; C27]	0.00224589	0	1	1	3	Q07954	1	3411.31	6.00568	High		0	2.987e-05
		Checked	Confidence	Identifying Node	PSM Ambiguity	Annotated Sequence	Modifications	# Protein Groups	# Proteins	Master Protein Accessions	Protein Accessions	# Missed Cleavages	Charge	DeltaScore	DeltaCn	Rank	Search Engine Rank	m/z [Da]	MH+ [Da]	DeltaM [ppm]	Deltam/z [Da]	Activation Type	MS Order	Isolation Interference [%]	Ion Inject Time [ms]	RT [min]	First Scan	Spectrum File	Ions Matched	XCorr	Amanda Score	Search Space	Percolator q-Value	Percolator PEP
		TRUE	High	Sequest HT (A2)	Selected	WLcDGDKDcADGADESIAAGcLYnSTcDDR	C3(Carbamidomethyl); C9(Carbamidomethyl); C21(Carbamidomethyl); N24(Deamidated); C27(Carbamidomethyl)	1	1	Q07954	Q07954	1	3	0.7238	0	1	1	1137.78	3411.31	-0.715787	-0.000813925	CID (Collision Induced Dissociation)	MS2	0	76.3994	44.8378	6724	OT2_Gundry_2013-01-22_SM42-01.raw	0/0	6.00568			0	2.987e-05
		TRUE	High	Sequest HT (A2)	Selected	WLcDGDKDcADGADESIAAGcLYnSTcDDR	C3(Carbamidomethyl); C9(Carbamidomethyl); C21(Carbamidomethyl); N24(Deamidated); C27(Carbamidomethyl)	1	1	Q07954	Q07954	1	3	0.6065	0	1	1	1137.78	3411.31	-0.393732	-0.000447714	CID (Collision Induced Dissociation)	MS2	2.86709	84.1064	44.8688	6760	OT2_Gundry_2013-01-22_SM42-02.raw	0/0	5.20771			0	0.000745
		TRUE	High	Sequest HT (A2)	Selected	WLcDGDKDcADGADESIAAGcLYnSTcDDR	C3(Carbamidomethyl); C9(Carbamidomethyl); C21(Carbamidomethyl); N24(Deamidated); C27(Carbamidomethyl)	1	1	Q07954	Q07954	1	3	0.6162	0	1	1	1137.78	3411.31	-0.28638	-0.000325644	CID (Collision Induced Dissociation)	MS2	0	61.0958	44.9104	6814	OT2_Gundry_2013-01-22_SM42-03.raw	0/0	4.69455			0	0.001582
	TRUE	High	GIIAVANDTNSCELSPCR	1xDeamidated [N]; 2xCarbamidomethyl [C12; C17]	0.000559663	0	1	1	24	Q07954	2	1977.9	5.24874	High		0	6.488e-06	183.732	High	11521	0	4.388e-05
		Checked	Confidence	Identifying Node	PSM Ambiguity	Annotated Sequence	Modifications	# Protein Groups	# Proteins	Master Protein Accessions	Protein Accessions	# Missed Cleavages	Charge	DeltaScore	DeltaCn	Rank	Search Engine Rank	m/z [Da]	MH+ [Da]	DeltaM [ppm]	Deltam/z [Da]	Activation Type	MS Order	Isolation Interference [%]	Ion Inject Time [ms]	RT [min]	First Scan	Spectrum File	Ions Matched	XCorr	Amanda Score	Search Space	Percolator q-Value	Percolator PEP
		TRUE	High	Sequest HT (A2)	Unambiguous	GIIAVANDTnScELSPcR	N10(Deamidated); C12(Carbamidomethyl); C17(Carbamidomethyl)	1	1	Q07954	Q07954	0	3	0.0137	0	1	1	659.972	1977.9	0.850453	0.000560704	CID (Collision Induced Dissociation)	MS2	69.5134	164.74	36.084	5285	OT2_Gundry_2013-01-22_SM42-01.raw	0/0	3.64801			0	0.006053
		TRUE	High	Sequest HT (A2)	Unambiguous	GIIAVAnDTNScELSPcR	N7(Deamidated); C12(Carbamidomethyl); C17(Carbamidomethyl)	1	1	Q07954	Q07954	0	3		0.0137	2	2	659.972	1977.9	0.850453	0.000560704	CID (Collision Induced Dissociation)	MS2	69.5134	164.74	36.084	5285	OT2_Gundry_2013-01-22_SM42-01.raw	0/0	3.5965			0	0.01354
		TRUE	High	Sequest HT (A2)	Unambiguous	GIIAVAnDTNScELSPcR	N7(Deamidated); C12(Carbamidomethyl); C17(Carbamidomethyl)	1	1	Q07954	Q07954	0	2	0.066	0	1	1	989.454	1977.9	0.054929	5.4322e-05	CID (Collision Induced Dissociation)	MS2	26.1574	83.1005	35.9802	5268	OT2_Gundry_2013-01-22_SM42-01.raw	0/0	4.70175			0	3.92e-06
		TRUE	High	MS Amanda (A4)	Unambiguous	GIIAVAnDTNScELSPcR	N7(Deamidated); C12(Carbamidomethyl); C17(Carbamidomethyl)	1	1	Q07954	Q07954	2	2	0.8034	0	1	1	989.454	1977.9	0.054929	5.4322e-05	CID (Collision Induced Dissociation)	MS2	26.1574	83.1005	35.9802	5268	OT2_Gundry_2013-01-22_SM42-01.raw	26/31		178.952	11773	0	1.277e-05
		TRUE	High	Sequest HT (A2)	Unambiguous	GIIAVAnDTNScELSPcR	N7(Deamidated); C12(Carbamidomethyl); C17(Carbamidomethyl)	1	1	Q07954	Q07954	0	2	0.02	0	1	1	989.453	1977.9	-0.500525	-0.000494994	CID (Collision Induced Dissociation)	MS2	1.82891	17.7523	36.3405	5323	OT2_Gundry_2013-01-22_SM42-01.raw	0/0	4.99524			0	3.276e-05
		TRUE	High	Sequest HT (A2)	Unambiguous	GIIAVANDTnScELSPcR	N10(Deamidated); C12(Carbamidomethyl); C17(Carbamidomethyl)	1	1	Q07954	Q07954	0	2		0.02	2	2	989.453	1977.9	-0.500525	-0.000494994	CID (Collision Induced Dissociation)	MS2	1.82891	17.7523	36.3405	5323	OT2_Gundry_2013-01-22_SM42-01.raw	0/0	4.89776			0	0.0006781
		TRUE	High	MS Amanda (A4)	Unambiguous	GIIAVAnDTNScELSPcR	N7(Deamidated); C12(Carbamidomethyl); C17(Carbamidomethyl)	1	1	Q07954	Q07954	2	2	0.8375	0	1	1	989.453	1977.9	-0.500525	-0.000494994	CID (Collision Induced Dissociation)	MS2	1.82891	17.7523	36.3405	5323	OT2_Gundry_2013-01-22_SM42-01.raw	24/30		180.131	11346	0	4.231e-05
		TRUE	High	MS Amanda (A4)	Unambiguous	GIIAVAnDTNScELSPcR	N7(Deamidated); C12(Carbamidomethyl); C17(Carbamidomethyl)	1	1	Q07954	Q07954	2	3	0.4894	0	1	1	659.972	1977.9	0.48015	0.000316563	CID (Collision Induced Dissociation)	MS2	12.5416	133.18	36.1638	5330	OT2_Gundry_2013-01-22_SM42-02.raw	18/53		128.748	11720	0	0.0001913
		TRUE	High	Sequest HT (A2)	Unambiguous	GIIAVAnDTNScELSPcR	N7(Deamidated); C12(Carbamidomethyl); C17(Carbamidomethyl)	1	1	Q07954	Q07954	0	2	0.073	0	1	1	989.454	1977.9	-0.253657	-0.000250854	CID (Collision Induced Dissociation)	MS2	20.4618	65.2694	36.0726	5314	OT2_Gundry_2013-01-22_SM42-02.raw	0/0	4.925			0	3.497e-05
		TRUE	High	MS Amanda (A4)	Unambiguous	GIIAVAnDTNScELSPcR	N7(Deamidated); C12(Carbamidomethyl); C17(Carbamidomethyl)	1	1	Q07954	Q07954	2	2	0.8093	0	1	1	989.454	1977.9	-0.253657	-0.000250854	CID (Collision Induced Dissociation)	MS2	20.4618	65.2694	36.0726	5314	OT2_Gundry_2013-01-22_SM42-02.raw	19/31		183.732	11521	0	4.388e-05
		TRUE	High	Sequest HT (A2)	Unambiguous	GIIAVAnDTNScELSPcR	N7(Deamidated); C12(Carbamidomethyl); C17(Carbamidomethyl)	1	1	Q07954	Q07954	0	3	0.0397	0	1	1	659.972	1977.9	0.48015	0.000316563	CID (Collision Induced Dissociation)	MS2	12.5416	133.18	36.1638	5330	OT2_Gundry_2013-01-22_SM42-02.raw	0/0	3.77708			0	0.0001272
		TRUE	High	Sequest HT (A2)	Unambiguous	GIIAVANDTnScELSPcR	N10(Deamidated); C12(Carbamidomethyl); C17(Carbamidomethyl)	1	1	Q07954	Q07954	0	3		0.0397	2	2	659.972	1977.9	0.48015	0.000316563	CID (Collision Induced Dissociation)	MS2	12.5416	133.18	36.1638	5330	OT2_Gundry_2013-01-22_SM42-02.raw	0/0	3.62821			0	0.0008655
		TRUE	High	Sequest HT (A2)	Unambiguous	GIIAVAnDTNScELSPcR	N7(Deamidated); C12(Carbamidomethyl); C17(Carbamidomethyl)	1	1	Q07954	Q07954	0	2	0.0476	0	1	1	989.453	1977.9	-0.500525	-0.000494994	CID (Collision Induced Dissociation)	MS2	7.99699	26.6901	36.4429	5376	OT2_Gundry_2013-01-22_SM42-02.raw	0/0	5.24874			0	6.488e-06
		TRUE	High	Sequest HT (A2)	Unambiguous	GIIAVANDTnScELSPcR	N10(Deamidated); C12(Carbamidomethyl); C17(Carbamidomethyl)	1	1	Q07954	Q07954	0	2		0.0476	2	2	989.453	1977.9	-0.500525	-0.000494994	CID (Collision Induced Dissociation)	MS2	7.99699	26.6901	36.4429	5376	OT2_Gundry_2013-01-22_SM42-02.raw	0/0	5.00291			0	3.215e-05
		TRUE	High	MS Amanda (A4)	Unambiguous	GIIAVAnDTNScELSPcR	N7(Deamidated); C12(Carbamidomethyl); C17(Carbamidomethyl)	1	1	Q07954	Q07954	2	2	0.7802	0	1	1	989.453	1977.9	-0.500525	-0.000494994	CID (Collision Induced Dissociation)	MS2	7.99699	26.6901	36.4429	5376	OT2_Gundry_2013-01-22_SM42-02.raw	23/30		149.155	11346	0	3.639e-05
		TRUE	High	Sequest HT (A2)	Unambiguous	GIIAVAnDTNScELSPcR	N7(Deamidated); C12(Carbamidomethyl); C17(Carbamidomethyl)	1	1	Q07954	Q07954	0	3	0.0153	0	1	1	659.972	1977.9	0.757878	0.000499669	CID (Collision Induced Dissociation)	MS2	28.1751	137.534	36.2323	5381	OT2_Gundry_2013-01-22_SM42-03.raw	0/0	3.92011			0	0.0003085
		TRUE	High	Sequest HT (A2)	Unambiguous	GIIAVANDTnScELSPcR	N10(Deamidated); C12(Carbamidomethyl); C17(Carbamidomethyl)	1	1	Q07954	Q07954	0	3		0.0153	2	2	659.972	1977.9	0.757878	0.000499669	CID (Collision Induced Dissociation)	MS2	28.1751	137.534	36.2323	5381	OT2_Gundry_2013-01-22_SM42-03.raw	0/0	3.86436			0	0.00137
		TRUE	High	MS Amanda (A4)	Unambiguous	GIIAVAnDTNScELSPcR	N7(Deamidated); C12(Carbamidomethyl); C17(Carbamidomethyl)	1	1	Q07954	Q07954	2	3	0.5754	0	1	1	659.972	1977.9	0.757878	0.000499669	CID (Collision Induced Dissociation)	MS2	28.1751	137.534	36.2323	5381	OT2_Gundry_2013-01-22_SM42-03.raw	19/53		138.743	11551	0	0.001092
		TRUE	High	Sequest HT (A2)	Unambiguous	GIIAVAnDTNScELSPcR	N7(Deamidated); C12(Carbamidomethyl); C17(Carbamidomethyl)	1	1	Q07954	Q07954	0	2	0.0321	0	1	1	989.454	1977.9	-0.253657	-0.000250854	CID (Collision Induced Dissociation)	MS2	4.21281	13.4706	36.3916	5405	OT2_Gundry_2013-01-22_SM42-03.raw	0/0	4.68492			0	4.497e-05
		TRUE	High	Sequest HT (A2)	Unambiguous	GIIAVANDTnScELSPcR	N10(Deamidated); C12(Carbamidomethyl); C17(Carbamidomethyl)	1	1	Q07954	Q07954	0	2		0.0321	2	2	989.454	1977.9	-0.253657	-0.000250854	CID (Collision Induced Dissociation)	MS2	4.21281	13.4706	36.3916	5405	OT2_Gundry_2013-01-22_SM42-03.raw	0/0	4.53178			0	0.0001919
		TRUE	High	MS Amanda (A4)	Unambiguous	GIIAVAnDTNScELSPcR	N7(Deamidated); C12(Carbamidomethyl); C17(Carbamidomethyl)	1	1	Q07954	Q07954	2	2	0.7768	0	1	1	989.454	1977.9	-0.253657	-0.000250854	CID (Collision Induced Dissociation)	MS2	4.21281	13.4706	36.3916	5405	OT2_Gundry_2013-01-22_SM42-03.raw	23/30		164.906	11521	0	7.392e-05
		TRUE	High	Sequest HT (A2)	Unambiguous	GIIAVAnDTNScELSPcR	N7(Deamidated); C12(Carbamidomethyl); C17(Carbamidomethyl)	1	1	Q07954	Q07954	0	2	0.0636	0	1	1	989.454	1977.9	0.054929	5.4322e-05	CID (Collision Induced Dissociation)	MS2	27.551	107.473	36.0517	5352	OT2_Gundry_2013-01-22_SM42-03.raw	0/0	4.4004			0	3.402e-06
		TRUE	High	MS Amanda (A4)	Unambiguous	GIIAVAnDTNScELSPcR	N7(Deamidated); C12(Carbamidomethyl); C17(Carbamidomethyl)	1	1	Q07954	Q07954	2	2	0.7712	0	1	1	989.454	1977.9	0.054929	5.4322e-05	CID (Collision Induced Dissociation)	MS2	27.551	107.473	36.0517	5352	OT2_Gundry_2013-01-22_SM42-03.raw	23/31		131.462	11773	0	1.24e-05
		TRUE	High	MS Amanda (A4)	Unambiguous	GIIAVAnDTNScELSPcR	N7(Deamidated); C12(Carbamidomethyl); C17(Carbamidomethyl)	1	1	Q07954	Q07954	2	3	0.4685	0	1	1	659.972	1977.9	0.850453	0.000560704	CID (Collision Induced Dissociation)	MS2	69.5134	164.74	36.084	5285	OT2_Gundry_2013-01-22_SM42-01.raw	17/53		113.824	11473	0.0002942	0.02815
	TRUE	High	GIIAVANDTNSCELSPCR	2xDeamidated [N7; N10]; 2xCarbamidomethyl [C12; C17]	6.91958e-05	0	1	1	6	Q07954	0	1978.88	5.3416	High		0	2.994e-05	328.44	High	9852	0	2.601e-07
		Checked	Confidence	Identifying Node	PSM Ambiguity	Annotated Sequence	Modifications	# Protein Groups	# Proteins	Master Protein Accessions	Protein Accessions	# Missed Cleavages	Charge	DeltaScore	DeltaCn	Rank	Search Engine Rank	m/z [Da]	MH+ [Da]	DeltaM [ppm]	Deltam/z [Da]	Activation Type	MS Order	Isolation Interference [%]	Ion Inject Time [ms]	RT [min]	First Scan	Spectrum File	Ions Matched	XCorr	Amanda Score	Search Space	Percolator q-Value	Percolator PEP
		TRUE	High	Sequest HT (A2)	Unambiguous	GIIAVAnDTnScELSPcR	N7(Deamidated); N10(Deamidated); C12(Carbamidomethyl); C17(Carbamidomethyl)	1	1	Q07954	Q07954	0	2	0.5841	0	1	1	989.946	1978.88	0.174631	0.000172787	CID (Collision Induced Dissociation)	MS2	4.69066	203.05	37.6028	5542	OT2_Gundry_2013-01-22_SM42-01.raw	0/0	4.52328			0	2.128e-06
		TRUE	High	MS Amanda (A4)	Unambiguous	GIIAVAnDTnScELSPcR	N7(Deamidated); N10(Deamidated); C12(Carbamidomethyl); C17(Carbamidomethyl)	1	1	Q07954	Q07954	2	2	0.7885	0	1	1	989.946	1978.88	0.174631	0.000172787	CID (Collision Induced Dissociation)	MS2	4.69066	203.05	37.6028	5542	OT2_Gundry_2013-01-22_SM42-01.raw	23/30		208.206	10348	0	7.758e-06
		TRUE	High	Sequest HT (A2)	Unambiguous	GIIAVAnDTnScELSPcR	N7(Deamidated); N10(Deamidated); C12(Carbamidomethyl); C17(Carbamidomethyl)	1	1	Q07954	Q07954	0	2	0.5562	0	1	1	989.943	1978.88	-2.848	-0.00281794	CID (Collision Induced Dissociation)	MS2	0	468.794	37.319	5532	OT2_Gundry_2013-01-22_SM42-02.raw	0/0	5.3416			0	2.994e-05
		TRUE	High	MS Amanda (A4)	Unambiguous	GIIAVAnDTnScELSPcR	N7(Deamidated); N10(Deamidated); C12(Carbamidomethyl); C17(Carbamidomethyl)	1	1	Q07954	Q07954	2	2	0.826	0	1	1	989.943	1978.88	-2.848	-0.00281794	CID (Collision Induced Dissociation)	MS2	0	468.794	37.319	5532	OT2_Gundry_2013-01-22_SM42-02.raw	26/31		218.833	9465	0	2.679e-05
		TRUE	High	Sequest HT (A2)	Unambiguous	GIIAVAnDTnScELSPcR	N7(Deamidated); N10(Deamidated); C12(Carbamidomethyl); C17(Carbamidomethyl)	1	1	Q07954	Q07954	0	2	0.564	0	1	1	989.945	1978.88	-0.750666	-0.00074274	CID (Collision Induced Dissociation)	MS2	0	500	37.5058	5598	OT2_Gundry_2013-01-22_SM42-03.raw	0/0	4.61077			0	5.336e-06
		TRUE	High	MS Amanda (A4)	Unambiguous	GIIAVAnDTnScELSPcR	N7(Deamidated); N10(Deamidated); C12(Carbamidomethyl); C17(Carbamidomethyl)	1	1	Q07954	Q07954	2	2	0.832	0	1	1	989.945	1978.88	-0.750666	-0.00074274	CID (Collision Induced Dissociation)	MS2	0	500	37.5058	5598	OT2_Gundry_2013-01-22_SM42-03.raw	24/31		328.44	9852	0	2.601e-07
	TRUE	High	CNQFVDCEDASDEMNCSATDCSSYFR	1xDeamidated [N15]; 4xCarbamidomethyl [C1; C7; C16; C21]; 1xOxidation [M14]	0.00420473	0	1	1	2	Q07954	0	3185.12	4.57185	High		0	7.972e-05
		Checked	Confidence	Identifying Node	PSM Ambiguity	Annotated Sequence	Modifications	# Protein Groups	# Proteins	Master Protein Accessions	Protein Accessions	# Missed Cleavages	Charge	DeltaScore	DeltaCn	Rank	Search Engine Rank	m/z [Da]	MH+ [Da]	DeltaM [ppm]	Deltam/z [Da]	Activation Type	MS Order	Isolation Interference [%]	Ion Inject Time [ms]	RT [min]	First Scan	Spectrum File	Ions Matched	XCorr	Amanda Score	Search Space	Percolator q-Value	Percolator PEP
		TRUE	High	Sequest HT (A2)	Unambiguous	cNQFVDcEDASDEmncSATDcSSYFR	C1(Carbamidomethyl); C7(Carbamidomethyl); M14(Oxidation); N15(Deamidated); C16(Carbamidomethyl); C21(Carbamidomethyl)	1	1	Q07954	Q07954	0	3	0.1492	0	1	1	1062.38	3185.12	0.145589	0.000154573	CID (Collision Induced Dissociation)	MS2	0	90.9352	37.3648	5506	OT2_Gundry_2013-01-22_SM42-01.raw	0/0	3.81647			0	0.0004287
		TRUE	High	Sequest HT (A2)	Selected	cNQFVDcEDASDEmncSATDcSSYFR	C1(Carbamidomethyl); C7(Carbamidomethyl); M14(Oxidation); N15(Deamidated); C16(Carbamidomethyl); C21(Carbamidomethyl)	1	1	Q07954	Q07954	0	3	0.0613	0	1	1	1062.38	3185.12	0.490516	0.000520784	CID (Collision Induced Dissociation)	MS2	0	104.667	37.4361	5585	OT2_Gundry_2013-01-22_SM42-03.raw	0/0	4.57185			0	7.972e-05
	TRUE	High	LYWTDGDNISMANMDGSNR	2xDeamidated [N]; 2xOxidation [M11; M14]	1.40088e-05	0	1	1	8	Q07954	0	2193.87	5.88098	High		0	1.46e-05	265.826	High	2104	0	2.4e-08
		Checked	Confidence	Identifying Node	PSM Ambiguity	Annotated Sequence	Modifications	# Protein Groups	# Proteins	Master Protein Accessions	Protein Accessions	# Missed Cleavages	Charge	DeltaScore	DeltaCn	Rank	Search Engine Rank	m/z [Da]	MH+ [Da]	DeltaM [ppm]	Deltam/z [Da]	Activation Type	MS Order	Isolation Interference [%]	Ion Inject Time [ms]	RT [min]	First Scan	Spectrum File	Ions Matched	XCorr	Amanda Score	Search Space	Percolator q-Value	Percolator PEP
		TRUE	High	Sequest HT (A2)	Unambiguous	LYWTDGDNISmAnmDGSnR	M11(Oxidation); N13(Deamidated); M14(Oxidation); N18(Deamidated)	1	1	Q07954	Q07954	0	2	0.002	0	1	1	1097.44	2193.87	0.436374	0.000478674	CID (Collision Induced Dissociation)	MS2	6.34422	182.038	36.4983	5355	OT2_Gundry_2013-01-22_SM42-01.raw	0/0	4.98654			0	2.656e-05
		TRUE	High	Sequest HT (A2)	Unambiguous	LYWTDGDnISmAnmDGSNR	N8(Deamidated); M11(Oxidation); N13(Deamidated); M14(Oxidation)	1	1	Q07954	Q07954	0	2		0.002	2	2	1097.44	2193.87	0.436374	0.000478674	CID (Collision Induced Dissociation)	MS2	6.34422	182.038	36.4983	5355	OT2_Gundry_2013-01-22_SM42-01.raw	0/0	4.97753			0	4.005e-05
		TRUE	High	MS Amanda (A4)	Unambiguous	LYWTDGDnISmANmDGSnR	N8(Deamidated); M11(Oxidation); M14(Oxidation); N18(Deamidated)	1	1	Q07954	Q07954	0	2	0.746	0	1	1	1097.44	2193.87	0.436374	0.000478674	CID (Collision Induced Dissociation)	MS2	6.34422	182.038	36.4983	5355	OT2_Gundry_2013-01-22_SM42-01.raw	30/65		265.826	2104	0	2.4e-08
		TRUE	High	Sequest HT (A2)	Unambiguous	LYWTDGDnISmAnmDGSNR	N8(Deamidated); M11(Oxidation); N13(Deamidated); M14(Oxidation)	1	1	Q07954	Q07954	0	2	0.0663	0	1	1	1097.44	2193.87	0.325091	0.000356604	CID (Collision Induced Dissociation)	MS2	0	184.483	36.5489	5396	OT2_Gundry_2013-01-22_SM42-02.raw	0/0	5.88098			0	1.46e-05
		TRUE	High	MS Amanda (A4)	Unambiguous	LYWTDGDnISmANmDGSnR	N8(Deamidated); M11(Oxidation); M14(Oxidation); N18(Deamidated)	1	1	Q07954	Q07954	0	2	0.6813	0	1	1	1097.44	2193.87	0.325091	0.000356604	CID (Collision Induced Dissociation)	MS2	0	184.483	36.5489	5396	OT2_Gundry_2013-01-22_SM42-02.raw	28/65		188.053	2083	0	3.777e-06
		TRUE	High	Sequest HT (A2)	Unambiguous	LYWTDGDnISmAnmDGSNR	N8(Deamidated); M11(Oxidation); N13(Deamidated); M14(Oxidation)	1	1	Q07954	Q07954	0	2	0.0317	0	1	1	1097.44	2193.87	-0.453891	-0.000497888	CID (Collision Induced Dissociation)	MS2	0	155.167	36.5636	5437	OT2_Gundry_2013-01-22_SM42-03.raw	0/0	5.68303			0	0.0002368
		TRUE	High	Sequest HT (A2)	Unambiguous	LYWTDGDNISmAnmDGSnR	M11(Oxidation); N13(Deamidated); M14(Oxidation); N18(Deamidated)	1	1	Q07954	Q07954	0	2		0.0317	2	2	1097.44	2193.87	-0.453891	-0.000497888	CID (Collision Induced Dissociation)	MS2	0	155.167	36.5636	5437	OT2_Gundry_2013-01-22_SM42-03.raw	0/0	5.50286			0	5.076e-05
		TRUE	High	MS Amanda (A4)	Unambiguous	LYWTDGDnISmANmDGSnR	N8(Deamidated); M11(Oxidation); M14(Oxidation); N18(Deamidated)	1	1	Q07954	Q07954	0	2	0.7869	0	1	1	1097.44	2193.87	-0.453891	-0.000497888	CID (Collision Induced Dissociation)	MS2	0	155.167	36.5636	5437	OT2_Gundry_2013-01-22_SM42-03.raw	40/65		208.319	2033	0	2.307e-07
	TRUE	High	IETILLNGTDR	1xDeamidated [N7]	0.00176515	0	1	1	18	Q07954	0	1245.67	3.66344	High		0	0.0001543	183.624	High	9591	0	9.386e-05
		Checked	Confidence	Identifying Node	PSM Ambiguity	Annotated Sequence	Modifications	# Protein Groups	# Proteins	Master Protein Accessions	Protein Accessions	# Missed Cleavages	Charge	DeltaScore	DeltaCn	Rank	Search Engine Rank	m/z [Da]	MH+ [Da]	DeltaM [ppm]	Deltam/z [Da]	Activation Type	MS Order	Isolation Interference [%]	Ion Inject Time [ms]	RT [min]	First Scan	Spectrum File	Ions Matched	XCorr	Amanda Score	Search Space	Percolator q-Value	Percolator PEP
		TRUE	High	Sequest HT (A2)	Unambiguous	IETILLnGTDR	N7(Deamidated)	1	1	Q07954	Q07954	0	2	0.2557	0	1	1	623.338	1245.67	-0.198561	-0.00012367	CID (Collision Induced Dissociation)	MS2	17.6353	116.836	36.5325	5361	OT2_Gundry_2013-01-22_SM42-01.raw	0/0	2.62101			0	0.0002376
		TRUE	High	MS Amanda (A4)	Unambiguous	IETILLnGTDR	N7(Deamidated)	1	1	Q07954	Q07954	0	2	0.3953	0	1	1	623.338	1245.67	-0.198561	-0.00012367	CID (Collision Induced Dissociation)	MS2	17.6353	116.836	36.5325	5361	OT2_Gundry_2013-01-22_SM42-01.raw	13/19		163.79	9612	0	3.358e-05
		TRUE	High	Sequest HT (A2)	Unambiguous	IETILLnGTDR	N7(Deamidated)	1	1	Q07954	Q07954	0	2	0.3039	0	1	1	623.338	1245.67	-0.296556	-0.000184705	CID (Collision Induced Dissociation)	MS2	3.03728	2.79223	36.8733	5421	OT2_Gundry_2013-01-22_SM42-01.raw	0/0	3.05966			0	0.0005948
		TRUE	High	MS Amanda (A4)	Unambiguous	IETILLnGTDR	N7(Deamidated)	1	1	Q07954	Q07954	0	2	0.5388	0	1	1	623.338	1245.67	-0.296556	-0.000184705	CID (Collision Induced Dissociation)	MS2	3.03728	2.79223	36.8733	5421	OT2_Gundry_2013-01-22_SM42-01.raw	16/19		183.624	9591	0	9.386e-05
		TRUE	High	Sequest HT (A2)	Unambiguous	IETILLnGTDR	N7(Deamidated)	1	1	Q07954	Q07954	0	2	0.2563	0	1	1	623.338	1245.67	-0.0025689	-1.6e-06	CID (Collision Induced Dissociation)	MS2	2.88686	35.4421	37.2132	5481	OT2_Gundry_2013-01-22_SM42-01.raw	0/0	3.2			0	0.0007547
		TRUE	High	MS Amanda (A4)	Unambiguous	IETILLnGTDR	N7(Deamidated)	1	1	Q07954	Q07954	0	2	0.5562	0	1	1	623.338	1245.67	-0.0025689	-1.6e-06	CID (Collision Induced Dissociation)	MS2	2.88686	35.4421	37.2132	5481	OT2_Gundry_2013-01-22_SM42-01.raw	16/18		180.923	9592	0	9.674e-05
		TRUE	High	MS Amanda (A4)	Unambiguous	IETILLnGTDR	N7(Deamidated)	1	1	Q07954	Q07954	0	2	0.4854	0	1	1	623.338	1245.67	-0.0025689	-1.6e-06	CID (Collision Induced Dissociation)	MS2	2.18185	2.41167	36.8835	5456	OT2_Gundry_2013-01-22_SM42-02.raw	18/19		165.978	9592	0	0.0001308
		TRUE	High	Sequest HT (A2)	Unambiguous	IETILLnGTDR	N7(Deamidated)	1	1	Q07954	Q07954	0	2	0.3702	0	1	1	623.338	1245.67	-0.0025689	-1.6e-06	CID (Collision Induced Dissociation)	MS2	2.18185	2.41167	36.8835	5456	OT2_Gundry_2013-01-22_SM42-02.raw	0/0	3.62419			0	0.000357
		TRUE	High	Sequest HT (A2)	Unambiguous	IETILLnGTDR	N7(Deamidated)	1	1	Q07954	Q07954	0	2	0.2287	0	1	1	623.338	1245.67	0.48741	0.000303576	CID (Collision Induced Dissociation)	MS2	9.32737	67.1153	37.2577	5520	OT2_Gundry_2013-01-22_SM42-02.raw	0/0	2.92513			0	0.0002245
		TRUE	High	MS Amanda (A4)	Unambiguous	IETILLnGTDR	N7(Deamidated)	1	1	Q07954	Q07954	0	2	0.5612	0	1	1	623.338	1245.67	0.48741	0.000303576	CID (Collision Induced Dissociation)	MS2	9.32737	67.1153	37.2577	5520	OT2_Gundry_2013-01-22_SM42-02.raw	16/19		177.863	9856	0	5.559e-05
		TRUE	High	MS Amanda (A4)	Unambiguous	IETILLnGTDR	N7(Deamidated)	1	1	Q07954	Q07954	0	2	0.4397	0	1	1	623.338	1245.67	-0.394552	-0.000245741	CID (Collision Induced Dissociation)	MS2	36.8272	181.481	36.5441	5395	OT2_Gundry_2013-01-22_SM42-02.raw	14/19		149.343	9599	0	4.317e-05
		TRUE	High	Sequest HT (A2)	Unambiguous	IETILLnGTDR	N7(Deamidated)	1	1	Q07954	Q07954	0	2	0.2411	0	1	1	623.338	1245.67	-0.394552	-0.000245741	CID (Collision Induced Dissociation)	MS2	36.8272	181.481	36.5441	5395	OT2_Gundry_2013-01-22_SM42-02.raw	0/0	2.82274			0	0.0002651
		TRUE	High	Sequest HT (A2)	Unambiguous	IETILLnGTDR	N7(Deamidated)	1	1	Q07954	Q07954	0	2	0.3415	0	1	1	623.338	1245.67	-0.198561	-0.00012367	CID (Collision Induced Dissociation)	MS2	17.6582	99.0255	36.6339	5449	OT2_Gundry_2013-01-22_SM42-03.raw	0/0	3.66344			0	0.0001543
		TRUE	High	MS Amanda (A4)	Unambiguous	IETILLnGTDR	N7(Deamidated)	1	1	Q07954	Q07954	0	2	0.4611	0	1	1	623.338	1245.67	-0.198561	-0.00012367	CID (Collision Induced Dissociation)	MS2	17.6582	99.0255	36.6339	5449	OT2_Gundry_2013-01-22_SM42-03.raw	14/19		179.969	9612	0	4.288e-05
		TRUE	High	Sequest HT (A2)	Unambiguous	IETILLnGTDR	N7(Deamidated)	1	1	Q07954	Q07954	0	2	0.2739	0	1	1	623.338	1245.67	0.389414	0.000242541	CID (Collision Induced Dissociation)	MS2	3.49161	53.4337	37.3352	5568	OT2_Gundry_2013-01-22_SM42-03.raw	0/0	3.14045			0	0.0001372
		TRUE	High	MS Amanda (A4)	Unambiguous	IETILLnGTDR	N7(Deamidated)	1	1	Q07954	Q07954	0	2	0.4098	0	1	1	623.338	1245.67	0.389414	0.000242541	CID (Collision Induced Dissociation)	MS2	3.49161	53.4337	37.3352	5568	OT2_Gundry_2013-01-22_SM42-03.raw	15/19		163.32	9742	0	3.312e-05
		TRUE	High	Sequest HT (A2)	Unambiguous	IETILLnGTDR	N7(Deamidated)	1	1	Q07954	Q07954	0	2	0.3496	0	1	1	623.338	1245.67	-0.198561	-0.00012367	CID (Collision Induced Dissociation)	MS2	2.3117	2.54837	36.9664	5508	OT2_Gundry_2013-01-22_SM42-03.raw	0/0	3.49455			0	0.0004717
		TRUE	High	MS Amanda (A4)	Unambiguous	IETILLnGTDR	N7(Deamidated)	1	1	Q07954	Q07954	0	2	0.4498	0	1	1	623.338	1245.67	-0.198561	-0.00012367	CID (Collision Induced Dissociation)	MS2	2.3117	2.54837	36.9664	5508	OT2_Gundry_2013-01-22_SM42-03.raw	14/19		149.568	9612	0	0.000154
	TRUE	High	DCADGADESIAAGCLYNSTCDDR	1xDeamidated [N17]; 3xCarbamidomethyl [C2; C14; C20]	4.83656e-06	0	1	1	12	Q07954	0	2536.95	8.44652	High		0	2.106e-08	256.217	High	649	0	4.86824e-09
		Checked	Confidence	Identifying Node	PSM Ambiguity	Annotated Sequence	Modifications	# Protein Groups	# Proteins	Master Protein Accessions	Protein Accessions	# Missed Cleavages	Charge	DeltaScore	DeltaCn	Rank	Search Engine Rank	m/z [Da]	MH+ [Da]	DeltaM [ppm]	Deltam/z [Da]	Activation Type	MS Order	Isolation Interference [%]	Ion Inject Time [ms]	RT [min]	First Scan	Spectrum File	Ions Matched	XCorr	Amanda Score	Search Space	Percolator q-Value	Percolator PEP
		TRUE	High	Sequest HT (A2)	Unambiguous	DcADGADESIAAGcLYnSTcDDR	C2(Carbamidomethyl); C14(Carbamidomethyl); N17(Deamidated); C20(Carbamidomethyl)	1	1	Q07954	Q07954	0	3	0.7396	0	1	1	846.322	2536.95	0.127629	0.00010793	CID (Collision Induced Dissociation)	MS2	2.04263	46.4646	36.7756	5406	OT2_Gundry_2013-01-22_SM42-01.raw	0/0	8.44652			0	2.106e-08
		TRUE	High	MS Amanda (A4)	Unambiguous	DcADGADESIAAGcLYnSTcDDR	C2(Carbamidomethyl); C14(Carbamidomethyl); N17(Deamidated); C20(Carbamidomethyl)	1	1	Q07954	Q07954	0	3	0.9106	0	1	1	846.322	2536.95	0.127629	0.00010793	CID (Collision Induced Dissociation)	MS2	2.04263	46.4646	36.7756	5406	OT2_Gundry_2013-01-22_SM42-01.raw	44/68		253.932	646	0	5.309e-08
		TRUE	High	Sequest HT (A2)	Unambiguous	DcADGADESIAAGcLYnSTcDDR	C2(Carbamidomethyl); C14(Carbamidomethyl); N17(Deamidated); C20(Carbamidomethyl)	1	1	Q07954	Q07954	0	2	0.7409	0	1	1	1268.98	2536.95	0.108871	0.0001381	CID (Collision Induced Dissociation)	MS2	5.25815	169.683	36.7064	5393	OT2_Gundry_2013-01-22_SM42-01.raw	0/0	5.47763			0	4.271e-05
		TRUE	High	MS Amanda (A4)	Unambiguous	DcADGADESIAAGcLYnSTcDDR	C2(Carbamidomethyl); C14(Carbamidomethyl); N17(Deamidated); C20(Carbamidomethyl)	1	1	Q07954	Q07954	0	2	0.9157	0	1	1	1268.98	2536.95	0.108871	0.0001381	CID (Collision Induced Dissociation)	MS2	5.25815	169.683	36.7064	5393	OT2_Gundry_2013-01-22_SM42-01.raw	25/31		160.816	240	0	3.31e-05
		TRUE	High	Sequest HT (A2)	Unambiguous	DcADGADESIAAGcLYnSTcDDR	C2(Carbamidomethyl); C14(Carbamidomethyl); N17(Deamidated); C20(Carbamidomethyl)	1	1	Q07954	Q07954	0	3	0.7588	0	1	1	846.321	2536.95	-0.738476	-0.000624492	CID (Collision Induced Dissociation)	MS2	0	77.6215	36.7671	5436	OT2_Gundry_2013-01-22_SM42-02.raw	0/0	6.79711			0	4.85378e-09
		TRUE	High	MS Amanda (A4)	Unambiguous	DcADGADESIAAGcLYnSTcDDR	C2(Carbamidomethyl); C14(Carbamidomethyl); N17(Deamidated); C20(Carbamidomethyl)	1	1	Q07954	Q07954	0	3	0.8858	0	1	1	846.321	2536.95	-0.738476	-0.000624492	CID (Collision Induced Dissociation)	MS2	0	77.6215	36.7671	5436	OT2_Gundry_2013-01-22_SM42-02.raw	44/71		222.373	621	0	9.474e-09
		TRUE	High	Sequest HT (A2)	Unambiguous	DcADGADESIAAGcLYnSTcDDR	C2(Carbamidomethyl); C14(Carbamidomethyl); N17(Deamidated); C20(Carbamidomethyl)	1	1	Q07954	Q07954	0	2	0.7733	0	1	1	1268.98	2536.95	-0.468532	-0.000594322	CID (Collision Induced Dissociation)	MS2	6.1518	118.747	36.7706	5437	OT2_Gundry_2013-01-22_SM42-02.raw	0/0	5.91053			0	1.411e-06
		TRUE	High	MS Amanda (A4)	Unambiguous	DcADGADESIAAGcLYnSTcDDR	C2(Carbamidomethyl); C14(Carbamidomethyl); N17(Deamidated); C20(Carbamidomethyl)	1	1	Q07954	Q07954	0	2	0.9554	0	1	1	1268.98	2536.95	-0.468532	-0.000594322	CID (Collision Induced Dissociation)	MS2	6.1518	118.747	36.7706	5437	OT2_Gundry_2013-01-22_SM42-02.raw	26/31		242.197	245	0	1.504e-07
		TRUE	High	Sequest HT (A2)	Unambiguous	DcADGADESIAAGcLYnSTcDDR	C2(Carbamidomethyl); C14(Carbamidomethyl); N17(Deamidated); C20(Carbamidomethyl)	1	1	Q07954	Q07954	0	2	0.7002	0	1	1	1268.98	2536.95	1.07121	0.0013588	CID (Collision Induced Dissociation)	MS2	0	189.263	36.7326	5469	OT2_Gundry_2013-01-22_SM42-03.raw	0/0	5.16593			0	7.176e-05
		TRUE	High	MS Amanda (A4)	Unambiguous	DcADGADESIAAGcLYnSTcDDR	C2(Carbamidomethyl); C14(Carbamidomethyl); N17(Deamidated); C20(Carbamidomethyl)	1	1	Q07954	Q07954	0	2	0.8394	0	1	1	1268.98	2536.95	1.07121	0.0013588	CID (Collision Induced Dissociation)	MS2	0	189.263	36.7326	5469	OT2_Gundry_2013-01-22_SM42-03.raw	26/31		189.123	514	0	1.305e-05
		TRUE	High	Sequest HT (A2)	Unambiguous	DcADGADESIAAGcLYnSTcDDR	C2(Carbamidomethyl); C14(Carbamidomethyl); N17(Deamidated); C20(Carbamidomethyl)	1	1	Q07954	Q07954	0	3	0.7075	0	1	1	846.322	2536.95	0.199805	0.000168965	CID (Collision Induced Dissociation)	MS2	1.19162	58.6974	36.7605	5473	OT2_Gundry_2013-01-22_SM42-03.raw	0/0	6.29076			0	5.333e-09
		TRUE	High	MS Amanda (A4)	Unambiguous	DcADGADESIAAGcLYnSTcDDR	C2(Carbamidomethyl); C14(Carbamidomethyl); N17(Deamidated); C20(Carbamidomethyl)	1	1	Q07954	Q07954	0	3	0.9047	0	1	1	846.322	2536.95	0.199805	0.000168965	CID (Collision Induced Dissociation)	MS2	1.19162	58.6974	36.7605	5473	OT2_Gundry_2013-01-22_SM42-03.raw	46/69		256.217	649	0	4.86824e-09
	TRUE	High	LNLDGSNYTLLK	1xDeamidated [N7]	0.00143469	0	1	1	12	Q07954	0	1351.71	3.66375	High		0	0.0001673	196.126	High	7955	0	2.432e-05
		Checked	Confidence	Identifying Node	PSM Ambiguity	Annotated Sequence	Modifications	# Protein Groups	# Proteins	Master Protein Accessions	Protein Accessions	# Missed Cleavages	Charge	DeltaScore	DeltaCn	Rank	Search Engine Rank	m/z [Da]	MH+ [Da]	DeltaM [ppm]	Deltam/z [Da]	Activation Type	MS Order	Isolation Interference [%]	Ion Inject Time [ms]	RT [min]	First Scan	Spectrum File	Ions Matched	XCorr	Amanda Score	Search Space	Percolator q-Value	Percolator PEP
		TRUE	High	Sequest HT (A2)	Unambiguous	LNLDGSnYTLLK	N7(Deamidated)	1	1	Q07954	Q07954	0	2	0.2654	0	1	1	676.359	1351.71	0.0918891	6.21038e-05	CID (Collision Induced Dissociation)	MS2	7.01441	54.5947	45.8901	6905	OT2_Gundry_2013-01-22_SM42-01.raw	0/0	3.24497			0	0.000495
		TRUE	High	MS Amanda (A4)	Unambiguous	LNLDGSnYTLLK	N7(Deamidated)	1	1	Q07954	Q07954	0	2	0.5131	0	1	1	676.359	1351.71	0.0918891	6.21038e-05	CID (Collision Induced Dissociation)	MS2	7.01441	54.5947	45.8901	6905	OT2_Gundry_2013-01-22_SM42-01.raw	16/20		174.218	7955	0	7.084e-05
		TRUE	High	Sequest HT (A2)	Unambiguous	LNLDGSnYTLLK	N7(Deamidated)	1	1	Q07954	Q07954	0	2	0.308	0	1	1	676.359	1351.71	0.182197	0.000123139	CID (Collision Induced Dissociation)	MS2	1.34528	23.5554	46.2397	6961	OT2_Gundry_2013-01-22_SM42-01.raw	0/0	2.49943			0	0.0003064
		TRUE	High	MS Amanda (A4)	Unambiguous	LNLDGSnYTLLK	N7(Deamidated)	1	1	Q07954	Q07954	0	2	0.5016	0	1	1	676.359	1351.71	0.182197	0.000123139	CID (Collision Induced Dissociation)	MS2	1.34528	23.5554	46.2397	6961	OT2_Gundry_2013-01-22_SM42-01.raw	18/20		176.574	7956	0	4.286e-05
		TRUE	High	Sequest HT (A2)	Unambiguous	LNLDGSnYTLLK	N7(Deamidated)	1	1	Q07954	Q07954	0	2	0.2662	0	1	1	676.359	1351.71	0.0918891	6.21038e-05	CID (Collision Induced Dissociation)	MS2	1.47146	12.2305	46.2629	6990	OT2_Gundry_2013-01-22_SM42-02.raw	0/0	2.77904			0	0.0004022
		TRUE	High	MS Amanda (A4)	Unambiguous	LNLDGSnYTLLK	N7(Deamidated)	1	1	Q07954	Q07954	0	2	0.5327	0	1	1	676.359	1351.71	0.0918891	6.21038e-05	CID (Collision Induced Dissociation)	MS2	1.47146	12.2305	46.2629	6990	OT2_Gundry_2013-01-22_SM42-02.raw	19/20		196.126	7955	0	2.432e-05
		TRUE	High	Sequest HT (A2)	Unambiguous	LNLDGSnYTLLK	N7(Deamidated)	1	1	Q07954	Q07954	0	2	0.2708	0	1	1	676.359	1351.71	0.814353	0.000550385	CID (Collision Induced Dissociation)	MS2	29.8515	139.949	45.8927	6934	OT2_Gundry_2013-01-22_SM42-02.raw	0/0	2.76659			0	0.0004574
		TRUE	High	MS Amanda (A4)	Unambiguous	LNLDGSnYTLLK	N7(Deamidated)	1	1	Q07954	Q07954	0	2	0.3972	0	1	1	676.359	1351.71	0.814353	0.000550385	CID (Collision Induced Dissociation)	MS2	29.8515	139.949	45.8927	6934	OT2_Gundry_2013-01-22_SM42-02.raw	17/20		140.741	7852	0	0.0001425
		TRUE	High	Sequest HT (A2)	Unambiguous	LNLDGSnYTLLK	N7(Deamidated)	1	1	Q07954	Q07954	0	2	0.306	0	1	1	676.359	1351.71	0.0015811	1.06859e-06	CID (Collision Induced Dissociation)	MS2	3.42691	43.9226	45.9448	6994	OT2_Gundry_2013-01-22_SM42-03.raw	0/0	3.66375			0	0.0001673
		TRUE	High	MS Amanda (A4)	Unambiguous	LNLDGSnYTLLK	N7(Deamidated)	1	1	Q07954	Q07954	0	2	0.4814	0	1	1	676.359	1351.71	0.0015811	1.06859e-06	CID (Collision Induced Dissociation)	MS2	3.42691	43.9226	45.9448	6994	OT2_Gundry_2013-01-22_SM42-03.raw	19/20		169.939	7970	0	3.857e-05
		TRUE	High	Sequest HT (A2)	Unambiguous	LNLDGSnYTLLK	N7(Deamidated)	1	1	Q07954	Q07954	0	2	0.2359	0	1	1	676.359	1351.71	0.0015811	1.06859e-06	CID (Collision Induced Dissociation)	MS2	2.24794	27.1661	46.2973	7052	OT2_Gundry_2013-01-22_SM42-03.raw	0/0	2.8364			0	0.0003523
		TRUE	High	MS Amanda (A4)	Unambiguous	LNLDGSnYTLLK	N7(Deamidated)	1	1	Q07954	Q07954	0	2	0.5274	0	1	1	676.359	1351.71	0.0015811	1.06859e-06	CID (Collision Induced Dissociation)	MS2	2.24794	27.1661	46.2973	7052	OT2_Gundry_2013-01-22_SM42-03.raw	18/20		179.416	7970	0	6.213e-05
	TRUE	High	SCATNASICGDEAR	1xDeamidated [N5]; 2xCarbamidomethyl [C2; C9]	0.00175529	0	1	1	2	Q07954	0	1512.61	4.00481	High		0	3.373e-05	187.558	High	2891	0	3.302e-05
		Checked	Confidence	Identifying Node	PSM Ambiguity	Annotated Sequence	Modifications	# Protein Groups	# Proteins	Master Protein Accessions	Protein Accessions	# Missed Cleavages	Charge	DeltaScore	DeltaCn	Rank	Search Engine Rank	m/z [Da]	MH+ [Da]	DeltaM [ppm]	Deltam/z [Da]	Activation Type	MS Order	Isolation Interference [%]	Ion Inject Time [ms]	RT [min]	First Scan	Spectrum File	Ions Matched	XCorr	Amanda Score	Search Space	Percolator q-Value	Percolator PEP
		TRUE	High	Sequest HT (A2)	Unambiguous	ScATnASIcGDEAR	C2(Carbamidomethyl); N5(Deamidated); C9(Carbamidomethyl)	1	1	Q07954	Q07954	0	2	0.5575	0	1	1	756.807	1512.61	0.363664	0.00027504	CID (Collision Induced Dissociation)	MS2	7.39252	500	10.8764	1346	OT2_Gundry_2013-01-22_SM42-01.raw	0/0	4.00481			0	3.373e-05
		TRUE	High	MS Amanda (A4)	Unambiguous	ScATnASIcGDEAR	C2(Carbamidomethyl); N5(Deamidated); C9(Carbamidomethyl)	1	1	Q07954	Q07954	2	2	0.7234	0	1	1	756.807	1512.61	0.363664	0.00027504	CID (Collision Induced Dissociation)	MS2	7.39252	500	10.8764	1346	OT2_Gundry_2013-01-22_SM42-01.raw	18/24		187.558	2891	0	3.302e-05
	TRUE	High	AGYCANNSTCTVNQGNQPQCR	1xDeamidated [N]; 3xCarbamidomethyl [C4; C10; C20]	0.000284075	0	1	1	6	Q07954	0	2400.97	4.66018	High		0	6.808e-06	161.672	High	2759	0	6.353e-05
		Checked	Confidence	Identifying Node	PSM Ambiguity	Annotated Sequence	Modifications	# Protein Groups	# Proteins	Master Protein Accessions	Protein Accessions	# Missed Cleavages	Charge	DeltaScore	DeltaCn	Rank	Search Engine Rank	m/z [Da]	MH+ [Da]	DeltaM [ppm]	Deltam/z [Da]	Activation Type	MS Order	Isolation Interference [%]	Ion Inject Time [ms]	RT [min]	First Scan	Spectrum File	Ions Matched	XCorr	Amanda Score	Search Space	Percolator q-Value	Percolator PEP
		TRUE	High	Sequest HT (A2)	Unambiguous	AGYcANnSTcTVNQGNQPQcR	C4(Carbamidomethyl); N7(Deamidated); C10(Carbamidomethyl); C20(Carbamidomethyl)	1	1	Q07954	Q07954	0	3	0.0146	0	1	1	800.995	2400.97	-0.403815	-0.000323183	CID (Collision Induced Dissociation)	MS2	0	269.664	11.6077	1450	OT2_Gundry_2013-01-22_SM42-02.raw	0/0	4.10614			0	1.18e-06
		TRUE	High	Sequest HT (A2)	Unambiguous	AGYcAnNSTcTVNQGNQPQcR	C4(Carbamidomethyl); N6(Deamidated); C10(Carbamidomethyl); C20(Carbamidomethyl)	1	1	Q07954	Q07954	0	3		0.0146	2	2	800.995	2400.97	-0.403815	-0.000323183	CID (Collision Induced Dissociation)	MS2	0	269.664	11.6077	1450	OT2_Gundry_2013-01-22_SM42-02.raw	0/0	4.0538			0	2.027e-06
		TRUE	High	MS Amanda (A4)	Unambiguous	AGYcANnSTcTVNQGNQPQcR	C4(Carbamidomethyl); N7(Deamidated); C10(Carbamidomethyl); C20(Carbamidomethyl)	1	1	Q07954	Q07954	2	3	0.7198	0	1	1	800.995	2400.97	-0.403815	-0.000323183	CID (Collision Induced Dissociation)	MS2	0	269.664	11.6077	1450	OT2_Gundry_2013-01-22_SM42-02.raw	32/64		147.806	2842	0	5.819e-06
		TRUE	High	Sequest HT (A2)	Unambiguous	AGYcAnNSTcTVNQGNQPQcR	C4(Carbamidomethyl); N6(Deamidated); C10(Carbamidomethyl); C20(Carbamidomethyl)	1	1	Q07954	Q07954	0	3		0.0322	2	2	800.995	2400.97	-0.861394	-0.000689394	CID (Collision Induced Dissociation)	MS2	4.7072	252.786	11.4953	1428	OT2_Gundry_2013-01-22_SM42-01.raw	0/0	4.50596			0	1.248e-05
		TRUE	High	Sequest HT (A2)	Unambiguous	AGYcANnSTcTVNQGNQPQcR	C4(Carbamidomethyl); N7(Deamidated); C10(Carbamidomethyl); C20(Carbamidomethyl)	1	1	Q07954	Q07954	0	3	0.0322	0	1	1	800.995	2400.97	-0.861394	-0.000689394	CID (Collision Induced Dissociation)	MS2	4.7072	252.786	11.4953	1428	OT2_Gundry_2013-01-22_SM42-01.raw	0/0	4.66018			0	6.808e-06
		TRUE	High	MS Amanda (A4)	Unambiguous	AGYcAnNSTcTVNQGNQPQcR	C4(Carbamidomethyl); N6(Deamidated); C10(Carbamidomethyl); C20(Carbamidomethyl)	1	1	Q07954	Q07954	2	3	0.6775	0	1	1	800.995	2400.97	-0.861394	-0.000689394	CID (Collision Induced Dissociation)	MS2	4.7072	252.786	11.4953	1428	OT2_Gundry_2013-01-22_SM42-01.raw	22/63		161.672	2759	0	6.353e-05
	TRUE	High	QGLNNAVALDFDYR	1xDeamidated [N]	0.000716161	0	1	1	6	Q07954	0	1596.77	4.29034	High		0	7.132e-05	175.798	High	12158	0	8.63e-06
		Checked	Confidence	Identifying Node	PSM Ambiguity	Annotated Sequence	Modifications	# Protein Groups	# Proteins	Master Protein Accessions	Protein Accessions	# Missed Cleavages	Charge	DeltaScore	DeltaCn	Rank	Search Engine Rank	m/z [Da]	MH+ [Da]	DeltaM [ppm]	Deltam/z [Da]	Activation Type	MS Order	Isolation Interference [%]	Ion Inject Time [ms]	RT [min]	First Scan	Spectrum File	Ions Matched	XCorr	Amanda Score	Search Space	Percolator q-Value	Percolator PEP
		TRUE	High	Sequest HT (A2)	Unambiguous	QGLnNAVALDFDYR	N4(Deamidated)	1	1	Q07954	Q07954	0	2	0.021	0	1	1	798.886	1596.77	-0.0484119	-3.86512e-05	CID (Collision Induced Dissociation)	MS2	19.9005	329.24	50.535	7656	OT2_Gundry_2013-01-22_SM42-01.raw	0/0	4.29034			0	7.132e-05
		TRUE	High	Sequest HT (A2)	Unambiguous	QGLNnAVALDFDYR	N5(Deamidated)	1	1	Q07954	Q07954	0	2		0.021	2	2	798.886	1596.77	-0.0484119	-3.86512e-05	CID (Collision Induced Dissociation)	MS2	19.9005	329.24	50.535	7656	OT2_Gundry_2013-01-22_SM42-01.raw	0/0	4.19549			0	0.0001445
		TRUE	High	MS Amanda (A4)	Unambiguous	QGLnNAVALDFDYR	N4(Deamidated)	1	1	Q07954	Q07954	0	2	0.6965	0	1	1	798.886	1596.77	-0.0484119	-3.86512e-05	CID (Collision Induced Dissociation)	MS2	19.9005	329.24	50.535	7656	OT2_Gundry_2013-01-22_SM42-01.raw	17/23		175.798	12158	0	8.63e-06
		TRUE	High	Sequest HT (A2)	Unambiguous	QGLnNAVALDFDYR	N4(Deamidated)	1	1	Q07954	Q07954	0	2	0.0192	0	1	1	798.886	1596.77	-0.0484119	-3.86512e-05	CID (Collision Induced Dissociation)	MS2	34.2639	329.015	50.7169	7707	OT2_Gundry_2013-01-22_SM42-02.raw	0/0	4.16356			0	7.463e-05
		TRUE	High	Sequest HT (A2)	Unambiguous	QGLNnAVALDFDYR	N5(Deamidated)	1	1	Q07954	Q07954	0	2		0.0192	2	2	798.886	1596.77	-0.0484119	-3.86512e-05	CID (Collision Induced Dissociation)	MS2	34.2639	329.015	50.7169	7707	OT2_Gundry_2013-01-22_SM42-02.raw	0/0	4.08089			0	0.0001507
		TRUE	High	MS Amanda (A4)	Unambiguous	QGLnNAVALDFDYR	N4(Deamidated)	1	1	Q07954	Q07954	0	2	0.7266	0	1	1	798.886	1596.77	-0.0484119	-3.86512e-05	CID (Collision Induced Dissociation)	MS2	34.2639	329.015	50.7169	7707	OT2_Gundry_2013-01-22_SM42-02.raw	20/23		152.569	12158	0	9.602e-06
	TRUE	High	NLDGSNYTLLK	1xDeamidated [N6]	0.0319411	0	1	1	2	Q07954	2	1238.63	3.07281	High		0	0.001923	64.2552	High	8873	0	0.01093
		Checked	Confidence	Identifying Node	PSM Ambiguity	Annotated Sequence	Modifications	# Protein Groups	# Proteins	Master Protein Accessions	Protein Accessions	# Missed Cleavages	Charge	DeltaScore	DeltaCn	Rank	Search Engine Rank	m/z [Da]	MH+ [Da]	DeltaM [ppm]	Deltam/z [Da]	Activation Type	MS Order	Isolation Interference [%]	Ion Inject Time [ms]	RT [min]	First Scan	Spectrum File	Ions Matched	XCorr	Amanda Score	Search Space	Percolator q-Value	Percolator PEP
		TRUE	High	MS Amanda (A4)	Unambiguous	NLDGSnYTLLK	N6(Deamidated)	1	1	Q07954	Q07954	2	2	0.3553	0	1	1	619.817	1238.63	-0.0325991	-2.01891e-05	CID (Collision Induced Dissociation)	MS2	55.8368	414.569	35.7204	5256	OT2_Gundry_2013-01-22_SM42-02.raw	7/18		64.2552	8873	0	0.01093
		TRUE	High	Sequest HT (A2)	Unambiguous	NLDGSnYTLLK	N6(Deamidated)	1	1	Q07954	Q07954	0	2	0.2215	0	1	1	619.817	1238.63	-0.0325991	-2.01891e-05	CID (Collision Induced Dissociation)	MS2	55.8368	414.569	35.7204	5256	OT2_Gundry_2013-01-22_SM42-02.raw	0/0	3.07281			0	0.001923
	TRUE	High	FGTCSQLCNNTKG	1xDeamidated [N9]; 2xCarbamidomethyl [C4; C8]	0.0135165	0	1	1	4	Q07954	1	1487.63	3.50103	High		0	0.005414	141.467	High	4598	0	0.0007013
		Checked	Confidence	Identifying Node	PSM Ambiguity	Annotated Sequence	Modifications	# Protein Groups	# Proteins	Master Protein Accessions	Protein Accessions	# Missed Cleavages	Charge	DeltaScore	DeltaCn	Rank	Search Engine Rank	m/z [Da]	MH+ [Da]	DeltaM [ppm]	Deltam/z [Da]	Activation Type	MS Order	Isolation Interference [%]	Ion Inject Time [ms]	RT [min]	First Scan	Spectrum File	Ions Matched	XCorr	Amanda Score	Search Space	Percolator q-Value	Percolator PEP
		TRUE	High	MS Amanda (A4)	Unambiguous	FGTcSQLcnNTKG	C4(Carbamidomethyl); C8(Carbamidomethyl); N9(Deamidated)	1	1	Q07954	Q07954	1	2	0.6412	0	1	1	744.317	1487.63	0.870382	0.000647401	CID (Collision Induced Dissociation)	MS2	0	263.404	15.4101	1982	OT2_Gundry_2013-01-22_SM42-02.raw	14/20		141.169	4615	0	0.0007927
		TRUE	High	Sequest HT (A2)	Unambiguous	FGTcSQLcnNTKG	C4(Carbamidomethyl); C8(Carbamidomethyl); N9(Deamidated)	1	1	Q07954	Q07954	1	2	0.0686	0	1	1	744.317	1487.63	0.870382	0.000647401	CID (Collision Induced Dissociation)	MS2	0	263.404	15.4101	1982	OT2_Gundry_2013-01-22_SM42-02.raw	0/0	3.50103			0	0.005414
		TRUE	High	MS Amanda (A4)	Unambiguous	FGTcSQLcnNTKG	C4(Carbamidomethyl); C8(Carbamidomethyl); N9(Deamidated)	1	1	Q07954	Q07954	1	2	0.6868	0	1	1	744.317	1487.63	0.706268	0.000525331	CID (Collision Induced Dissociation)	MS2	0	292.204	15.3684	1963	OT2_Gundry_2013-01-22_SM42-01.raw	12/19		141.467	4598	0	0.0007013
		TRUE	High	Sequest HT (A2)	Unambiguous	FGTcSQLcnNTKG	C4(Carbamidomethyl); C8(Carbamidomethyl); N9(Deamidated)	1	1	Q07954	Q07954	1	2	0.0581	0	1	1	744.317	1487.63	0.706268	0.000525331	CID (Collision Induced Dissociation)	MS2	0	292.204	15.3684	1963	OT2_Gundry_2013-01-22_SM42-01.raw	0/0	3.26647			0	0.01088
	TRUE	High	QTTAMDFSYANETVC	1xDeamidated [N11]; 1xCarbamidomethyl [C15]	0.0121582	0	1	2	4	Q07954	0	1738.69	3.38211	High		0.0001499	0.0162	96.4641	High	2587	0	0.0005994
		Checked	Confidence	Identifying Node	PSM Ambiguity	Annotated Sequence	Modifications	# Protein Groups	# Proteins	Master Protein Accessions	Protein Accessions	# Missed Cleavages	Charge	DeltaScore	DeltaCn	Rank	Search Engine Rank	m/z [Da]	MH+ [Da]	DeltaM [ppm]	Deltam/z [Da]	Activation Type	MS Order	Isolation Interference [%]	Ion Inject Time [ms]	RT [min]	First Scan	Spectrum File	Ions Matched	XCorr	Amanda Score	Search Space	Percolator q-Value	Percolator PEP
		TRUE	High	Sequest HT (A2)	Unambiguous	QTTAMDFSYAnETVc	N11(Deamidated); C15(Carbamidomethyl)	1	2	Q07954	Q07954; Q07954-2	0	2	0.4554	0	1	1	869.851	1738.69	0.661006	0.000574643	CID (Collision Induced Dissociation)	MS2	16.7766	450.586	41.6463	6196	OT2_Gundry_2013-01-22_SM42-01.raw	0/0	3.02727			0	0.001327
		TRUE	High	MS Amanda (A4)	Unambiguous	QTTAMDFSYAnETVc	N11(Deamidated); C15(Carbamidomethyl)	1	2	Q07954	Q07954; Q07954-2	0	2	0.6325	0	1	1	869.851	1738.69	0.661006	0.000574643	CID (Collision Induced Dissociation)	MS2	16.7766	450.586	41.6463	6196	OT2_Gundry_2013-01-22_SM42-01.raw	18/25		96.4641	2587	0	0.0005994
		TRUE	High	MS Amanda (A4)	Unambiguous	QTTAMDFSYAnETVc	N11(Deamidated); C15(Carbamidomethyl)	1	2	Q07954	Q07954; Q07954-2	0	2	0.6812	0	1	1	869.851	1738.69	0.801422	0.000696714	CID (Collision Induced Dissociation)	MS2	15.8485	336.344	41.5886	6221	OT2_Gundry_2013-01-22_SM42-02.raw	17/25		68.8908	2602	0	0.02021
		TRUE	High	Sequest HT (A2)	Unambiguous	QTTAMDFSYAnETVc	N11(Deamidated); C15(Carbamidomethyl)	1	2	Q07954	Q07954; Q07954-2	0	2	0.4024	0	1	1	869.851	1738.69	0.801422	0.000696714	CID (Collision Induced Dissociation)	MS2	15.8485	336.344	41.5886	6221	OT2_Gundry_2013-01-22_SM42-02.raw	0/0	3.38211			0.0001499	0.0162
	TRUE	High	VDIPQQPMGIIAVANDTNSCELSPCR	1xDeamidated [N]; 2xCarbamidomethyl [C20; C25]; 1xOxidation [M8]	0.00242909	0	1	1	11	Q07954	0	2902.34	5.24387	High		0	0.0001943	79.7569	High	14989	0	0.004531
		Checked	Confidence	Identifying Node	PSM Ambiguity	Annotated Sequence	Modifications	# Protein Groups	# Proteins	Master Protein Accessions	Protein Accessions	# Missed Cleavages	Charge	DeltaScore	DeltaCn	Rank	Search Engine Rank	m/z [Da]	MH+ [Da]	DeltaM [ppm]	Deltam/z [Da]	Activation Type	MS Order	Isolation Interference [%]	Ion Inject Time [ms]	RT [min]	First Scan	Spectrum File	Ions Matched	XCorr	Amanda Score	Search Space	Percolator q-Value	Percolator PEP
		TRUE	High	Sequest HT (A2)	Unambiguous	VDIPQQPmGIIAVAnDTNScELSPcR	M8(Oxidation); N15(Deamidated); C20(Carbamidomethyl); C25(Carbamidomethyl)	1	1	Q07954	Q07954	0	3	0.0244	0	1	1	968.117	2902.34	-0.893476	-0.00086439	CID (Collision Induced Dissociation)	MS2	14.8124	150.235	49.5532	7511	OT2_Gundry_2013-01-22_SM42-01.raw	0/0	3.68941			0	0.0004159
		TRUE	High	Sequest HT (A2)	Unambiguous	VDIPQQPmGIIAVANDTnScELSPcR	M8(Oxidation); N18(Deamidated); C20(Carbamidomethyl); C25(Carbamidomethyl)	1	1	Q07954	Q07954	0	3		0.0244	2	2	968.117	2902.34	-0.893476	-0.00086439	CID (Collision Induced Dissociation)	MS2	14.8124	150.235	49.5532	7511	OT2_Gundry_2013-01-22_SM42-01.raw	0/0	3.59649			0	0.0006425
		TRUE	High	MS Amanda (A4)	Unambiguous	VDIPQQPmGIIAVAnDTNScELSPcR	M8(Oxidation); N15(Deamidated); C20(Carbamidomethyl); C25(Carbamidomethyl)	1	1	Q07954	Q07954	0	3	0.3497	0	1	1	968.117	2902.34	-0.893476	-0.00086439	CID (Collision Induced Dissociation)	MS2	14.8124	150.235	49.5532	7511	OT2_Gundry_2013-01-22_SM42-01.raw	32/113		72.7057	14752	0	0.00166
		TRUE	High	Sequest HT (A2)	Unambiguous	VDIPQQPmGIIAVAnDTNScELSPcR	M8(Oxidation); N15(Deamidated); C20(Carbamidomethyl); C25(Carbamidomethyl)	1	1	Q07954	Q07954	0	3	0.0725	0	1	1	968.117	2902.34	-0.325675	-0.000315073	CID (Collision Induced Dissociation)	MS2	17.1218	170.46	49.5501	7533	OT2_Gundry_2013-01-22_SM42-02.raw	0/0	5.24387			0	0.0001943
		TRUE	High	MS Amanda (A4)	Unambiguous	VDIPQQPmGIIAVANDTnScELSPcR	M8(Oxidation); N18(Deamidated); C20(Carbamidomethyl); C25(Carbamidomethyl)	1	1	Q07954	Q07954	0	3	0.4089	0	1	1	968.117	2902.34	-0.325675	-0.000315073	CID (Collision Induced Dissociation)	MS2	17.1218	170.46	49.5501	7533	OT2_Gundry_2013-01-22_SM42-02.raw	36/113		79.7569	14989	0	0.004531
		TRUE	High	Sequest HT (A2)	Unambiguous	VDIPQQPmGIIAVANDTnScELSPcR	M8(Oxidation); N18(Deamidated); C20(Carbamidomethyl); C25(Carbamidomethyl)	1	1	Q07954	Q07954	0	3	0.0043	0	1	1	968.118	2902.34	0.431392	0.000417349	CID (Collision Induced Dissociation)	MS2	78.3275	159.435	49.4679	7579	OT2_Gundry_2013-01-22_SM42-03.raw	0/0	4.6772			0	0.001428
		TRUE	High	Sequest HT (A2)	Unambiguous	VDIPQQPmGIIAVAnDTNScELSPcR	M8(Oxidation); N15(Deamidated); C20(Carbamidomethyl); C25(Carbamidomethyl)	1	1	Q07954	Q07954	0	3		0.0043	2	2	968.118	2902.34	0.431392	0.000417349	CID (Collision Induced Dissociation)	MS2	78.3275	159.435	49.4679	7579	OT2_Gundry_2013-01-22_SM42-03.raw	0/0	4.65608			0	0.0002312
		TRUE	High	MS Amanda (A4)	Unambiguous	VDIPQQPmGIIAVAnDTNScELSPcR	M8(Oxidation); N15(Deamidated); C20(Carbamidomethyl); C25(Carbamidomethyl)	1	1	Q07954	Q07954	0	3	0.3128	0	1	1	968.118	2902.34	0.431392	0.000417349	CID (Collision Induced Dissociation)	MS2	78.3275	159.435	49.4679	7579	OT2_Gundry_2013-01-22_SM42-03.raw	32/110		50.8044	15152	0	0.0004212
		TRUE	High	Sequest HT (A2)	Unambiguous	VDIPQQPmGIIAVAnDTNScELSPcR	M8(Oxidation); N15(Deamidated); C20(Carbamidomethyl); C25(Carbamidomethyl)	1	1	Q07954	Q07954	0	3	0.0194	0	1	1	968.117	2902.34	-0.0733196	-7.09327e-05	CID (Collision Induced Dissociation)	MS2	22.7257	193.105	49.8304	7635	OT2_Gundry_2013-01-22_SM42-03.raw	0/0	4.63472			0	3.382e-05
		TRUE	High	Sequest HT (A2)	Unambiguous	VDIPQQPmGIIAVANDTnScELSPcR	M8(Oxidation); N18(Deamidated); C20(Carbamidomethyl); C25(Carbamidomethyl)	1	1	Q07954	Q07954	0	3		0.0194	2	2	968.117	2902.34	-0.0733196	-7.09327e-05	CID (Collision Induced Dissociation)	MS2	22.7257	193.105	49.8304	7635	OT2_Gundry_2013-01-22_SM42-03.raw	0/0	4.54143			0	0.0001978
		TRUE	High	MS Amanda (A4)	Unambiguous	VDIPQQPmGIIAVAnDTNScELSPcR	M8(Oxidation); N15(Deamidated); C20(Carbamidomethyl); C25(Carbamidomethyl)	1	1	Q07954	Q07954	0	3	0.3585	0	1	1	968.117	2902.34	-0.0733196	-7.09327e-05	CID (Collision Induced Dissociation)	MS2	22.7257	193.105	49.8304	7635	OT2_Gundry_2013-01-22_SM42-03.raw	26/112		65.8599	14937	0	0.0001139
	TRUE	High	VDIPQQPMGIIAVANDTNSCELSPCR	2xDeamidated [N15; N18]; 2xCarbamidomethyl [C20; C25]; 1xOxidation [M8]	0.0270634	0	1	1	2	Q07954	0	2903.32	5.39535	High		0	0.001673	79.4645	High	14573	0	0.002001
		Checked	Confidence	Identifying Node	PSM Ambiguity	Annotated Sequence	Modifications	# Protein Groups	# Proteins	Master Protein Accessions	Protein Accessions	# Missed Cleavages	Charge	DeltaScore	DeltaCn	Rank	Search Engine Rank	m/z [Da]	MH+ [Da]	DeltaM [ppm]	Deltam/z [Da]	Activation Type	MS Order	Isolation Interference [%]	Ion Inject Time [ms]	RT [min]	First Scan	Spectrum File	Ions Matched	XCorr	Amanda Score	Search Space	Percolator q-Value	Percolator PEP
		TRUE	High	Sequest HT (A2)	Unambiguous	VDIPQQPmGIIAVAnDTnScELSPcR	M8(Oxidation); N15(Deamidated); N18(Deamidated); C20(Carbamidomethyl); C25(Carbamidomethyl)	1	1	Q07954	Q07954	0	3	0.3981	0	1	1	968.449	2903.33	3.2668	0.00316153	CID (Collision Induced Dissociation)	MS2	27.5692	189.598	49.5286	7530	OT2_Gundry_2013-01-22_SM42-02.raw	0/0	5.39535			0	0.001673
		TRUE	High	MS Amanda (A4)	Unambiguous	VDIPQQPmGIIAVAnDTnScELSPcR	M8(Oxidation); N15(Deamidated); N18(Deamidated); C20(Carbamidomethyl); C25(Carbamidomethyl)	1	1	Q07954	Q07954	0	3	0.4592	0	1	1	968.449	2903.33	3.2668	0.00316153	CID (Collision Induced Dissociation)	MS2	27.5692	189.598	49.5286	7530	OT2_Gundry_2013-01-22_SM42-02.raw	31/113		79.4645	14573	0	0.002001
	TRUE	High	TCPLDEFQCNNTLCKPL	1xDeamidated [N]; 3xCarbamidomethyl [C2; C9; C14]	4.91596e-05	0	1	1	6	Q07954	0	2110.92	5.62863	High		0	2.773e-06	253.391	High	8449	0	1.57e-07
		Checked	Confidence	Identifying Node	PSM Ambiguity	Annotated Sequence	Modifications	# Protein Groups	# Proteins	Master Protein Accessions	Protein Accessions	# Missed Cleavages	Charge	DeltaScore	DeltaCn	Rank	Search Engine Rank	m/z [Da]	MH+ [Da]	DeltaM [ppm]	Deltam/z [Da]	Activation Type	MS Order	Isolation Interference [%]	Ion Inject Time [ms]	RT [min]	First Scan	Spectrum File	Ions Matched	XCorr	Amanda Score	Search Space	Percolator q-Value	Percolator PEP
		TRUE	High	Sequest HT (A2)	Unambiguous	TcPLDEFQcnNTLcKPL	C2(Carbamidomethyl); C9(Carbamidomethyl); N10(Deamidated); C14(Carbamidomethyl)	1	1	Q07954	Q07954	0	2	0.02	0	1	1	1055.97	2110.92	-0.280582	-0.000296143	CID (Collision Induced Dissociation)	MS2	0	441.771	50.1464	7598	OT2_Gundry_2013-01-22_SM42-01.raw	0/0	5.51481			0	1.7e-06
		TRUE	High	Sequest HT (A2)	Unambiguous	TcPLDEFQcNnTLcKPL	C2(Carbamidomethyl); C9(Carbamidomethyl); N11(Deamidated); C14(Carbamidomethyl)	1	1	Q07954	Q07954	0	2		0.02	2	2	1055.97	2110.92	-0.280582	-0.000296143	CID (Collision Induced Dissociation)	MS2	0	441.771	50.1464	7598	OT2_Gundry_2013-01-22_SM42-01.raw	0/0	5.40123			0	2.502e-06
		TRUE	High	MS Amanda (A4)	Unambiguous	TcPLDEFQcnNTLcKPL	C2(Carbamidomethyl); C9(Carbamidomethyl); N10(Deamidated); C14(Carbamidomethyl)	1	1	Q07954	Q07954	0	2	0.8051	0	1	1	1055.97	2110.92	-0.280582	-0.000296143	CID (Collision Induced Dissociation)	MS2	0	441.771	50.1464	7598	OT2_Gundry_2013-01-22_SM42-01.raw	20/27		253.391	8449	0	1.57e-07
		TRUE	High	MS Amanda (A4)	Unambiguous	TcPLDEFQcnNTLcKPL	C2(Carbamidomethyl); C9(Carbamidomethyl); N10(Deamidated); C14(Carbamidomethyl)	1	1	Q07954	Q07954	0	2	0.7315	0	1	1	1055.97	2110.92	-0.0492702	-5.20028e-05	CID (Collision Induced Dissociation)	MS2	8.3835	377.561	50.2924	7698	OT2_Gundry_2013-01-22_SM42-03.raw	23/27		188.336	8519	0	6.456e-07
		TRUE	High	Sequest HT (A2)	Unambiguous	TcPLDEFQcNnTLcKPL	C2(Carbamidomethyl); C9(Carbamidomethyl); N11(Deamidated); C14(Carbamidomethyl)	1	1	Q07954	Q07954	0	2		0.0142	2	2	1055.97	2110.92	-0.0492702	-5.20028e-05	CID (Collision Induced Dissociation)	MS2	8.3835	377.561	50.2924	7698	OT2_Gundry_2013-01-22_SM42-03.raw	0/0	5.54818			0	1.488e-05
		TRUE	High	Sequest HT (A2)	Unambiguous	TcPLDEFQcnNTLcKPL	C2(Carbamidomethyl); C9(Carbamidomethyl); N10(Deamidated); C14(Carbamidomethyl)	1	1	Q07954	Q07954	0	2	0.0142	0	1	1	1055.97	2110.92	-0.0492702	-5.20028e-05	CID (Collision Induced Dissociation)	MS2	8.3835	377.561	50.2924	7698	OT2_Gundry_2013-01-22_SM42-03.raw	0/0	5.62863			0	2.773e-06
	TRUE	High	TCPLDEFQCNNTL	1xDeamidated [N]; 2xCarbamidomethyl [C2; C9]	0.00470269	0	1	1	9	Q07954	0	1612.66	3.43038	High		0	0.001264	148.631	High	3695	0	0.0001443
		Checked	Confidence	Identifying Node	PSM Ambiguity	Annotated Sequence	Modifications	# Protein Groups	# Proteins	Master Protein Accessions	Protein Accessions	# Missed Cleavages	Charge	DeltaScore	DeltaCn	Rank	Search Engine Rank	m/z [Da]	MH+ [Da]	DeltaM [ppm]	Deltam/z [Da]	Activation Type	MS Order	Isolation Interference [%]	Ion Inject Time [ms]	RT [min]	First Scan	Spectrum File	Ions Matched	XCorr	Amanda Score	Search Space	Percolator q-Value	Percolator PEP
		TRUE	High	Sequest HT (A2)	Unambiguous	TcPLDEFQcnNTL	C2(Carbamidomethyl); C9(Carbamidomethyl); N10(Deamidated)	1	1	Q07954	Q07954	0	2	0.0241	0	1	1	806.836	1612.66	1.66904	0.00134579	CID (Collision Induced Dissociation)	MS2	14.1353	277.795	47.0888	7112	OT2_Gundry_2013-01-22_SM42-01.raw	0/0	2.89508			0	0.004536
		TRUE	High	MS Amanda (A4)	Unambiguous	TcPLDEFQcnNTL	C2(Carbamidomethyl); C9(Carbamidomethyl); N10(Deamidated)	1	1	Q07954	Q07954	0	2	0.5941	0	1	1	806.836	1612.66	1.66904	0.00134579	CID (Collision Induced Dissociation)	MS2	14.1353	277.795	47.0888	7112	OT2_Gundry_2013-01-22_SM42-01.raw	12/22		130.443	3932	0	0.0008732
		TRUE	High	Sequest HT (A2)	Unambiguous	TcPLDEFQcnNTL	C2(Carbamidomethyl); C9(Carbamidomethyl); N10(Deamidated)	1	1	Q07954	Q07954	0	2	0.0233	0	1	1	806.835	1612.66	0.760696	0.000613373	CID (Collision Induced Dissociation)	MS2	25.792	340.144	47.2541	7161	OT2_Gundry_2013-01-22_SM42-02.raw	0/0	3.43038			0	0.001264
		TRUE	High	Sequest HT (A2)	Unambiguous	TcPLDEFQcNnTL	C2(Carbamidomethyl); C9(Carbamidomethyl); N11(Deamidated)	1	1	Q07954	Q07954	0	2		0.0233	2	2	806.835	1612.66	0.760696	0.000613373	CID (Collision Induced Dissociation)	MS2	25.792	340.144	47.2541	7161	OT2_Gundry_2013-01-22_SM42-02.raw	0/0	3.35446			0	0.003674
		TRUE	High	MS Amanda (A4)	Unambiguous	TcPLDEFQcnNTL	C2(Carbamidomethyl); C9(Carbamidomethyl); N10(Deamidated)	1	1	Q07954	Q07954	0	2	0.7198	0	1	1	806.835	1612.66	0.760696	0.000613373	CID (Collision Induced Dissociation)	MS2	25.792	340.144	47.2541	7161	OT2_Gundry_2013-01-22_SM42-02.raw	15/22		148.631	3695	0	0.0001443
		TRUE	High	Sequest HT (A2)	Unambiguous	TcPLDEFQcnNTL	C2(Carbamidomethyl); C9(Carbamidomethyl); N10(Deamidated)	1	1	Q07954	Q07954	0	2	0.0296	0	1	1	806.836	1612.66	1.59334	0.00128476	CID (Collision Induced Dissociation)	MS2	18.3232	244.681	47.157	7202	OT2_Gundry_2013-01-22_SM42-03.raw	0/0	3.37625			0	0.002238
		TRUE	High	MS Amanda (A4)	Unambiguous	TcPLDEFQcnNTL	C2(Carbamidomethyl); C9(Carbamidomethyl); N10(Deamidated)	1	1	Q07954	Q07954	0	2	0.697	0	1	1	806.836	1612.66	1.59334	0.00128476	CID (Collision Induced Dissociation)	MS2	18.3232	244.681	47.157	7202	OT2_Gundry_2013-01-22_SM42-03.raw	15/22		146.834	3868	0	0.00032
		TRUE	High	Sequest HT (A2)	Unambiguous	TcPLDEFQcNnTL	C2(Carbamidomethyl); C9(Carbamidomethyl); N11(Deamidated)	1	1	Q07954	Q07954	0	2		0.0296	2	2	806.836	1612.66	1.59334	0.00128476	CID (Collision Induced Dissociation)	MS2	18.3232	244.681	47.157	7202	OT2_Gundry_2013-01-22_SM42-03.raw	0/0	3.27643			0.0001499	0.01733
		TRUE	High	Sequest HT (A2)	Unambiguous	TcPLDEFQcNnTL	C2(Carbamidomethyl); C9(Carbamidomethyl); N11(Deamidated)	1	1	Q07954	Q07954	0	2		0.0241	2	2	806.836	1612.66	1.66904	0.00134579	CID (Collision Induced Dissociation)	MS2	14.1353	277.795	47.0888	7112	OT2_Gundry_2013-01-22_SM42-01.raw	0/0	2.83343			0.0008514	0.02891
	TRUE	High	FGHSPLVNLTGGL	1xDeamidated [N8]	0.0074806	0	1	1	16	Q07954	0	1312.69	3.78103	High		0	0.001118	142.301	High	7926	0	0.01079
		Checked	Confidence	Identifying Node	PSM Ambiguity	Annotated Sequence	Modifications	# Protein Groups	# Proteins	Master Protein Accessions	Protein Accessions	# Missed Cleavages	Charge	DeltaScore	DeltaCn	Rank	Search Engine Rank	m/z [Da]	MH+ [Da]	DeltaM [ppm]	Deltam/z [Da]	Activation Type	MS Order	Isolation Interference [%]	Ion Inject Time [ms]	RT [min]	First Scan	Spectrum File	Ions Matched	XCorr	Amanda Score	Search Space	Percolator q-Value	Percolator PEP
		TRUE	High	Sequest HT (A2)	Unambiguous	FGHSPLVnLTGGL	N8(Deamidated)	1	1	Q07954	Q07954	0	2	0.3344	0	1	1	656.848	1312.69	-0.616565	-0.000404679	CID (Collision Induced Dissociation)	MS2	29.2949	347.06	57.2056	8629	OT2_Gundry_2013-01-22_SM42-01.raw	0/0	3.26247			0	0.001259
		TRUE	High	MS Amanda (A4)	Unambiguous	FGHSPLVnLTGGL	N8(Deamidated)	1	1	Q07954	Q07954	0	2	0.5948	0	1	1	656.848	1312.69	-0.616565	-0.000404679	CID (Collision Induced Dissociation)	MS2	29.2949	347.06	57.2056	8629	OT2_Gundry_2013-01-22_SM42-01.raw	11/22		119.787	8091	0	0.0002884
		TRUE	High	Sequest HT (A2)	Unambiguous	FGHSPLVnLTGGL	N8(Deamidated)	1	1	Q07954	Q07954	0	2	0.3492	0	1	1	656.849	1312.69	0.31336	0.000205673	CID (Collision Induced Dissociation)	MS2	6.90273	100.229	57.5556	8676	OT2_Gundry_2013-01-22_SM42-01.raw	0/0	3.78103			0	0.001118
		TRUE	High	MS Amanda (A4)	Unambiguous	FGHSPLVnLTGGL	N8(Deamidated)	1	1	Q07954	Q07954	0	2	0.5238	0	1	1	656.849	1312.69	0.31336	0.000205673	CID (Collision Induced Dissociation)	MS2	6.90273	100.229	57.5556	8676	OT2_Gundry_2013-01-22_SM42-01.raw	11/22		123.064	7926	0	0.0004926
		TRUE	High	Sequest HT (A2)	Unambiguous	FGHSPLVnLTGGL	N8(Deamidated)	1	1	Q07954	Q07954	0	2	0.3514	0	1	1	656.848	1312.69	0.0343829	2.2567e-05	CID (Collision Induced Dissociation)	MS2	9.39831	347.757	57.3041	8684	OT2_Gundry_2013-01-22_SM42-02.raw	0/0	3.50272			0	0.00259
		TRUE	High	MS Amanda (A4)	Unambiguous	FGHSPLVnLTGGL	N8(Deamidated)	1	1	Q07954	Q07954	0	2	0.5649	0	1	1	656.848	1312.69	0.0343829	2.2567e-05	CID (Collision Induced Dissociation)	MS2	9.39831	347.757	57.3041	8684	OT2_Gundry_2013-01-22_SM42-02.raw	13/22		127.288	7932	0	0.0009413
		TRUE	High	Sequest HT (A2)	Unambiguous	FGHSPLVnLTGGL	N8(Deamidated)	1	1	Q07954	Q07954	0	2	0.4474	0	1	1	656.849	1312.69	0.220368	0.000144637	CID (Collision Induced Dissociation)	MS2	9.77759	110.296	57.6608	8728	OT2_Gundry_2013-01-22_SM42-02.raw	0/0	3.70773			0	0.01507
		TRUE	High	MS Amanda (A4)	Unambiguous	FGHSPLVnLTGGL	N8(Deamidated)	1	1	Q07954	Q07954	0	2	0.5859	0	1	1	656.849	1312.69	0.220368	0.000144637	CID (Collision Induced Dissociation)	MS2	9.77759	110.296	57.6608	8728	OT2_Gundry_2013-01-22_SM42-02.raw	14/22		142.301	7926	0	0.01079
		TRUE	High	MS Amanda (A4)	Unambiguous	FGHSPLVnLTGGL	N8(Deamidated)	1	1	Q07954	Q07954	0	2	0.5997	0	1	1	656.848	1312.69	-0.523572	-0.000343644	CID (Collision Induced Dissociation)	MS2	8.96934	307.409	57.3736	8738	OT2_Gundry_2013-01-22_SM42-03.raw	9/22		129.176	7926	0	0.003471
		TRUE	High	Sequest HT (A2)	Unambiguous	FGHSPLVnLTGGL	N8(Deamidated)	1	1	Q07954	Q07954	0	2	0.3553	0	1	1	656.848	1312.69	-0.523572	-0.000343644	CID (Collision Induced Dissociation)	MS2	8.96934	307.409	57.3736	8738	OT2_Gundry_2013-01-22_SM42-03.raw	0/0	3.4933			0	0.002673
		TRUE	High	MS Amanda (A4)	Unambiguous	FGHSPLVnLTGGL	N8(Deamidated)	1	1	Q07954	Q07954	0	2	0.6579	0	1	1	656.849	1312.69	0.406353	0.000266708	CID (Collision Induced Dissociation)	MS2	42.2152	482.466	58.0855	8829	OT2_Gundry_2013-01-22_SM42-03.raw	11/22		120.07	7925	0	0.0109
		TRUE	High	MS Amanda (A4)	Unambiguous	FGHSPLVnLTGGL	N8(Deamidated)	1	1	Q07954	Q07954	0	2	0.5756	0	1	1	656.848	1312.69	-0.0586096	-3.84681e-05	CID (Collision Induced Dissociation)	MS2	8.58406	109.205	57.7159	8783	OT2_Gundry_2013-01-22_SM42-03.raw	12/22		137.846	7932	0	0.0009431
		TRUE	High	Sequest HT (A2)	Unambiguous	FGHSPLVnLTGGL	N8(Deamidated)	1	1	Q07954	Q07954	0	2	0.4046	0	1	1	656.848	1312.69	-0.0586096	-3.84681e-05	CID (Collision Induced Dissociation)	MS2	8.58406	109.205	57.7159	8783	OT2_Gundry_2013-01-22_SM42-03.raw	0/0	3.45848			0	0.001338
		TRUE	High	MS Amanda (A4)	Unambiguous	FGHSPLVnLTGGL	N8(Deamidated)	1	1	Q07954	Q07954	0	2	0.5859	0	1	1	656.849	1312.69	0.406353	0.000266708	CID (Collision Induced Dissociation)	MS2	74.1222	500	57.0865	8654	OT2_Gundry_2013-01-22_SM42-02.raw	8/22		70.7799	7925	0.0009806	0.05102
		TRUE	High	Sequest HT (A2)	Unambiguous	FGHSPLVnLTGGL	N8(Deamidated)	1	1	Q07954	Q07954	0	2	0.3333	0	1	1	656.849	1312.69	0.406353	0.000266708	CID (Collision Induced Dissociation)	MS2	42.2152	482.466	58.0855	8829	OT2_Gundry_2013-01-22_SM42-03.raw	0/0	3.47743			0.001515	0.03634
		TRUE	High	Sequest HT (A2)	Unambiguous	FGHSPLVnLTGGL	N8(Deamidated)	1	1	Q07954	Q07954	0	2	0.3646	0	1	1	656.849	1312.69	0.406353	0.000266708	CID (Collision Induced Dissociation)	MS2	74.1222	500	57.0865	8654	OT2_Gundry_2013-01-22_SM42-02.raw	0/0	2.88138			0.008229	0.1684
	TRUE	High	AFINGTGVETVVSADLPNAH	2xDeamidated [N4; N18]	4.91596e-05	0	1	1	6	Q07954	0	2013.98	6.34147	High		0	1.427e-07	173.324	High	14009	0	1.567e-07
		Checked	Confidence	Identifying Node	PSM Ambiguity	Annotated Sequence	Modifications	# Protein Groups	# Proteins	Master Protein Accessions	Protein Accessions	# Missed Cleavages	Charge	DeltaScore	DeltaCn	Rank	Search Engine Rank	m/z [Da]	MH+ [Da]	DeltaM [ppm]	Deltam/z [Da]	Activation Type	MS Order	Isolation Interference [%]	Ion Inject Time [ms]	RT [min]	First Scan	Spectrum File	Ions Matched	XCorr	Amanda Score	Search Space	Percolator q-Value	Percolator PEP
		TRUE	High	Sequest HT (A2)	Unambiguous	AFInGTGVETVVSADLPnAH	N4(Deamidated); N18(Deamidated)	1	1	Q07954	Q07954	0	2	0.6301	0	1	1	1007.49	2013.98	-0.126597	-0.000127481	CID (Collision Induced Dissociation)	MS2	0	413.756	54.8622	8332	OT2_Gundry_2013-01-22_SM42-01.raw	0/0	6.11286			0	2.341e-07
		TRUE	High	MS Amanda (A4)	Unambiguous	AFInGTGVETVVSADLPnAH	N4(Deamidated); N18(Deamidated)	1	1	Q07954	Q07954	0	2	0.8422	0	1	1	1007.49	2013.98	-0.126597	-0.000127481	CID (Collision Induced Dissociation)	MS2	0	413.756	54.8622	8332	OT2_Gundry_2013-01-22_SM42-01.raw	23/34		171.867	14157	0	1.744e-07
		TRUE	High	Sequest HT (A2)	Unambiguous	AFInGTGVETVVSADLPnAH	N4(Deamidated); N18(Deamidated)	1	1	Q07954	Q07954	0	2	0.5796	0	1	1	1007.49	2013.97	-1.76311	-0.00177543	CID (Collision Induced Dissociation)	MS2	0	414.205	54.9276	8373	OT2_Gundry_2013-01-22_SM42-02.raw	0/0	5.08758			0	1.737e-06
		TRUE	High	MS Amanda (A4)	Unambiguous	AFInGTGVETVVSADLPnAH	N4(Deamidated); N18(Deamidated)	1	1	Q07954	Q07954	0	2	0.8056	0	1	1	1007.49	2013.97	-1.76311	-0.00177543	CID (Collision Induced Dissociation)	MS2	0	414.205	54.9276	8373	OT2_Gundry_2013-01-22_SM42-02.raw	21/34		171.704	14337	0	1.616e-06
		TRUE	High	MS Amanda (A4)	Unambiguous	AFInGTGVETVVSADLPnAH	N4(Deamidated); N18(Deamidated)	1	1	Q07954	Q07954	0	2	0.7618	0	1	1	1007.49	2013.98	-0.550878	-0.000554727	CID (Collision Induced Dissociation)	MS2	0	489.743	55.0696	8441	OT2_Gundry_2013-01-22_SM42-03.raw	21/34		173.324	14009	0	1.567e-07
		TRUE	High	Sequest HT (A2)	Unambiguous	AFInGTGVETVVSADLPnAH	N4(Deamidated); N18(Deamidated)	1	1	Q07954	Q07954	0	2	0.6356	0	1	1	1007.49	2013.98	-0.550878	-0.000554727	CID (Collision Induced Dissociation)	MS2	0	489.743	55.0696	8441	OT2_Gundry_2013-01-22_SM42-03.raw	0/0	6.34147			0	1.427e-07
	TRUE	High	TVPDIDNVTVLDYDAR	1xDeamidated [N7]	0.000612162	0	1	1	18	Q07954	0	1806.88	3.70324	High		0	8.235e-06	186.024	High	14324	0	6.787e-06
		Checked	Confidence	Identifying Node	PSM Ambiguity	Annotated Sequence	Modifications	# Protein Groups	# Proteins	Master Protein Accessions	Protein Accessions	# Missed Cleavages	Charge	DeltaScore	DeltaCn	Rank	Search Engine Rank	m/z [Da]	MH+ [Da]	DeltaM [ppm]	Deltam/z [Da]	Activation Type	MS Order	Isolation Interference [%]	Ion Inject Time [ms]	RT [min]	First Scan	Spectrum File	Ions Matched	XCorr	Amanda Score	Search Space	Percolator q-Value	Percolator PEP
		TRUE	High	Sequest HT (A2)	Unambiguous	TVPDIDnVTVLDYDAR	N7(Deamidated)	1	1	Q07954	Q07954	0	2	0.4922	0	1	1	903.941	1806.87	-0.373148	-0.000337116	CID (Collision Induced Dissociation)	MS2	10.6408	262.166	51.8772	7868	OT2_Gundry_2013-01-22_SM42-01.raw	0/0	3.18866			0	1.064e-05
		TRUE	High	MS Amanda (A4)	Unambiguous	TVPDIDnVTVLDYDAR	N7(Deamidated)	1	1	Q07954	Q07954	2	2	0.791	0	1	1	903.941	1806.87	-0.373148	-0.000337116	CID (Collision Induced Dissociation)	MS2	10.6408	262.166	51.8772	7868	OT2_Gundry_2013-01-22_SM42-01.raw	20/26		174.33	14472	0	1.357e-05
		TRUE	High	Sequest HT (A2)	Unambiguous	TVPDIDnVTVLDYDAR	N7(Deamidated)	1	1	Q07954	Q07954	0	2	0.4916	0	1	1	903.941	1806.87	-0.710942	-0.000642292	CID (Collision Induced Dissociation)	MS2	0.923006	44.2172	52.2241	7916	OT2_Gundry_2013-01-22_SM42-01.raw	0/0	3.57982			0	0.0008174
		TRUE	High	MS Amanda (A4)	Unambiguous	TVPDIDnVTVLDYDAR	N7(Deamidated)	1	1	Q07954	Q07954	2	2	0.7418	0	1	1	903.941	1806.87	-0.710942	-0.000642292	CID (Collision Induced Dissociation)	MS2	0.923006	44.2172	52.2241	7916	OT2_Gundry_2013-01-22_SM42-01.raw	20/26		156.919	14392	0	0.002843
		TRUE	High	Sequest HT (A2)	Unambiguous	TVPDIDnVTVLDYDAR	N7(Deamidated)	1	1	Q07954	Q07954	0	2	0.4474	0	1	1	903.941	1806.88	0.0322049	2.90952e-05	CID (Collision Induced Dissociation)	MS2	0	144.986	52.5822	7969	OT2_Gundry_2013-01-22_SM42-01.raw	0/0	3.03525			0	5.062e-05
		TRUE	High	MS Amanda (A4)	Unambiguous	TVPDIDnVTVLDYDAR	N7(Deamidated)	1	1	Q07954	Q07954	2	2	0.6616	0	1	1	903.941	1806.88	0.0322049	2.90952e-05	CID (Collision Induced Dissociation)	MS2	0	144.986	52.5822	7969	OT2_Gundry_2013-01-22_SM42-01.raw	19/26		127.87	14144	0	0.0003348
		TRUE	High	Sequest HT (A2)	Unambiguous	TVPDIDnVTVLDYDAR	N7(Deamidated)	1	1	Q07954	Q07954	0	2	0.5183	0	1	1	903.941	1806.87	-0.846059	-0.000764362	CID (Collision Induced Dissociation)	MS2	2.88179	50.0923	52.3811	7974	OT2_Gundry_2013-01-22_SM42-02.raw	0/0	3.55114			0	7.653e-06
		TRUE	High	MS Amanda (A4)	Unambiguous	TVPDIDnVTVLDYDAR	N7(Deamidated)	1	1	Q07954	Q07954	2	2	0.7175	0	1	1	903.941	1806.87	-0.846059	-0.000764362	CID (Collision Induced Dissociation)	MS2	2.88179	50.0923	52.3811	7974	OT2_Gundry_2013-01-22_SM42-02.raw	23/26		162.855	14269	0	1.56e-05
		TRUE	High	Sequest HT (A2)	Unambiguous	TVPDIDnVTVLDYDAR	N7(Deamidated)	1	1	Q07954	Q07954	0	2	0.5027	0	1	1	903.941	1806.88	-0.102913	-9.29752e-05	CID (Collision Induced Dissociation)	MS2	4.21689	203.756	52.0014	7917	OT2_Gundry_2013-01-22_SM42-02.raw	0/0	3.70324			0	8.235e-06
		TRUE	High	MS Amanda (A4)	Unambiguous	TVPDIDnVTVLDYDAR	N7(Deamidated)	1	1	Q07954	Q07954	2	2	0.7817	0	1	1	903.941	1806.88	-0.102913	-9.29752e-05	CID (Collision Induced Dissociation)	MS2	4.21689	203.756	52.0014	7917	OT2_Gundry_2013-01-22_SM42-02.raw	23/26		186.024	14324	0	6.787e-06
		TRUE	High	Sequest HT (A2)	Unambiguous	TVPDIDnVTVLDYDAR	N7(Deamidated)	1	1	Q07954	Q07954	0	2	0.5622	0	1	1	903.941	1806.88	0.0322049	2.90952e-05	CID (Collision Induced Dissociation)	MS2	7.87293	263.547	52.7247	8030	OT2_Gundry_2013-01-22_SM42-02.raw	0/0	3.70319			0	2.152e-05
		TRUE	High	MS Amanda (A4)	Unambiguous	TVPDIDnVTVLDYDAR	N7(Deamidated)	1	1	Q07954	Q07954	2	2	0.6811	0	1	1	903.941	1806.88	0.0322049	2.90952e-05	CID (Collision Induced Dissociation)	MS2	7.87293	263.547	52.7247	8030	OT2_Gundry_2013-01-22_SM42-02.raw	16/26		123.939	14144	0	6.679e-05
		TRUE	High	MS Amanda (A4)	Unambiguous	TVPDIDnVTVLDYDAR	N7(Deamidated)	1	1	Q07954	Q07954	2	2	0.7084	0	1	1	903.941	1806.88	-0.23803	-0.000215045	CID (Collision Induced Dissociation)	MS2	0	317.157	52.7811	8087	OT2_Gundry_2013-01-22_SM42-03.raw	14/26		117.681	14477	0	0.0002852
		TRUE	High	Sequest HT (A2)	Unambiguous	TVPDIDnVTVLDYDAR	N7(Deamidated)	1	1	Q07954	Q07954	0	2	0.4373	0	1	1	903.941	1806.88	-0.23803	-0.000215045	CID (Collision Induced Dissociation)	MS2	0	317.157	52.7811	8087	OT2_Gundry_2013-01-22_SM42-03.raw	0/0	2.95496			0	7.174e-05
		TRUE	High	MS Amanda (A4)	Unambiguous	TVPDIDnVTVLDYDAR	N7(Deamidated)	1	1	Q07954	Q07954	2	2	0.7602	0	1	1	903.941	1806.87	-0.643383	-0.000581256	CID (Collision Induced Dissociation)	MS2	2.95049	51.6627	52.3582	8024	OT2_Gundry_2013-01-22_SM42-03.raw	24/26		159.937	14411	0	0.0001129
		TRUE	High	Sequest HT (A2)	Unambiguous	TVPDIDnVTVLDYDAR	N7(Deamidated)	1	1	Q07954	Q07954	0	2	0.5434	0	1	1	903.941	1806.87	-0.643383	-0.000581256	CID (Collision Induced Dissociation)	MS2	2.95049	51.6627	52.3582	8024	OT2_Gundry_2013-01-22_SM42-03.raw	0/0	3.56581			0	0.000118
		TRUE	High	MS Amanda (A4)	Unambiguous	TVPDIDnVTVLDYDAR	N7(Deamidated)	1	1	Q07954	Q07954	2	2	0.7128	0	1	1	903.941	1806.87	-0.373148	-0.000337116	CID (Collision Induced Dissociation)	MS2	0	178.862	52.0288	7972	OT2_Gundry_2013-01-22_SM42-03.raw	20/27		147.478	14472	0	3.611e-05
		TRUE	High	Sequest HT (A2)	Unambiguous	TVPDIDnVTVLDYDAR	N7(Deamidated)	1	1	Q07954	Q07954	0	2	0.5177	0	1	1	903.941	1806.87	-0.373148	-0.000337116	CID (Collision Induced Dissociation)	MS2	0	178.862	52.0288	7972	OT2_Gundry_2013-01-22_SM42-03.raw	0/0	3.67264			0	7.818e-06
	TRUE	High	AFINGTGVETVVSADLPNAH	1xDeamidated [N4]	6.91387e-06	0	1	1	12	Q07954	0	2012.99	6.45061	High		0	4.654e-07	221.972	High	13910	0	8.298e-09
		Checked	Confidence	Identifying Node	PSM Ambiguity	Annotated Sequence	Modifications	# Protein Groups	# Proteins	Master Protein Accessions	Protein Accessions	# Missed Cleavages	Charge	DeltaScore	DeltaCn	Rank	Search Engine Rank	m/z [Da]	MH+ [Da]	DeltaM [ppm]	Deltam/z [Da]	Activation Type	MS Order	Isolation Interference [%]	Ion Inject Time [ms]	RT [min]	First Scan	Spectrum File	Ions Matched	XCorr	Amanda Score	Search Space	Percolator q-Value	Percolator PEP
		TRUE	High	Sequest HT (A2)	Unambiguous	AFInGTGVETVVSADLPNAH	N4(Deamidated)	1	1	Q07954	Q07954	0	2	0.1907	0	1	1	1007	2012.99	-0.972053	-0.000978368	CID (Collision Induced Dissociation)	MS2	10.2843	168.272	53.5935	8137	OT2_Gundry_2013-01-22_SM42-01.raw	0/0	6.45061			0	4.654e-07
		TRUE	High	MS Amanda (A4)	Unambiguous	AFInGTGVETVVSADLPNAH	N4(Deamidated)	1	1	Q07954	Q07954	0	2	0.8346	0	1	1	1007	2012.99	-0.972053	-0.000978368	CID (Collision Induced Dissociation)	MS2	10.2843	168.272	53.5935	8137	OT2_Gundry_2013-01-22_SM42-01.raw	27/33		201.931	13965	0	5.518e-07
		TRUE	High	Sequest HT (A2)	Unambiguous	AFInGTGVETVVSADLPNAH	N4(Deamidated)	1	1	Q07954	Q07954	0	2	0.2673	0	1	1	1007	2012.99	-1.21462	-0.00122251	CID (Collision Induced Dissociation)	MS2	0	500	54.0923	8213	OT2_Gundry_2013-01-22_SM42-01.raw	0/0	5.04505			0	1.438e-06
		TRUE	High	MS Amanda (A4)	Unambiguous	AFInGTGVETVVSADLPNAH	N4(Deamidated)	1	1	Q07954	Q07954	0	2	0.7769	0	1	1	1007	2012.99	-1.21462	-0.00122251	CID (Collision Induced Dissociation)	MS2	0	500	54.0923	8213	OT2_Gundry_2013-01-22_SM42-01.raw	25/34		161.541	14229	0	4.623e-07
		TRUE	High	Sequest HT (A2)	Unambiguous	AFInGTGVETVVSADLPNAH	N4(Deamidated)	1	1	Q07954	Q07954	0	2	0.2869	0	1	1	1007	2012.99	-0.608206	-0.000612157	CID (Collision Induced Dissociation)	MS2	0	200.358	54.0674	8245	OT2_Gundry_2013-01-22_SM42-02.raw	0/0	5.89166			0	1.162e-08
		TRUE	High	MS Amanda (A4)	Unambiguous	AFInGTGVETVVSADLPNAH	N4(Deamidated)	1	1	Q07954	Q07954	0	2	0.7874	0	1	1	1007	2012.99	-0.608206	-0.000612157	CID (Collision Induced Dissociation)	MS2	0	200.358	54.0674	8245	OT2_Gundry_2013-01-22_SM42-02.raw	28/34		221.972	13910	0	8.298e-09
		TRUE	High	Sequest HT (A2)	Unambiguous	AFInGTGVETVVSADLPNAH	N4(Deamidated)	1	1	Q07954	Q07954	0	2	0.177	0	1	1	1007	2012.99	0.0588474	5.92297e-05	CID (Collision Induced Dissociation)	MS2	4.61154	142.684	53.7242	8189	OT2_Gundry_2013-01-22_SM42-02.raw	0/0	6.27372			0	1.458e-06
		TRUE	High	MS Amanda (A4)	Unambiguous	AFInGTGVETVVSADLPNAH	N4(Deamidated)	1	1	Q07954	Q07954	0	2	0.7915	0	1	1	1007	2012.99	0.0588474	5.92297e-05	CID (Collision Induced Dissociation)	MS2	4.61154	142.684	53.7242	8189	OT2_Gundry_2013-01-22_SM42-02.raw	23/33		156.582	14181	0	2.722e-06
		TRUE	High	MS Amanda (A4)	Unambiguous	AFInGTGVETVVSADLPNAH	N4(Deamidated)	1	1	Q07954	Q07954	0	2	0.781	0	1	1	1007	2012.99	-0.123076	-0.000123876	CID (Collision Induced Dissociation)	MS2	4.84259	154.618	53.7617	8245	OT2_Gundry_2013-01-22_SM42-03.raw	24/34		188.98	14125	0	3.978e-06
		TRUE	High	Sequest HT (A2)	Unambiguous	AFInGTGVETVVSADLPNAH	N4(Deamidated)	1	1	Q07954	Q07954	0	2	0.1902	0	1	1	1007	2012.99	-0.123076	-0.000123876	CID (Collision Induced Dissociation)	MS2	4.84259	154.618	53.7617	8245	OT2_Gundry_2013-01-22_SM42-03.raw	0/0	5.93588			0	5.918e-06
		TRUE	High	Sequest HT (A2)	Unambiguous	AFInGTGVETVVSADLPNAH	N4(Deamidated)	1	1	Q07954	Q07954	0	2	0.2201	0	1	1	1007	2012.99	0.422695	0.000425441	CID (Collision Induced Dissociation)	MS2	6.589	107.337	54.1092	8301	OT2_Gundry_2013-01-22_SM42-03.raw	0/0	6.35571			0	9.484e-08
		TRUE	High	MS Amanda (A4)	Unambiguous	AFInGTGVETVVSADLPNAH	N4(Deamidated)	1	1	Q07954	Q07954	0	2	0.7916	0	1	1	1007	2012.99	0.422695	0.000425441	CID (Collision Induced Dissociation)	MS2	6.589	107.337	54.1092	8301	OT2_Gundry_2013-01-22_SM42-03.raw	31/33		193.379	14216	0	4.594e-08
	TRUE	High	DNATDSVPLR	1xDeamidated [N2]	0.0135165	0	1	1	26	Q07954	0	1088.52	3.39963	High		0	0.0073	175.879	High	7936	0	0.0009521
		Checked	Confidence	Identifying Node	PSM Ambiguity	Annotated Sequence	Modifications	# Protein Groups	# Proteins	Master Protein Accessions	Protein Accessions	# Missed Cleavages	Charge	DeltaScore	DeltaCn	Rank	Search Engine Rank	m/z [Da]	MH+ [Da]	DeltaM [ppm]	Deltam/z [Da]	Activation Type	MS Order	Isolation Interference [%]	Ion Inject Time [ms]	RT [min]	First Scan	Spectrum File	Ions Matched	XCorr	Amanda Score	Search Space	Percolator q-Value	Percolator PEP
		TRUE	High	Sequest HT (A2)	Unambiguous	DnATDSVPLR	N2(Deamidated)	1	1	Q07954	Q07954	0	2	0.2364	0	1	1	544.764	1088.52	-1.29563	-0.00070516	CID (Collision Induced Dissociation)	MS2	50.7078	283.363	15.9457	2056	OT2_Gundry_2013-01-22_SM42-02.raw	0/0	2.57667			0	0.01119
		TRUE	High	Sequest HT (A2)	Unambiguous	DnATDSVPLR	N2(Deamidated)	1	1	Q07954	Q07954	0	2	0.2197	0	1	1	544.764	1088.52	-0.510625	-0.000277913	CID (Collision Induced Dissociation)	MS2	20.7497	178.084	14.8264	1906	OT2_Gundry_2013-01-22_SM42-02.raw	0/0	2.64063			0	0.005594
		TRUE	High	MS Amanda (A4)	Unambiguous	DnATDSVPLR	N2(Deamidated)	1	1	Q07954	Q07954	0	2	0.3556	0	1	1	544.764	1088.52	-0.510625	-0.000277913	CID (Collision Induced Dissociation)	MS2	20.7497	178.084	14.8264	1906	OT2_Gundry_2013-01-22_SM42-02.raw	12/17		123.938	7827	0	0.001054
		TRUE	High	MS Amanda (A4)	Unambiguous	DnATDSVPLR	N2(Deamidated)	1	1	Q07954	Q07954	0	2	0.3256	0	1	1	544.764	1088.52	-1.29563	-0.00070516	CID (Collision Induced Dissociation)	MS2	50.7078	283.363	15.9457	2056	OT2_Gundry_2013-01-22_SM42-02.raw	14/17		111.699	8383	0	0.002368
		TRUE	High	Sequest HT (A2)	Unambiguous	DnATDSVPLR	N2(Deamidated)	1	1	Q07954	Q07954	0	2	0.2835	0	1	1	544.764	1088.52	-0.398482	-0.000216878	CID (Collision Induced Dissociation)	MS2	34.2841	122.815	15.5256	2000	OT2_Gundry_2013-01-22_SM42-02.raw	0/0	3.21358			0	0.004899
		TRUE	High	MS Amanda (A4)	Unambiguous	DnATDSVPLR	N2(Deamidated)	1	1	Q07954	Q07954	0	2	0.3267	0	1	1	544.764	1088.52	-0.398482	-0.000216878	CID (Collision Induced Dissociation)	MS2	34.2841	122.815	15.5256	2000	OT2_Gundry_2013-01-22_SM42-02.raw	13/17		138.698	7812	0	0.000994
		TRUE	High	MS Amanda (A4)	Unambiguous	DnATDSVPLR	N2(Deamidated)	1	1	Q07954	Q07954	0	2	0.4028	0	1	1	544.765	1088.52	0.0500906	2.72623e-05	CID (Collision Induced Dissociation)	MS2	2.73474	1.70372	15.1675	1956	OT2_Gundry_2013-01-22_SM42-02.raw	12/16		166.215	7417	0	0.002415
		TRUE	High	Sequest HT (A2)	Unambiguous	DnATDSVPLR	N2(Deamidated)	1	1	Q07954	Q07954	0	2	0.2852	0	1	1	544.764	1088.52	-0.622769	-0.000338949	CID (Collision Induced Dissociation)	MS2	51.93	288.94	15.9264	2090	OT2_Gundry_2013-01-22_SM42-03.raw	0/0	2.76882			0	0.006289
		TRUE	High	MS Amanda (A4)	Unambiguous	DnATDSVPLR	N2(Deamidated)	1	1	Q07954	Q07954	0	2	0.395	0	1	1	544.764	1088.52	-0.622769	-0.000338949	CID (Collision Induced Dissociation)	MS2	51.93	288.94	15.9264	2090	OT2_Gundry_2013-01-22_SM42-03.raw	11/17		105.85	7839	0	0.00148
		TRUE	High	MS Amanda (A4)	Unambiguous	DnATDSVPLR	N2(Deamidated)	1	1	Q07954	Q07954	0	2	0.3043	0	1	1	544.764	1088.52	-0.398482	-0.000216878	CID (Collision Induced Dissociation)	MS2	54.9492	228.869	15.5851	2045	OT2_Gundry_2013-01-22_SM42-03.raw	10/17		113.479	7812	0	0.001371
		TRUE	High	Sequest HT (A2)	Unambiguous	DnATDSVPLR	N2(Deamidated)	1	1	Q07954	Q07954	0	2	0.2794	0	1	1	544.764	1088.52	-0.398482	-0.000216878	CID (Collision Induced Dissociation)	MS2	54.9492	228.869	15.5851	2045	OT2_Gundry_2013-01-22_SM42-03.raw	0/0	2.71803			0	0.006889
		TRUE	High	Sequest HT (A2)	Unambiguous	DnATDSVPLR	N2(Deamidated)	1	1	Q07954	Q07954	0	2	0.1735	0	1	1	544.765	1088.52	0.498663	0.000271403	CID (Collision Induced Dissociation)	MS2	2.82465	4.94295	15.2027	1993	OT2_Gundry_2013-01-22_SM42-03.raw	0/0	3.39963			0	0.0073
		TRUE	High	MS Amanda (A4)	Unambiguous	DnATDSVPLR	N2(Deamidated)	1	1	Q07954	Q07954	0	2	0.3718	0	1	1	544.764	1088.52	-0.959198	-0.000522054	CID (Collision Induced Dissociation)	MS2	11.2869	7.14331	14.8653	1950	OT2_Gundry_2013-01-22_SM42-03.raw	15/17		153.576	8462	0	0.002394
		TRUE	High	MS Amanda (A4)	Unambiguous	DnATDSVPLR	N2(Deamidated)	1	1	Q07954	Q07954	0	2	0.3597	0	1	1	544.765	1088.52	0.498663	0.000271403	CID (Collision Induced Dissociation)	MS2	2.82465	4.94295	15.2027	1993	OT2_Gundry_2013-01-22_SM42-03.raw	15/17		175.879	7936	0	0.0009521
		TRUE	High	Sequest HT (A2)	Unambiguous	DnATDSVPLR	N2(Deamidated)	1	1	Q07954	Q07954	0	2	0.2197	0	1	1	544.765	1088.52	0.162234	8.82975e-05	CID (Collision Induced Dissociation)	MS2	47.455	500	14.5581	1907	OT2_Gundry_2013-01-22_SM42-03.raw	0/0	2.63766			0	0.004972
		TRUE	High	MS Amanda (A4)	Unambiguous	DnATDSVPLR	N2(Deamidated)	1	1	Q07954	Q07954	0	2	0.4692	0	1	1	544.765	1088.52	0.162234	8.82975e-05	CID (Collision Induced Dissociation)	MS2	47.455	500	14.5581	1907	OT2_Gundry_2013-01-22_SM42-03.raw	9/17		96.386	7384	0	0.001347
		TRUE	High	MS Amanda (A4)	Unambiguous	DnATDSVPLR	N2(Deamidated)	1	1	Q07954	Q07954	0	2	0.3964	0	1	1	544.764	1088.52	-0.510625	-0.000277913	CID (Collision Induced Dissociation)	MS2	7.42317	4.4698	15.0109	1915	OT2_Gundry_2013-01-22_SM42-01.raw	14/17		165.463	7827	0	0.001366
		TRUE	High	MS Amanda (A4)	Unambiguous	DnATDSVPLR	N2(Deamidated)	1	1	Q07954	Q07954	0	2	0.2909	0	1	1	544.764	1088.52	-1.40777	-0.000766195	CID (Collision Induced Dissociation)	MS2	48.6607	190.067	15.7173	2008	OT2_Gundry_2013-01-22_SM42-01.raw	10/17		111.06	8381	0	0.007405
		TRUE	High	MS Amanda (A4)	Unambiguous	DnATDSVPLR	N2(Deamidated)	1	1	Q07954	Q07954	0	2	0.4379	0	1	1	544.765	1088.52	0.38652	0.000210368	CID (Collision Induced Dissociation)	MS2	12.4302	13.3452	15.3628	1961	OT2_Gundry_2013-01-22_SM42-01.raw	12/17		155.955	7954	0	0.001568
		TRUE	High	Sequest HT (A2)	Unambiguous	DnATDSVPLR	N2(Deamidated)	1	1	Q07954	Q07954	0	2	0.2628	0	1	1	544.765	1088.52	0.38652	0.000210368	CID (Collision Induced Dissociation)	MS2	12.4302	13.3452	15.3628	1961	OT2_Gundry_2013-01-22_SM42-01.raw	0/0	3.12213			0	0.007904
		TRUE	High	MS Amanda (A4)	Unambiguous	DnATDSVPLR	N2(Deamidated)	1	1	Q07954	Q07954	0	2	0.474	0	1	1	544.764	1088.52	-1.18348	-0.000644124	CID (Collision Induced Dissociation)	MS2	48.4813	500	14.6614	1865	OT2_Gundry_2013-01-22_SM42-01.raw	10/17		114.882	8383	0	0.0007056
		TRUE	High	Sequest HT (A2)	Unambiguous	DnATDSVPLR	N2(Deamidated)	1	1	Q07954	Q07954	0	2	0.2752	0	1	1	544.764	1088.52	-1.18348	-0.000644124	CID (Collision Induced Dissociation)	MS2	48.4813	500	14.6614	1865	OT2_Gundry_2013-01-22_SM42-01.raw	0/0	2.97807			0	0.00343
		TRUE	High	Sequest HT (A2)	Unambiguous	DnATDSVPLR	N2(Deamidated)	1	1	Q07954	Q07954	0	2	0.2951	0	1	1	544.764	1088.52	-0.959198	-0.000522054	CID (Collision Induced Dissociation)	MS2	11.2869	7.14331	14.8653	1950	OT2_Gundry_2013-01-22_SM42-03.raw	0/0	3.0546			0.0001499	0.01783
		TRUE	High	Sequest HT (A2)	Unambiguous	DnATDSVPLR	N2(Deamidated)	1	1	Q07954	Q07954	0	2	0.2816	0	1	1	544.764	1088.52	-0.510625	-0.000277913	CID (Collision Induced Dissociation)	MS2	7.42317	4.4698	15.0109	1915	OT2_Gundry_2013-01-22_SM42-01.raw	0/0	3.0915			0.0001499	0.01818
		TRUE	High	Sequest HT (A2)	Unambiguous	DnATDSVPLR	N2(Deamidated)	1	1	Q07954	Q07954	0	2	0.2683	0	1	1	544.764	1088.52	-1.40777	-0.000766195	CID (Collision Induced Dissociation)	MS2	48.6607	190.067	15.7173	2008	OT2_Gundry_2013-01-22_SM42-01.raw	0/0	3.27814			0.0004383	0.01899
		TRUE	High	Sequest HT (A2)	Unambiguous	DnATDSVPLR	N2(Deamidated)	1	1	Q07954	Q07954	0	2	0.2952	0	1	1	544.765	1088.52	0.0500906	2.72623e-05	CID (Collision Induced Dissociation)	MS2	2.73474	1.70372	15.1675	1956	OT2_Gundry_2013-01-22_SM42-02.raw	0/0	3.15135			0.0004383	0.02059
	TRUE	High	FGTCSQLCNNTK	1xDeamidated [N]; 2xCarbamidomethyl [C4; C8]	0.00190916	0	1	1	15	Q07954	0	1430.6	4.24219	High		0	0.0002798	158.314	High	4455	0	0.0001174
		Checked	Confidence	Identifying Node	PSM Ambiguity	Annotated Sequence	Modifications	# Protein Groups	# Proteins	Master Protein Accessions	Protein Accessions	# Missed Cleavages	Charge	DeltaScore	DeltaCn	Rank	Search Engine Rank	m/z [Da]	MH+ [Da]	DeltaM [ppm]	Deltam/z [Da]	Activation Type	MS Order	Isolation Interference [%]	Ion Inject Time [ms]	RT [min]	First Scan	Spectrum File	Ions Matched	XCorr	Amanda Score	Search Space	Percolator q-Value	Percolator PEP
		TRUE	High	MS Amanda (A4)	Unambiguous	FGTcSQLcnNTK	C4(Carbamidomethyl); C8(Carbamidomethyl); N9(Deamidated)	1	1	Q07954	Q07954	0	2	0.6272	0	1	1	715.806	1430.6	0.0373372	2.67073e-05	CID (Collision Induced Dissociation)	MS2	1.62685	16.8038	15.4767	1992	OT2_Gundry_2013-01-22_SM42-02.raw	16/20		153.34	4480	0	8.686e-05
		TRUE	High	Sequest HT (A2)	Unambiguous	FGTcSQLcnNTK	C4(Carbamidomethyl); C8(Carbamidomethyl); N9(Deamidated)	1	1	Q07954	Q07954	0	2	0.0514	0	1	1	715.806	1430.6	0.0373372	2.67073e-05	CID (Collision Induced Dissociation)	MS2	1.62685	16.8038	15.4767	1992	OT2_Gundry_2013-01-22_SM42-02.raw	0/0	3.88704			0	0.0001697
		TRUE	High	Sequest HT (A2)	Unambiguous	FGTcSQLcnNTK	C4(Carbamidomethyl); C8(Carbamidomethyl); N9(Deamidated)	1	1	Q07954	Q07954	0	2	0.0186	0	1	1	715.806	1430.61	1.1466	0.000820164	CID (Collision Induced Dissociation)	MS2	0	153.978	15.1222	1948	OT2_Gundry_2013-01-22_SM42-02.raw	0/0	3.22549			0	0.0003241
		TRUE	High	Sequest HT (A2)	Unambiguous	FGTcSQLcNnTK	C4(Carbamidomethyl); C8(Carbamidomethyl); N10(Deamidated)	1	1	Q07954	Q07954	0	2		0.0186	2	2	715.806	1430.61	1.1466	0.000820164	CID (Collision Induced Dissociation)	MS2	0	153.978	15.1222	1948	OT2_Gundry_2013-01-22_SM42-02.raw	0/0	3.17233			0	0.0009823
		TRUE	High	MS Amanda (A4)	Unambiguous	FGTcSQLcnNTK	C4(Carbamidomethyl); C8(Carbamidomethyl); N9(Deamidated)	1	1	Q07954	Q07954	0	2	0.6341	0	1	1	715.806	1430.61	1.1466	0.000820164	CID (Collision Induced Dissociation)	MS2	0	153.978	15.1222	1948	OT2_Gundry_2013-01-22_SM42-02.raw	11/20		122.25	4807	0	3.946e-05
		TRUE	High	MS Amanda (A4)	Unambiguous	FGTcSQLcnNTK	C4(Carbamidomethyl); C8(Carbamidomethyl); N9(Deamidated)	1	1	Q07954	Q07954	0	2	0.7665	0	1	1	715.806	1430.6	0.378648	0.000270848	CID (Collision Induced Dissociation)	MS2	2.08463	11.9667	15.3128	2006	OT2_Gundry_2013-01-22_SM42-03.raw	13/20		155.038	4658	0	0.0001876
		TRUE	High	Sequest HT (A2)	Unambiguous	FGTcSQLcNnTK	C4(Carbamidomethyl); C8(Carbamidomethyl); N10(Deamidated)	1	1	Q07954	Q07954	0	2		0.0142	2	2	715.806	1430.6	0.378648	0.000270848	CID (Collision Induced Dissociation)	MS2	2.08463	11.9667	15.3128	2006	OT2_Gundry_2013-01-22_SM42-03.raw	0/0	3.45948			0	0.004455
		TRUE	High	Sequest HT (A2)	Unambiguous	FGTcSQLcnNTK	C4(Carbamidomethyl); C8(Carbamidomethyl); N9(Deamidated)	1	1	Q07954	Q07954	0	2	0.0142	0	1	1	715.806	1430.6	0.378648	0.000270848	CID (Collision Induced Dissociation)	MS2	2.08463	11.9667	15.3128	2006	OT2_Gundry_2013-01-22_SM42-03.raw	0/0	3.51325			0	0.001261
		TRUE	High	Sequest HT (A2)	Unambiguous	FGTcSQLcnNTK	C4(Carbamidomethyl); C8(Carbamidomethyl); N9(Deamidated)	1	1	Q07954	Q07954	0	2	0.0513	0	1	1	715.806	1430.6	0.122665	8.77425e-05	CID (Collision Induced Dissociation)	MS2	9.3352	314.582	14.9677	1967	OT2_Gundry_2013-01-22_SM42-03.raw	0/0	3.89905			0	0.0001735
		TRUE	High	MS Amanda (A4)	Unambiguous	FGTcSQLcnNTK	C4(Carbamidomethyl); C8(Carbamidomethyl); N9(Deamidated)	1	1	Q07954	Q07954	0	2	0.7152	0	1	1	715.806	1430.6	0.122665	8.77425e-05	CID (Collision Induced Dissociation)	MS2	9.3352	314.582	14.9677	1967	OT2_Gundry_2013-01-22_SM42-03.raw	9/20		130.108	4529	0	5.84e-05
		TRUE	High	Sequest HT (A2)	Unambiguous	FGTcSQLcNnTK	C4(Carbamidomethyl); C8(Carbamidomethyl); N10(Deamidated)	1	1	Q07954	Q07954	0	2		0.0087	2	2	715.806	1430.6	0.634632	0.000453953	CID (Collision Induced Dissociation)	MS2	0	94.1728	15.1548	1937	OT2_Gundry_2013-01-22_SM42-01.raw	0/0	3.41197			0	0.001223
		TRUE	High	MS Amanda (A4)	Unambiguous	FGTcSQLcnNTK	C4(Carbamidomethyl); C8(Carbamidomethyl); N9(Deamidated)	1	1	Q07954	Q07954	0	2	0.7462	0	1	1	715.805	1430.6	-0.303974	-0.000217433	CID (Collision Induced Dissociation)	MS2	0.913336	17.7479	15.4932	1979	OT2_Gundry_2013-01-22_SM42-01.raw	13/20		158.314	4455	0	0.0001174
		TRUE	High	Sequest HT (A2)	Unambiguous	FGTcSQLcnNTK	C4(Carbamidomethyl); C8(Carbamidomethyl); N9(Deamidated)	1	1	Q07954	Q07954	0	2	0.0684	0	1	1	715.805	1430.6	-0.303974	-0.000217433	CID (Collision Induced Dissociation)	MS2	0.913336	17.7479	15.4932	1979	OT2_Gundry_2013-01-22_SM42-01.raw	0/0	4.24219			0	0.0002798
		TRUE	High	MS Amanda (A4)	Unambiguous	FGTcSQLcnNTK	C4(Carbamidomethyl); C8(Carbamidomethyl); N9(Deamidated)	1	1	Q07954	Q07954	0	2	0.6789	0	1	1	715.806	1430.6	0.634632	0.000453953	CID (Collision Induced Dissociation)	MS2	0	94.1728	15.1548	1937	OT2_Gundry_2013-01-22_SM42-01.raw	10/20		153.251	4678	0	3.738e-05
		TRUE	High	Sequest HT (A2)	Unambiguous	FGTcSQLcnNTK	C4(Carbamidomethyl); C8(Carbamidomethyl); N9(Deamidated)	1	1	Q07954	Q07954	0	2	0.0087	0	1	1	715.806	1430.6	0.634632	0.000453953	CID (Collision Induced Dissociation)	MS2	0	94.1728	15.1548	1937	OT2_Gundry_2013-01-22_SM42-01.raw	0/0	3.4394			0	0.0003545
	TRUE	High	FGTCSQLCNNTK	2xDeamidated [N9; N10]; 2xCarbamidomethyl [C4; C8]	0.00735622	0	1	1	2	Q07954	0	1431.59	3.82171	High		0	0.0006117	129.172	High	3444	0	0.0002829
		Checked	Confidence	Identifying Node	PSM Ambiguity	Annotated Sequence	Modifications	# Protein Groups	# Proteins	Master Protein Accessions	Protein Accessions	# Missed Cleavages	Charge	DeltaScore	DeltaCn	Rank	Search Engine Rank	m/z [Da]	MH+ [Da]	DeltaM [ppm]	Deltam/z [Da]	Activation Type	MS Order	Isolation Interference [%]	Ion Inject Time [ms]	RT [min]	First Scan	Spectrum File	Ions Matched	XCorr	Amanda Score	Search Space	Percolator q-Value	Percolator PEP
		TRUE	High	Sequest HT (A2)	Unambiguous	FGTcSQLcnnTK	C4(Carbamidomethyl); C8(Carbamidomethyl); N9(Deamidated); N10(Deamidated)	1	1	Q07954	Q07954	0	2	0.4921	0	1	1	716.297	1431.59	-0.735148	-0.000526215	CID (Collision Induced Dissociation)	MS2	0	500	17.7242	2322	OT2_Gundry_2013-01-22_SM42-01.raw	0/0	3.82171			0	0.0006117
		TRUE	High	MS Amanda (A4)	Unambiguous	FGTcSQLcnnTK	C4(Carbamidomethyl); C8(Carbamidomethyl); N9(Deamidated); N10(Deamidated)	1	1	Q07954	Q07954	0	2	0.622	0	1	1	716.297	1431.59	-0.735148	-0.000526215	CID (Collision Induced Dissociation)	MS2	0	500	17.7242	2322	OT2_Gundry_2013-01-22_SM42-01.raw	9/20		129.172	3444	0	0.0002829
	TRUE	High	LTSCATNASICGDEAR	1xDeamidated [N7]; 2xCarbamidomethyl [C4; C11]	0.000108342	0	1	1	28	Q07954	0	1726.74	5.46691	High		0	1.757e-06	207.296	High	5944	0	5.733e-06
		Checked	Confidence	Identifying Node	PSM Ambiguity	Annotated Sequence	Modifications	# Protein Groups	# Proteins	Master Protein Accessions	Protein Accessions	# Missed Cleavages	Charge	DeltaScore	DeltaCn	Rank	Search Engine Rank	m/z [Da]	MH+ [Da]	DeltaM [ppm]	Deltam/z [Da]	Activation Type	MS Order	Isolation Interference [%]	Ion Inject Time [ms]	RT [min]	First Scan	Spectrum File	Ions Matched	XCorr	Amanda Score	Search Space	Percolator q-Value	Percolator PEP
		TRUE	High	Sequest HT (A2)	Unambiguous	LTScATnASIcGDEAR	C4(Carbamidomethyl); N7(Deamidated); C11(Carbamidomethyl)	1	1	Q07954	Q07954	0	2	0.5784	0	1	1	863.872	1726.74	-0.334171	-0.000288513	CID (Collision Induced Dissociation)	MS2	1.60486	66.9926	17.1452	2251	OT2_Gundry_2013-01-22_SM42-02.raw	0/0	5.29259			0	1.031e-05
		TRUE	High	MS Amanda (A4)	Unambiguous	LTScATnASIcGDEAR	C4(Carbamidomethyl); N7(Deamidated); C11(Carbamidomethyl)	1	1	Q07954	Q07954	0	2	0.7041	0	1	1	863.872	1726.74	-0.334171	-0.000288513	CID (Collision Induced Dissociation)	MS2	1.60486	66.9926	17.1452	2251	OT2_Gundry_2013-01-22_SM42-02.raw	13/27		207.296	5944	0	5.733e-06
		TRUE	High	Sequest HT (A2)	Unambiguous	LTScATnASIcGDEAR	C4(Carbamidomethyl); N7(Deamidated); C11(Carbamidomethyl)	1	1	Q07954	Q07954	0	3	0.3189	0	1	1	576.251	1726.74	0.541719	0.000311802	CID (Collision Induced Dissociation)	MS2	35.9593	132.046	17.2793	2273	OT2_Gundry_2013-01-22_SM42-02.raw	0/0	3.70356			0	4.157e-05
		TRUE	High	MS Amanda (A4)	Unambiguous	LTScATnASIcGDEAR	C4(Carbamidomethyl); N7(Deamidated); C11(Carbamidomethyl)	1	1	Q07954	Q07954	0	3	0.3267	0	1	1	576.251	1726.74	0.541719	0.000311802	CID (Collision Induced Dissociation)	MS2	35.9593	132.046	17.2793	2273	OT2_Gundry_2013-01-22_SM42-02.raw	21/50		102.384	5970	0	6.399e-05
		TRUE	High	Sequest HT (A2)	Unambiguous	LTScATnASIcGDEAR	C4(Carbamidomethyl); N7(Deamidated); C11(Carbamidomethyl)	1	1	Q07954	Q07954	0	2	0.3662	0	1	1	863.869	1726.73	-3.93958	-0.00340131	CID (Collision Induced Dissociation)	MS2	42.692	232.037	16.8048	2194	OT2_Gundry_2013-01-22_SM42-02.raw	0/0	4.25978			0	0.001847
		TRUE	High	MS Amanda (A4)	Unambiguous	LTScATnASIcGDEAR	C4(Carbamidomethyl); N7(Deamidated); C11(Carbamidomethyl)	1	1	Q07954	Q07954	0	2	0.5405	0	1	1	863.869	1726.73	-3.93958	-0.00340131	CID (Collision Induced Dissociation)	MS2	42.692	232.037	16.8048	2194	OT2_Gundry_2013-01-22_SM42-02.raw	9/27		115.489	5290	0	0.001687
		TRUE	High	Sequest HT (A2)	Unambiguous	LTScATnASIcGDEAR	C4(Carbamidomethyl); N7(Deamidated); C11(Carbamidomethyl)	1	1	Q07954	Q07954	0	2	0.5614	0	1	1	863.872	1726.74	-0.0513944	-4.43723e-05	CID (Collision Induced Dissociation)	MS2	0.951623	10.1149	17.4884	2304	OT2_Gundry_2013-01-22_SM42-02.raw	0/0	4.72367			0	2.541e-06
		TRUE	High	MS Amanda (A4)	Unambiguous	LTScATnASIcGDEAR	C4(Carbamidomethyl); N7(Deamidated); C11(Carbamidomethyl)	1	1	Q07954	Q07954	0	2	0.6635	0	1	1	863.872	1726.74	-0.0513944	-4.43723e-05	CID (Collision Induced Dissociation)	MS2	0.951623	10.1149	17.4884	2304	OT2_Gundry_2013-01-22_SM42-02.raw	12/27		182.313	5946	0	1.512e-06
		TRUE	High	Sequest HT (A2)	Unambiguous	LTScATnASIcGDEAR	C4(Carbamidomethyl); N7(Deamidated); C11(Carbamidomethyl)	1	1	Q07954	Q07954	0	2	0.55	0	1	1	863.873	1726.74	0.726242	0.000627014	CID (Collision Induced Dissociation)	MS2	7.39134	500	17.8661	2359	OT2_Gundry_2013-01-22_SM42-02.raw	0/0	4.5964			0	9.736e-06
		TRUE	High	MS Amanda (A4)	Unambiguous	LTScATnASIcGDEAR	C4(Carbamidomethyl); N7(Deamidated); C11(Carbamidomethyl)	1	1	Q07954	Q07954	0	2	0.7079	0	1	1	863.873	1726.74	0.726242	0.000627014	CID (Collision Induced Dissociation)	MS2	7.39134	500	17.8661	2359	OT2_Gundry_2013-01-22_SM42-02.raw	13/27		203.566	6052	0	1.43e-06
		TRUE	High	Sequest HT (A2)	Unambiguous	LTScATnASIcGDEAR	C4(Carbamidomethyl); N7(Deamidated); C11(Carbamidomethyl)	1	1	Q07954	Q07954	0	3	0.2374	0	1	1	576.251	1726.74	0.117554	6.76616e-05	CID (Collision Induced Dissociation)	MS2	44.5683	184.976	17.2051	2298	OT2_Gundry_2013-01-22_SM42-03.raw	0/0	3.3677			0	0.0001419
		TRUE	High	MS Amanda (A4)	Unambiguous	LTScATnASIcGDEAR	C4(Carbamidomethyl); N7(Deamidated); C11(Carbamidomethyl)	1	1	Q07954	Q07954	0	3	0.2019	0	1	1	576.251	1726.74	0.117554	6.76616e-05	CID (Collision Induced Dissociation)	MS2	44.5683	184.976	17.2051	2298	OT2_Gundry_2013-01-22_SM42-03.raw	20/48		83.2915	5921	0	0.0001324
		TRUE	High	MS Amanda (A4)	Unambiguous	LTScATnASIcGDEAR	C4(Carbamidomethyl); N7(Deamidated); C11(Carbamidomethyl)	1	1	Q07954	Q07954	0	2	0.6287	0	1	1	863.872	1726.74	0.160688	0.000138733	CID (Collision Induced Dissociation)	MS2	0	282.239	17.0273	2275	OT2_Gundry_2013-01-22_SM42-03.raw	13/27		200.095	5927	0	5.082e-07
		TRUE	High	Sequest HT (A2)	Unambiguous	LTScATnASIcGDEAR	C4(Carbamidomethyl); N7(Deamidated); C11(Carbamidomethyl)	1	1	Q07954	Q07954	0	2	0.5704	0	1	1	863.872	1726.74	0.160688	0.000138733	CID (Collision Induced Dissociation)	MS2	0	282.239	17.0273	2275	OT2_Gundry_2013-01-22_SM42-03.raw	0/0	5.46691			0	1.757e-06
		TRUE	High	Sequest HT (A2)	Unambiguous	LTScATnASIcGDEAR	C4(Carbamidomethyl); N7(Deamidated); C11(Carbamidomethyl)	1	1	Q07954	Q07954	0	2	0.5541	0	1	1	863.872	1726.74	0.231382	0.000199768	CID (Collision Induced Dissociation)	MS2	2.16055	5.61608	17.3737	2325	OT2_Gundry_2013-01-22_SM42-03.raw	0/0	4.70649			0	6.681e-05
		TRUE	High	MS Amanda (A4)	Unambiguous	LTScATnASIcGDEAR	C4(Carbamidomethyl); N7(Deamidated); C11(Carbamidomethyl)	1	1	Q07954	Q07954	0	2	0.6702	0	1	1	863.872	1726.74	0.231382	0.000199768	CID (Collision Induced Dissociation)	MS2	2.16055	5.61608	17.3737	2325	OT2_Gundry_2013-01-22_SM42-03.raw	12/27		182.156	5930	0	2.149e-05
		TRUE	High	Sequest HT (A2)	Unambiguous	LTScATnASIcGDEAR	C4(Carbamidomethyl); N7(Deamidated); C11(Carbamidomethyl)	1	1	Q07954	Q07954	0	2	0.4902	0	1	1	863.872	1726.74	-0.263477	-0.000227478	CID (Collision Induced Dissociation)	MS2	9.19288	199.01	17.748	2378	OT2_Gundry_2013-01-22_SM42-03.raw	0/0	5.09861			0	3.287e-06
		TRUE	High	MS Amanda (A4)	Unambiguous	LTScATnASIcGDEAR	C4(Carbamidomethyl); N7(Deamidated); C11(Carbamidomethyl)	1	1	Q07954	Q07954	0	2	0.6675	0	1	1	863.872	1726.74	-0.263477	-0.000227478	CID (Collision Induced Dissociation)	MS2	9.19288	199.01	17.748	2378	OT2_Gundry_2013-01-22_SM42-03.raw	12/27		176.485	5943	0	2.45e-06
		TRUE	High	Sequest HT (A2)	Unambiguous	LTScATnASIcGDEAR	C4(Carbamidomethyl); N7(Deamidated); C11(Carbamidomethyl)	1	1	Q07954	Q07954	0	2	0.3038	0	1	1	863.87	1726.73	-3.09125	-0.00266888	CID (Collision Induced Dissociation)	MS2	44.5301	125.475	16.6166	2148	OT2_Gundry_2013-01-22_SM42-01.raw	0/0	3.95295			0	0.002312
		TRUE	High	MS Amanda (A4)	Unambiguous	LTScATnASIcGDEAR	C4(Carbamidomethyl); N7(Deamidated); C11(Carbamidomethyl)	1	1	Q07954	Q07954	0	2	0.6341	0	1	1	863.87	1726.73	-3.09125	-0.00266888	CID (Collision Induced Dissociation)	MS2	44.5301	125.475	16.6166	2148	OT2_Gundry_2013-01-22_SM42-01.raw	17/27		144.485	5515	0	0.0005973
		TRUE	High	Sequest HT (A2)	Unambiguous	LTScATnASIcGDEAR	C4(Carbamidomethyl); N7(Deamidated); C11(Carbamidomethyl)	1	1	Q07954	Q07954	0	2	0.4911	0	1	1	863.872	1726.74	-0.687642	-0.000593689	CID (Collision Induced Dissociation)	MS2	0	263.124	17.8117	2335	OT2_Gundry_2013-01-22_SM42-01.raw	0/0	5.04712			0	2.193e-05
		TRUE	High	MS Amanda (A4)	Unambiguous	LTScATnASIcGDEAR	C4(Carbamidomethyl); N7(Deamidated); C11(Carbamidomethyl)	1	1	Q07954	Q07954	0	2	0.6632	0	1	1	863.872	1726.74	-0.687642	-0.000593689	CID (Collision Induced Dissociation)	MS2	0	263.124	17.8117	2335	OT2_Gundry_2013-01-22_SM42-01.raw	12/27		182.352	5908	0	7.51e-06
		TRUE	High	Sequest HT (A2)	Unambiguous	LTScATnASIcGDEAR	C4(Carbamidomethyl); N7(Deamidated); C11(Carbamidomethyl)	1	1	Q07954	Q07954	0	3	0.2255	0	1	1	576.25	1726.74	-0.306611	-0.000176479	CID (Collision Induced Dissociation)	MS2	30.7243	161.264	17.2909	2260	OT2_Gundry_2013-01-22_SM42-01.raw	0/0	3.36572			0	3.295e-06
		TRUE	High	MS Amanda (A4)	Unambiguous	LTScATnASIcGDEAR	C4(Carbamidomethyl); N7(Deamidated); C11(Carbamidomethyl)	1	1	Q07954	Q07954	0	3	0.3073	0	1	1	576.25	1726.74	-0.306611	-0.000176479	CID (Collision Induced Dissociation)	MS2	30.7243	161.264	17.2909	2260	OT2_Gundry_2013-01-22_SM42-01.raw	24/49		105.229	5952	0	2.729e-06
		TRUE	High	Sequest HT (A2)	Unambiguous	LTScATnASIcGDEAR	C4(Carbamidomethyl); N7(Deamidated); C11(Carbamidomethyl)	1	1	Q07954	Q07954	0	2	0.502	0	1	1	863.871	1726.74	-0.829031	-0.000715759	CID (Collision Induced Dissociation)	MS2	44.1575	344.033	17.0469	2224	OT2_Gundry_2013-01-22_SM42-01.raw	0/0	4.90055			0	1.494e-05
		TRUE	High	MS Amanda (A4)	Unambiguous	LTScATnASIcGDEAR	C4(Carbamidomethyl); N7(Deamidated); C11(Carbamidomethyl)	1	1	Q07954	Q07954	0	2	0.6309	0	1	1	863.871	1726.74	-0.829031	-0.000715759	CID (Collision Induced Dissociation)	MS2	44.1575	344.033	17.0469	2224	OT2_Gundry_2013-01-22_SM42-01.raw	13/27		203.989	5805	0	3.364e-06
		TRUE	High	Sequest HT (A2)	Unambiguous	LTScATnASIcGDEAR	C4(Carbamidomethyl); N7(Deamidated); C11(Carbamidomethyl)	1	1	Q07954	Q07954	0	2	0.5283	0	1	1	863.873	1726.74	0.443465	0.000382874	CID (Collision Induced Dissociation)	MS2	1.32133	5.73453	17.3803	2272	OT2_Gundry_2013-01-22_SM42-01.raw	0/0	5.12752			0	8.543e-06
		TRUE	High	MS Amanda (A4)	Unambiguous	LTScATnASIcGDEAR	C4(Carbamidomethyl); N7(Deamidated); C11(Carbamidomethyl)	1	1	Q07954	Q07954	0	2	0.6662	0	1	1	863.873	1726.74	0.443465	0.000382874	CID (Collision Induced Dissociation)	MS2	1.32133	5.73453	17.3803	2272	OT2_Gundry_2013-01-22_SM42-01.raw	18/27		183.834	5964	0	4.657e-06
	TRUE	High	NSTTLVMH	1xDeamidated [N1]; 1xOxidation [M7]	0.108399	0	1	1	6	Q07954	0	919.419	2.36492	High		0.007922	0.1494	62.2361	High	6693	0.003097	0.08713
		Checked	Confidence	Identifying Node	PSM Ambiguity	Annotated Sequence	Modifications	# Protein Groups	# Proteins	Master Protein Accessions	Protein Accessions	# Missed Cleavages	Charge	DeltaScore	DeltaCn	Rank	Search Engine Rank	m/z [Da]	MH+ [Da]	DeltaM [ppm]	Deltam/z [Da]	Activation Type	MS Order	Isolation Interference [%]	Ion Inject Time [ms]	RT [min]	First Scan	Spectrum File	Ions Matched	XCorr	Amanda Score	Search Space	Percolator q-Value	Percolator PEP
		TRUE	High	MS Amanda (A4)	Unambiguous	nSTTLVmH	N1(Deamidated); M7(Oxidation)	1	1	Q07954	Q07954	0	2	0.037	0	1	1	460.213	919.419	0.0368507	1.69406e-05	CID (Collision Induced Dissociation)	MS2	35.57	167.395	5.31935	617	OT2_Gundry_2013-01-22_SM42-01.raw	7/20		60.4945	6699	0	0.01689
		TRUE	High	Sequest HT (A2)	Unambiguous	nSTTLVmH	N1(Deamidated); M7(Oxidation)	1	1	Q07954	Q07954	0	2	0.2446	0	1	1	460.213	919.419	0.0368507	1.69406e-05	CID (Collision Induced Dissociation)	MS2	35.57	167.395	5.31935	617	OT2_Gundry_2013-01-22_SM42-01.raw	0/0	2.33248			0.001254	0.03261
		TRUE	High	MS Amanda (A4)	Unambiguous	nSTTLVmH	N1(Deamidated); M7(Oxidation)	1	1	Q07954	Q07954	0	2	0.2074	0	1	1	460.213	919.419	0.0368507	1.69406e-05	CID (Collision Induced Dissociation)	MS2	47.5254	262.314	5.40759	621	OT2_Gundry_2013-01-22_SM42-02.raw	6/20		47.7892	6699	0.002978	0.0818
		TRUE	High	MS Amanda (A4)	Unambiguous	nSTTLVmH	N1(Deamidated); M7(Oxidation)	1	1	Q07954	Q07954	0	2	0.4614	0	1	1	460.213	919.419	-0.427841	-0.000196682	CID (Collision Induced Dissociation)	MS2	28.5874	125.796	5.41981	652	OT2_Gundry_2013-01-22_SM42-03.raw	7/20		62.2361	6693	0.003097	0.08713
		TRUE	High	Sequest HT (A2)	Unambiguous	nSTTLVmH	N1(Deamidated); M7(Oxidation)	1	1	Q07954	Q07954	0	2	0.1729	0	1	1	460.213	919.419	0.0368507	1.69406e-05	CID (Collision Induced Dissociation)	MS2	47.5254	262.314	5.40759	621	OT2_Gundry_2013-01-22_SM42-02.raw	0/0	2.14487			0.005438	0.1202
		TRUE	High	Sequest HT (A2)	Unambiguous	nSTTLVmH	N1(Deamidated); M7(Oxidation)	1	1	Q07954	Q07954	0	2	0.3305	0	1	1	460.213	919.419	-0.427841	-0.000196682	CID (Collision Induced Dissociation)	MS2	28.5874	125.796	5.41981	652	OT2_Gundry_2013-01-22_SM42-03.raw	0/0	2.36492			0.007922	0.1494
	TRUE	High	NSTCTVNQGNQPQCR	1xDeamidated [N1]; 2xCarbamidomethyl [C4; C14]	0.00268673	0	1	1	6	Q07954	2	1764.74	4.33636	High		0	4.797e-05	158.227	High	4695	0	0.0001019
		Checked	Confidence	Identifying Node	PSM Ambiguity	Annotated Sequence	Modifications	# Protein Groups	# Proteins	Master Protein Accessions	Protein Accessions	# Missed Cleavages	Charge	DeltaScore	DeltaCn	Rank	Search Engine Rank	m/z [Da]	MH+ [Da]	DeltaM [ppm]	Deltam/z [Da]	Activation Type	MS Order	Isolation Interference [%]	Ion Inject Time [ms]	RT [min]	First Scan	Spectrum File	Ions Matched	XCorr	Amanda Score	Search Space	Percolator q-Value	Percolator PEP
		TRUE	High	Sequest HT (A2)	Unambiguous	nSTcTVNQGNQPQcR	N1(Deamidated); C4(Carbamidomethyl); C14(Carbamidomethyl)	1	1	Q07954	Q07954	0	2	0.0783	0	1	1	882.873	1764.74	0.490419	0.000432731	CID (Collision Induced Dissociation)	MS2	0	405.851	3.69281	404	OT2_Gundry_2013-01-22_SM42-02.raw	0/0	4.33636			0	4.797e-05
		TRUE	High	MS Amanda (A4)	Unambiguous	nSTcTVNQGNQPQcR	N1(Deamidated); C4(Carbamidomethyl); C14(Carbamidomethyl)	1	1	Q07954	Q07954	2	2	0.7198	0	1	1	882.873	1764.74	0.490419	0.000432731	CID (Collision Induced Dissociation)	MS2	0	405.851	3.69281	404	OT2_Gundry_2013-01-22_SM42-02.raw	22/25		147.054	4759	0	0.0002173
		TRUE	High	Sequest HT (A2)	Unambiguous	nSTcTVNQGNQPQcR	N1(Deamidated); C4(Carbamidomethyl); C14(Carbamidomethyl)	1	1	Q07954	Q07954	0	2	0.1049	0	1	1	882.873	1764.74	0.352076	0.000310661	CID (Collision Induced Dissociation)	MS2	0	500	3.81203	439	OT2_Gundry_2013-01-22_SM42-03.raw	0/0	4.09789			0	4.515e-05
		TRUE	High	MS Amanda (A4)	Unambiguous	nSTcTVNQGNQPQcR	N1(Deamidated); C4(Carbamidomethyl); C14(Carbamidomethyl)	1	1	Q07954	Q07954	2	2	0.699	0	1	1	882.873	1764.74	0.352076	0.000310661	CID (Collision Induced Dissociation)	MS2	0	500	3.81203	439	OT2_Gundry_2013-01-22_SM42-03.raw	11/25		158.227	4695	0	0.0001019
		TRUE	High	MS Amanda (A4)	Unambiguous	nSTcTVNQGNQPQcR	N1(Deamidated); C4(Carbamidomethyl); C14(Carbamidomethyl)	1	1	Q07954	Q07954	2	2	0.76	0	1	1	882.873	1764.74	0.421248	0.000371696	CID (Collision Induced Dissociation)	MS2	0	415.195	3.64587	400	OT2_Gundry_2013-01-22_SM42-01.raw	16/25		154.377	4748	0	8.455e-05
		TRUE	High	Sequest HT (A2)	Unambiguous	nSTcTVNQGNQPQcR	N1(Deamidated); C4(Carbamidomethyl); C14(Carbamidomethyl)	1	1	Q07954	Q07954	0	2	0.0673	0	1	1	882.873	1764.74	0.421248	0.000371696	CID (Collision Induced Dissociation)	MS2	0	415.195	3.64587	400	OT2_Gundry_2013-01-22_SM42-01.raw	0/0	4.00636			0	3.956e-05
	TRUE	High	WTGHNVTVVQR	1xDeamidated [N5]	0.00229678	0	1	1	21	Q07954	0	1297.66	4.11907	High		0	0.0001047	145.367	High	8349	0	4.909e-05
		Checked	Confidence	Identifying Node	PSM Ambiguity	Annotated Sequence	Modifications	# Protein Groups	# Proteins	Master Protein Accessions	Protein Accessions	# Missed Cleavages	Charge	DeltaScore	DeltaCn	Rank	Search Engine Rank	m/z [Da]	MH+ [Da]	DeltaM [ppm]	Deltam/z [Da]	Activation Type	MS Order	Isolation Interference [%]	Ion Inject Time [ms]	RT [min]	First Scan	Spectrum File	Ions Matched	XCorr	Amanda Score	Search Space	Percolator q-Value	Percolator PEP
		TRUE	High	Sequest HT (A2)	Unambiguous	WTGHnVTVVQR	N5(Deamidated)	1	1	Q07954	Q07954	0	2	0.3768	0	1	1	649.336	1297.67	0.628076	0.000407516	CID (Collision Induced Dissociation)	MS2	33.4114	402.399	17.8893	2362	OT2_Gundry_2013-01-22_SM42-02.raw	0/0	2.76397			0	0.0006147
		TRUE	High	Sequest HT (A2)	Unambiguous	WTGHnVTVVQR	N5(Deamidated)	1	1	Q07954	Q07954	0	3	0.35	0	1	1	433.226	1297.66	-0.134839	-5.83255e-05	CID (Collision Induced Dissociation)	MS2	58.0493	305.959	17.8137	2351	OT2_Gundry_2013-01-22_SM42-02.raw	0/0	3.40262			0	0.0001682
		TRUE	High	MS Amanda (A4)	Unambiguous	WTGHnVTVVQR	N5(Deamidated)	1	1	Q07954	Q07954	0	3	0.3213	0	1	1	433.226	1297.66	-0.134839	-5.83255e-05	CID (Collision Induced Dissociation)	MS2	58.0493	305.959	17.8137	2351	OT2_Gundry_2013-01-22_SM42-02.raw	19/35		76.4355	8349	0	0.0001252
		TRUE	High	MS Amanda (A4)	Unambiguous	WTGHnVTVVQR	N5(Deamidated)	1	1	Q07954	Q07954	0	2	0.6346	0	1	1	649.336	1297.67	0.628076	0.000407516	CID (Collision Induced Dissociation)	MS2	33.4114	402.399	17.8893	2362	OT2_Gundry_2013-01-22_SM42-02.raw	17/18		136.147	8179	0	0.0001404
		TRUE	High	Sequest HT (A2)	Unambiguous	WTGHnVTVVQR	N5(Deamidated)	1	1	Q07954	Q07954	0	3	0.3252	0	1	1	433.226	1297.66	-0.487599	-0.000210913	CID (Collision Induced Dissociation)	MS2	12.5125	20.5859	18.1813	2410	OT2_Gundry_2013-01-22_SM42-02.raw	0/0	4.11907			0	0.0001047
		TRUE	High	MS Amanda (A4)	Unambiguous	WTGHnVTVVQR	N5(Deamidated)	1	1	Q07954	Q07954	0	3	0.3874	0	1	1	433.226	1297.66	-0.487599	-0.000210913	CID (Collision Induced Dissociation)	MS2	12.5125	20.5859	18.1813	2410	OT2_Gundry_2013-01-22_SM42-02.raw	22/33		115.628	8348	0	0.0002305
		TRUE	High	Sequest HT (A2)	Unambiguous	WTGHnVTVVQR	N5(Deamidated)	1	1	Q07954	Q07954	0	3	0.4245	0	1	1	433.226	1297.66	-0.417047	-0.000180396	CID (Collision Induced Dissociation)	MS2	15.7361	22.9965	18.1153	2436	OT2_Gundry_2013-01-22_SM42-03.raw	0/0	3.83675			0	6.006e-05
		TRUE	High	MS Amanda (A4)	Unambiguous	WTGHnVTVVQR	N5(Deamidated)	1	1	Q07954	Q07954	0	3	0.4698	0	1	1	433.226	1297.66	-0.417047	-0.000180396	CID (Collision Induced Dissociation)	MS2	15.7361	22.9965	18.1153	2436	OT2_Gundry_2013-01-22_SM42-03.raw	23/34		145.367	8349	0	4.909e-05
		TRUE	High	MS Amanda (A4)	Selected	WTGHnVTVVQR	N5(Deamidated)	1	1	Q07954	Q07954	0	2	0.3772	0	1	1	649.335	1297.66	-1.44145	-0.000935257	CID (Collision Induced Dissociation)	MS2	10.2394	500	18.2225	2453	OT2_Gundry_2013-01-22_SM42-03.raw	12/18		71.8171	8160	0	0.004841
		TRUE	High	MS Amanda (A4)	Unambiguous	WTGHnVTVVQR	N5(Deamidated)	1	1	Q07954	Q07954	0	2	0.6084	0	1	1	649.336	1297.66	-0.312616	-0.000202835	CID (Collision Induced Dissociation)	MS2	11.7469	474.882	17.8087	2388	OT2_Gundry_2013-01-22_SM42-03.raw	16/18		136.239	8349	0	0.0001534
		TRUE	High	MS Amanda (A4)	Unambiguous	WTGHnVTVVQR	N5(Deamidated)	1	1	Q07954	Q07954	0	3	0.4032	0	1	1	433.227	1297.67	0.21792	9.42624e-05	CID (Collision Induced Dissociation)	MS2	35.6264	174.947	17.7799	2383	OT2_Gundry_2013-01-22_SM42-03.raw	21/35		123.896	8264	0	4.951e-05
		TRUE	High	Sequest HT (A2)	Unambiguous	WTGHnVTVVQR	N5(Deamidated)	1	1	Q07954	Q07954	0	2	0.3404	0	1	1	649.336	1297.66	-0.312616	-0.000202835	CID (Collision Induced Dissociation)	MS2	11.7469	474.882	17.8087	2388	OT2_Gundry_2013-01-22_SM42-03.raw	0/0	2.82229			0	0.0006589
		TRUE	High	Sequest HT (A2)	Unambiguous	WTGHnVTVVQR	N5(Deamidated)	1	1	Q07954	Q07954	0	3	0.2547	0	1	1	433.227	1297.67	0.21792	9.42624e-05	CID (Collision Induced Dissociation)	MS2	35.6264	174.947	17.7799	2383	OT2_Gundry_2013-01-22_SM42-03.raw	0/0	3.68642			0	9.55e-05
		TRUE	High	Sequest HT (A2)	Unambiguous	WTGHnVTVVQR	N5(Deamidated)	1	1	Q07954	Q07954	0	3	0.3019	0	1	1	433.226	1297.66	-0.628703	-0.000271949	CID (Collision Induced Dissociation)	MS2	14.9497	21.5678	18.1799	2392	OT2_Gundry_2013-01-22_SM42-01.raw	0/0	3.60578			0	0.0005545
		TRUE	High	MS Amanda (A4)	Unambiguous	WTGHnVTVVQR	N5(Deamidated)	1	1	Q07954	Q07954	0	3	0.4812	0	1	1	433.226	1297.66	-0.628703	-0.000271949	CID (Collision Induced Dissociation)	MS2	14.9497	21.5678	18.1799	2392	OT2_Gundry_2013-01-22_SM42-01.raw	17/35		130.583	8351	0	0.0002551
		TRUE	High	Sequest HT (A2)	Unambiguous	WTGHnVTVVQR	N5(Deamidated)	1	1	Q07954	Q07954	0	2	0.358	0	1	1	649.336	1297.66	0.15773	0.00010234	CID (Collision Induced Dissociation)	MS2	9.50295	166.957	18.1984	2396	OT2_Gundry_2013-01-22_SM42-01.raw	0/0	3.23534			0	0.0004449
		TRUE	High	Sequest HT (A2)	Unambiguous	WTGHnVTVVQR	N5(Deamidated)	1	1	Q07954	Q07954	0	3	0.2012	0	1	1	433.226	1297.66	-0.558151	-0.000241431	CID (Collision Induced Dissociation)	MS2	40.7645	109.883	17.8335	2338	OT2_Gundry_2013-01-22_SM42-01.raw	0/0	3.37795			0	0.0003055
		TRUE	High	MS Amanda (A4)	Unambiguous	WTGHnVTVVQR	N5(Deamidated)	1	1	Q07954	Q07954	0	3	0.4374	0	1	1	433.226	1297.66	-0.558151	-0.000241431	CID (Collision Induced Dissociation)	MS2	40.7645	109.883	17.8335	2338	OT2_Gundry_2013-01-22_SM42-01.raw	21/34		113.988	8344	0	0.0001096
		TRUE	High	Sequest HT (A2)	Unambiguous	WTGHnVTVVQR	N5(Deamidated)	1	1	Q07954	Q07954	0	2	0.3664	0	1	1	649.336	1297.66	-0.124477	-8.0765e-05	CID (Collision Induced Dissociation)	MS2	19.9279	500	17.8543	2342	OT2_Gundry_2013-01-22_SM42-01.raw	0/0	2.92343			0	0.0009605
		TRUE	High	MS Amanda (A4)	Unambiguous	WTGHnVTVVQR	N5(Deamidated)	1	1	Q07954	Q07954	0	2	0.6031	0	1	1	649.336	1297.66	-0.124477	-8.0765e-05	CID (Collision Induced Dissociation)	MS2	19.9279	500	17.8543	2342	OT2_Gundry_2013-01-22_SM42-01.raw	13/18		130.799	8349	0	0.000239
		TRUE	High	MS Amanda (A4)	Unambiguous	WTGHnVTVVQR	N5(Deamidated)	1	1	Q07954	Q07954	0	2	0.6467	0	1	1	649.336	1297.66	0.15773	0.00010234	CID (Collision Induced Dissociation)	MS2	9.50295	166.957	18.1984	2396	OT2_Gundry_2013-01-22_SM42-01.raw	14/18		125.257	8268	0	0.0001743
	TRUE	High	FNSTEYQVVTR	1xDeamidated [N2]	0.00332379	0	1	1	14	Q07954	0	1344.64	4.30113	High		0	0.0008482	201	High	9032	0	0.0003567
		Checked	Confidence	Identifying Node	PSM Ambiguity	Annotated Sequence	Modifications	# Protein Groups	# Proteins	Master Protein Accessions	Protein Accessions	# Missed Cleavages	Charge	DeltaScore	DeltaCn	Rank	Search Engine Rank	m/z [Da]	MH+ [Da]	DeltaM [ppm]	Deltam/z [Da]	Activation Type	MS Order	Isolation Interference [%]	Ion Inject Time [ms]	RT [min]	First Scan	Spectrum File	Ions Matched	XCorr	Amanda Score	Search Space	Percolator q-Value	Percolator PEP
		TRUE	High	Sequest HT (A2)	Unambiguous	FnSTEYQVVTR	N2(Deamidated)	1	1	Q07954	Q07954	0	2	0.374	0	1	1	672.825	1344.64	-0.112651	-7.57378e-05	CID (Collision Induced Dissociation)	MS2	9.64971	6.85485	26.9972	3827	OT2_Gundry_2013-01-22_SM42-01.raw	0/0	3.68576			0	0.001192
		TRUE	High	MS Amanda (A4)	Unambiguous	FnSTEYQVVTR	N2(Deamidated)	1	1	Q07954	Q07954	0	2	0.5333	0	1	1	672.825	1344.64	-0.112651	-7.57378e-05	CID (Collision Induced Dissociation)	MS2	9.64971	6.85485	26.9972	3827	OT2_Gundry_2013-01-22_SM42-01.raw	15/18		201	9032	0	0.0003567
		TRUE	High	Sequest HT (A2)	Unambiguous	FnSTEYQVVTR	N2(Deamidated)	1	1	Q07954	Q07954	0	2	0.2943	0	1	1	672.825	1344.64	-0.475782	-0.000319878	CID (Collision Induced Dissociation)	MS2	17.3756	37.0695	26.6337	3769	OT2_Gundry_2013-01-22_SM42-01.raw	0/0	3.83819			0	0.0007054
		TRUE	High	MS Amanda (A4)	Unambiguous	FnSTEYQVVTR	N2(Deamidated)	1	1	Q07954	Q07954	0	2	0.4825	0	1	1	672.825	1344.64	-0.475782	-0.000319878	CID (Collision Induced Dissociation)	MS2	17.3756	37.0695	26.6337	3769	OT2_Gundry_2013-01-22_SM42-01.raw	15/18		160.836	9157	0	0.0001305
		TRUE	High	Sequest HT (A2)	Unambiguous	FnSTEYQVVTR	N2(Deamidated)	1	1	Q07954	Q07954	0	2	0.2606	0	1	1	672.825	1344.64	-0.384999	-0.000258843	CID (Collision Induced Dissociation)	MS2	28.3288	64.8431	26.5884	3783	OT2_Gundry_2013-01-22_SM42-02.raw	0/0	3.29612			0	0.002008
		TRUE	High	MS Amanda (A4)	Unambiguous	FnSTEYQVVTR	N2(Deamidated)	1	1	Q07954	Q07954	0	2	0.5268	0	1	1	672.825	1344.64	-0.384999	-0.000258843	CID (Collision Induced Dissociation)	MS2	28.3288	64.8431	26.5884	3783	OT2_Gundry_2013-01-22_SM42-02.raw	17/18		167.484	9159	0	0.0002364
		TRUE	High	MS Amanda (A4)	Unambiguous	FnSTEYQVVTR	N2(Deamidated)	1	1	Q07954	Q07954	0	2	0.56	0	1	1	672.825	1344.64	-0.203434	-0.000136773	CID (Collision Induced Dissociation)	MS2	8.71438	5.71198	26.9442	3843	OT2_Gundry_2013-01-22_SM42-02.raw	16/18		177.866	9041	0	0.0003451
		TRUE	High	Sequest HT (A2)	Unambiguous	FnSTEYQVVTR	N2(Deamidated)	1	1	Q07954	Q07954	0	2	0.4	0	1	1	672.825	1344.64	-0.203434	-0.000136773	CID (Collision Induced Dissociation)	MS2	8.71438	5.71198	26.9442	3843	OT2_Gundry_2013-01-22_SM42-02.raw	0/0	4.30113			0	0.0008482
		TRUE	High	Sequest HT (A2)	Unambiguous	FnSTEYQVVTR	N2(Deamidated)	1	1	Q07954	Q07954	0	3	0.2398	0	1	1	448.886	1344.64	-0.326912	-0.000146527	CID (Collision Induced Dissociation)	MS2	61.9355	98.5757	26.916	3887	OT2_Gundry_2013-01-22_SM42-03.raw	0/0	2.4606			0	0.005496
		TRUE	High	MS Amanda (A4)	Unambiguous	FnSTEYQVVTR	N2(Deamidated)	1	1	Q07954	Q07954	0	3	0.221	0	1	1	448.886	1344.64	-0.326912	-0.000146527	CID (Collision Induced Dissociation)	MS2	61.9355	98.5757	26.916	3887	OT2_Gundry_2013-01-22_SM42-03.raw	17/35		87.4654	9059	0	0.008624
		TRUE	High	MS Amanda (A4)	Unambiguous	FnSTEYQVVTR	N2(Deamidated)	1	1	Q07954	Q07954	0	2	0.5606	0	1	1	672.825	1344.64	-0.384999	-0.000258843	CID (Collision Induced Dissociation)	MS2	32.5558	60.1073	26.6772	3849	OT2_Gundry_2013-01-22_SM42-03.raw	15/18		160.689	9159	0	0.000248
		TRUE	High	Sequest HT (A2)	Unambiguous	FnSTEYQVVTR	N2(Deamidated)	1	1	Q07954	Q07954	0	2	0.3235	0	1	1	672.825	1344.64	-0.384999	-0.000258843	CID (Collision Induced Dissociation)	MS2	32.5558	60.1073	26.6772	3849	OT2_Gundry_2013-01-22_SM42-03.raw	0/0	3.70969			0	0.0009646
		TRUE	High	Sequest HT (A2)	Unambiguous	FnSTEYQVVTR	N2(Deamidated)	1	1	Q07954	Q07954	0	2	0.3454	0	1	1	672.825	1344.64	-0.112651	-7.57378e-05	CID (Collision Induced Dissociation)	MS2	10.5238	6.48772	27.0358	3909	OT2_Gundry_2013-01-22_SM42-03.raw	0/0	4.13977			0	0.0007258
		TRUE	High	MS Amanda (A4)	Unambiguous	FnSTEYQVVTR	N2(Deamidated)	1	1	Q07954	Q07954	0	2	0.532	0	1	1	672.825	1344.64	-0.112651	-7.57378e-05	CID (Collision Induced Dissociation)	MS2	10.5238	6.48772	27.0358	3909	OT2_Gundry_2013-01-22_SM42-03.raw	15/18		199.431	9032	0	8.544e-05
	TRUE	High	TCVSNCTASQFVCK	1xDeamidated [N5]; 3xCarbamidomethyl [C2; C6; C13]	0.000418186	0	1	1	18	Q07954	0	1662.69	4.88364	High		0	4.748e-05	218.146	High	3983	0	1.703e-05
		Checked	Confidence	Identifying Node	PSM Ambiguity	Annotated Sequence	Modifications	# Protein Groups	# Proteins	Master Protein Accessions	Protein Accessions	# Missed Cleavages	Charge	DeltaScore	DeltaCn	Rank	Search Engine Rank	m/z [Da]	MH+ [Da]	DeltaM [ppm]	Deltam/z [Da]	Activation Type	MS Order	Isolation Interference [%]	Ion Inject Time [ms]	RT [min]	First Scan	Spectrum File	Ions Matched	XCorr	Amanda Score	Search Space	Percolator q-Value	Percolator PEP
		TRUE	High	Sequest HT (A2)	Unambiguous	TcVSncTASQFVcK	C2(Carbamidomethyl); N5(Deamidated); C6(Carbamidomethyl); C13(Carbamidomethyl)	1	1	Q07954	Q07954	0	2	0.5479	0	1	1	831.849	1662.69	-0.498951	-0.000414801	CID (Collision Induced Dissociation)	MS2	7.28022	189.526	25.2843	3543	OT2_Gundry_2013-01-22_SM42-01.raw	0/0	4.49461			0	5.816e-05
		TRUE	High	MS Amanda (A4)	Unambiguous	TcVSncTASQFVcK	C2(Carbamidomethyl); N5(Deamidated); C6(Carbamidomethyl); C13(Carbamidomethyl)	1	1	Q07954	Q07954	0	2	0.6563	0	1	1	831.849	1662.69	-0.498951	-0.000414801	CID (Collision Induced Dissociation)	MS2	7.28022	189.526	25.2843	3543	OT2_Gundry_2013-01-22_SM42-01.raw	18/24		185.194	4053	0	1.422e-05
		TRUE	High	Sequest HT (A2)	Unambiguous	TcVSncTASQFVcK	C2(Carbamidomethyl); N5(Deamidated); C6(Carbamidomethyl); C13(Carbamidomethyl)	1	1	Q07954	Q07954	0	2	0.5876	0	1	1	831.849	1662.69	-0.79262	-0.000658942	CID (Collision Induced Dissociation)	MS2	0	54.4254	25.6491	3603	OT2_Gundry_2013-01-22_SM42-01.raw	0/0	4.68287			0	0.0001031
		TRUE	High	MS Amanda (A4)	Unambiguous	TcVSncTASQFVcK	C2(Carbamidomethyl); N5(Deamidated); C6(Carbamidomethyl); C13(Carbamidomethyl)	1	1	Q07954	Q07954	0	2	0.7216	0	1	1	831.849	1662.69	-0.79262	-0.000658942	CID (Collision Induced Dissociation)	MS2	0	54.4254	25.6491	3603	OT2_Gundry_2013-01-22_SM42-01.raw	17/24		218.146	3983	0	1.703e-05
		TRUE	High	Sequest HT (A2)	Unambiguous	TcVSncTASQFVcK	C2(Carbamidomethyl); N5(Deamidated); C6(Carbamidomethyl); C13(Carbamidomethyl)	1	1	Q07954	Q07954	0	3	0.4101	0	1	1	554.903	1662.69	1.14485	0.000634511	CID (Collision Induced Dissociation)	MS2	19.4777	95.4458	25.4489	3571	OT2_Gundry_2013-01-22_SM42-01.raw	0/0	3.55794			0	0.0003805
		TRUE	High	MS Amanda (A4)	Unambiguous	TcVSncTASQFVcK	C2(Carbamidomethyl); N5(Deamidated); C6(Carbamidomethyl); C13(Carbamidomethyl)	1	1	Q07954	Q07954	0	3	0.6952	0	1	1	554.903	1662.69	1.14485	0.000634511	CID (Collision Induced Dissociation)	MS2	19.4777	95.4458	25.4489	3571	OT2_Gundry_2013-01-22_SM42-01.raw	23/44		122.381	4165	0	0.0004132
		TRUE	High	MS Amanda (A4)	Unambiguous	TcVSncTASQFVcK	C2(Carbamidomethyl); N5(Deamidated); C6(Carbamidomethyl); C13(Carbamidomethyl)	1	1	Q07954	Q07954	0	3	0.4686	0	1	1	554.902	1662.69	0.0435914	2.41597e-05	CID (Collision Induced Dissociation)	MS2	22.0096	89.8632	25.3419	3580	OT2_Gundry_2013-01-22_SM42-02.raw	22/43		129.212	4145	0	0.0007815
		TRUE	High	Sequest HT (A2)	Unambiguous	TcVSncTASQFVcK	C2(Carbamidomethyl); N5(Deamidated); C6(Carbamidomethyl); C13(Carbamidomethyl)	1	1	Q07954	Q07954	0	2	0.5723	0	1	1	831.85	1662.69	-0.131865	-0.000109625	CID (Collision Induced Dissociation)	MS2	0	61.5938	25.5781	3619	OT2_Gundry_2013-01-22_SM42-02.raw	0/0	4.84108			0	7.929e-06
		TRUE	High	MS Amanda (A4)	Unambiguous	TcVSncTASQFVcK	C2(Carbamidomethyl); N5(Deamidated); C6(Carbamidomethyl); C13(Carbamidomethyl)	1	1	Q07954	Q07954	0	2	0.6759	0	1	1	831.85	1662.69	-0.131865	-0.000109625	CID (Collision Induced Dissociation)	MS2	0	61.5938	25.5781	3619	OT2_Gundry_2013-01-22_SM42-02.raw	21/24		202.693	4118	0	3.84e-06
		TRUE	High	Sequest HT (A2)	Unambiguous	TcVSncTASQFVcK	C2(Carbamidomethyl); N5(Deamidated); C6(Carbamidomethyl); C13(Carbamidomethyl)	1	1	Q07954	Q07954	0	3	0.4361	0	1	1	554.902	1662.69	0.0435914	2.41597e-05	CID (Collision Induced Dissociation)	MS2	22.0096	89.8632	25.3419	3580	OT2_Gundry_2013-01-22_SM42-02.raw	0/0	3.20833			0	0.0007167
		TRUE	High	Sequest HT (A2)	Unambiguous	TcVSncTASQFVcK	C2(Carbamidomethyl); N5(Deamidated); C6(Carbamidomethyl); C13(Carbamidomethyl)	1	1	Q07954	Q07954	0	2	0.4146	0	1	1	831.849	1662.69	-0.79262	-0.000658942	CID (Collision Induced Dissociation)	MS2	4.53917	71.6398	25.2193	3561	OT2_Gundry_2013-01-22_SM42-02.raw	0/0	4.51286			0	7.251e-05
		TRUE	High	MS Amanda (A4)	Unambiguous	TcVSncTASQFVcK	C2(Carbamidomethyl); N5(Deamidated); C6(Carbamidomethyl); C13(Carbamidomethyl)	1	1	Q07954	Q07954	0	2	0.6904	0	1	1	831.849	1662.69	-0.79262	-0.000658942	CID (Collision Induced Dissociation)	MS2	4.53917	71.6398	25.2193	3561	OT2_Gundry_2013-01-22_SM42-02.raw	19/23		179.251	3983	0	3.437e-05
		TRUE	High	Sequest HT (A2)	Unambiguous	TcVSncTASQFVcK	C2(Carbamidomethyl); N5(Deamidated); C6(Carbamidomethyl); C13(Carbamidomethyl)	1	1	Q07954	Q07954	0	3	0.4761	0	1	1	554.903	1662.69	1.03472	0.000573476	CID (Collision Induced Dissociation)	MS2	14.3691	97.1361	25.4251	3643	OT2_Gundry_2013-01-22_SM42-03.raw	0/0	3.96749			0	0.00167
		TRUE	High	MS Amanda (A4)	Unambiguous	TcVSncTASQFVcK	C2(Carbamidomethyl); N5(Deamidated); C6(Carbamidomethyl); C13(Carbamidomethyl)	1	1	Q07954	Q07954	0	3	0.5575	0	1	1	554.903	1662.69	1.03472	0.000573476	CID (Collision Induced Dissociation)	MS2	14.3691	97.1361	25.4251	3643	OT2_Gundry_2013-01-22_SM42-03.raw	12/43		95.1801	4108	0	0.002383
		TRUE	High	Sequest HT (A2)	Unambiguous	TcVSncTASQFVcK	C2(Carbamidomethyl); N5(Deamidated); C6(Carbamidomethyl); C13(Carbamidomethyl)	1	1	Q07954	Q07954	0	2	0.543	0	1	1	831.849	1662.69	-0.352116	-0.000292731	CID (Collision Induced Dissociation)	MS2	0	35.8445	25.6147	3672	OT2_Gundry_2013-01-22_SM42-03.raw	0/0	4.88364			0	4.748e-05
		TRUE	High	MS Amanda (A4)	Unambiguous	TcVSncTASQFVcK	C2(Carbamidomethyl); N5(Deamidated); C6(Carbamidomethyl); C13(Carbamidomethyl)	1	1	Q07954	Q07954	0	2	0.7319	0	1	1	831.849	1662.69	-0.352116	-0.000292731	CID (Collision Induced Dissociation)	MS2	0	35.8445	25.6147	3672	OT2_Gundry_2013-01-22_SM42-03.raw	20/24		216.378	4084	0	5.514e-06
		TRUE	High	Sequest HT (A2)	Unambiguous	TcVSncTASQFVcK	C2(Carbamidomethyl); N5(Deamidated); C6(Carbamidomethyl); C13(Carbamidomethyl)	1	1	Q07954	Q07954	0	2	0.5336	0	1	1	831.848	1662.69	-1.45338	-0.00120826	CID (Collision Induced Dissociation)	MS2	13.391	181.566	25.2637	3618	OT2_Gundry_2013-01-22_SM42-03.raw	0/0	4.6084			0	0.0001125
		TRUE	High	MS Amanda (A4)	Unambiguous	TcVSncTASQFVcK	C2(Carbamidomethyl); N5(Deamidated); C6(Carbamidomethyl); C13(Carbamidomethyl)	1	1	Q07954	Q07954	0	2	0.7203	0	1	1	831.848	1662.69	-1.45338	-0.00120826	CID (Collision Induced Dissociation)	MS2	13.391	181.566	25.2637	3618	OT2_Gundry_2013-01-22_SM42-03.raw	16/24		192.647	3870	0	1.671e-05
	TRUE	High	DNDCVDGSDEPANCTQMTCGVDEFR	1xDeamidated [N]; 3xCarbamidomethyl [C4; C14; C19]	0.000123247	0	1	1	8	Q07954	0	2893.07	5.88416	High		0	1.88e-05	171.952	High	163	0	6.2e-07
		Checked	Confidence	Identifying Node	PSM Ambiguity	Annotated Sequence	Modifications	# Protein Groups	# Proteins	Master Protein Accessions	Protein Accessions	# Missed Cleavages	Charge	DeltaScore	DeltaCn	Rank	Search Engine Rank	m/z [Da]	MH+ [Da]	DeltaM [ppm]	Deltam/z [Da]	Activation Type	MS Order	Isolation Interference [%]	Ion Inject Time [ms]	RT [min]	First Scan	Spectrum File	Ions Matched	XCorr	Amanda Score	Search Space	Percolator q-Value	Percolator PEP
		TRUE	High	MS Amanda (A4)	Unambiguous	DNDcVDGSDEPAncTQMTcGVDEFR	C4(Carbamidomethyl); N13(Deamidated); C14(Carbamidomethyl); C19(Carbamidomethyl)	1	1	Q07954	Q07954	0	3	0.875	0	1	1	965.026	2893.06	-0.718754	-0.000693134	CID (Collision Induced Dissociation)	MS2	0	128.808	37.3993	5511	OT2_Gundry_2013-01-22_SM42-01.raw	14/71		151.901	367	0	7.015e-05
		TRUE	High	Sequest HT (A2)	Unambiguous	DNDcVDGSDEPAncTQMTcGVDEFR	C4(Carbamidomethyl); N13(Deamidated); C14(Carbamidomethyl); C19(Carbamidomethyl)	1	1	Q07954	Q07954	0	3	0.2177	0	1	1	965.026	2893.06	-0.718754	-0.000693134	CID (Collision Induced Dissociation)	MS2	0	128.808	37.3993	5511	OT2_Gundry_2013-01-22_SM42-01.raw	0/0	5.88416			0	1.88e-05
		TRUE	High	Sequest HT (A2)	Unambiguous	DNDcVDGSDEPAncTQMTcGVDEFR	C4(Carbamidomethyl); N13(Deamidated); C14(Carbamidomethyl); C19(Carbamidomethyl)	1	1	Q07954	Q07954	0	3		0.0445	2	2	965.025	2893.06	-1.60483	-0.00154763	CID (Collision Induced Dissociation)	MS2	0	222.03	37.3056	5530	OT2_Gundry_2013-01-22_SM42-02.raw	0/0	4.71568			0	0.002326
		TRUE	High	MS Amanda (A4)	Unambiguous	DNDcVDGSDEPAncTQMTcGVDEFR	C4(Carbamidomethyl); N13(Deamidated); C14(Carbamidomethyl); C19(Carbamidomethyl)	1	1	Q07954	Q07954	0	3	0.8096	0	1	1	965.025	2893.06	-1.60483	-0.00154763	CID (Collision Induced Dissociation)	MS2	0	222.03	37.3056	5530	OT2_Gundry_2013-01-22_SM42-02.raw	20/71		125.344	236	0	0.003636
		TRUE	High	Sequest HT (A2)	Unambiguous	DNDcVDGSDEPAncTQMTcGVDEFR	C4(Carbamidomethyl); N13(Deamidated); C14(Carbamidomethyl); C19(Carbamidomethyl)	1	1	Q07954	Q07954	0	3	0.0462	0	1	1	965.026	2893.06	-0.655463	-0.000632099	CID (Collision Induced Dissociation)	MS2	10.759	106.142	37.6081	5614	OT2_Gundry_2013-01-22_SM42-03.raw	0/0	4.55444			0	7.884e-07
		TRUE	High	Sequest HT (A2)	Unambiguous	DnDcVDGSDEPANcTQMTcGVDEFR	N2(Deamidated); C4(Carbamidomethyl); C14(Carbamidomethyl); C19(Carbamidomethyl)	1	1	Q07954	Q07954	0	3		0.0462	2	2	965.026	2893.06	-0.655463	-0.000632099	CID (Collision Induced Dissociation)	MS2	10.759	106.142	37.6081	5614	OT2_Gundry_2013-01-22_SM42-03.raw	0/0	4.33715			0	0.0001297
		TRUE	High	MS Amanda (A4)	Unambiguous	DNDcVDGSDEPAncTQMTcGVDEFR	C4(Carbamidomethyl); N13(Deamidated); C14(Carbamidomethyl); C19(Carbamidomethyl)	1	1	Q07954	Q07954	0	3	0.9045	0	1	1	965.026	2893.06	-0.655463	-0.000632099	CID (Collision Induced Dissociation)	MS2	10.759	106.142	37.6081	5614	OT2_Gundry_2013-01-22_SM42-03.raw	35/71		171.952	163	0	6.2e-07
		TRUE	High	Sequest HT (A2)	Unambiguous	DnDcVDGSDEPANcTQMTcGVDEFR	N2(Deamidated); C4(Carbamidomethyl); C14(Carbamidomethyl); C19(Carbamidomethyl)	1	1	Q07954	Q07954	0	3	0.0445	0	1	1	965.025	2893.06	-1.60483	-0.00154763	CID (Collision Induced Dissociation)	MS2	0	222.03	37.3056	5530	OT2_Gundry_2013-01-22_SM42-02.raw	0/0	4.94465			0.0008514	0.02691
	TRUE	High	DNDCVDGSDEPANCTQMTCGVDEFR	1xDeamidated [N]; 3xCarbamidomethyl [C4; C14; C19]; 1xOxidation [M17]	0.000341784	0	1	1	13	Q07954	0	2909.06	5.107	High		0	0.002936	155.788	High	253	0	1.325e-05
		Checked	Confidence	Identifying Node	PSM Ambiguity	Annotated Sequence	Modifications	# Protein Groups	# Proteins	Master Protein Accessions	Protein Accessions	# Missed Cleavages	Charge	DeltaScore	DeltaCn	Rank	Search Engine Rank	m/z [Da]	MH+ [Da]	DeltaM [ppm]	Deltam/z [Da]	Activation Type	MS Order	Isolation Interference [%]	Ion Inject Time [ms]	RT [min]	First Scan	Spectrum File	Ions Matched	XCorr	Amanda Score	Search Space	Percolator q-Value	Percolator PEP
		TRUE	High	Sequest HT (A2)	Unambiguous	DNDcVDGSDEPAncTQmTcGVDEFR	C4(Carbamidomethyl); N13(Deamidated); C14(Carbamidomethyl); M17(Oxidation); C19(Carbamidomethyl)	1	1	Q07954	Q07954	0	3	0.1243	0	1	1	970.358	2909.06	-0.687261	-0.000666428	CID (Collision Induced Dissociation)	MS2	1.81767	57.6701	29.0364	4156	OT2_Gundry_2013-01-22_SM42-01.raw	0/0	5.06627			0	1.583e-06
		TRUE	High	MS Amanda (A4)	Unambiguous	DNDcVDGSDEPAncTQmTcGVDEFR	C4(Carbamidomethyl); N13(Deamidated); C14(Carbamidomethyl); M17(Oxidation); C19(Carbamidomethyl)	1	1	Q07954	Q07954	0	3	0.8915	0	1	1	970.358	2909.06	-0.687261	-0.000666428	CID (Collision Induced Dissociation)	MS2	1.81767	57.6701	29.0364	4156	OT2_Gundry_2013-01-22_SM42-01.raw	43/106		155.788	253	0	1.325e-05
		TRUE	High	Sequest HT (A2)	Unambiguous	DNDcVDGSDEPAncTQmTcGVDEFR	C4(Carbamidomethyl); N13(Deamidated); C14(Carbamidomethyl); M17(Oxidation); C19(Carbamidomethyl)	1	1	Q07954	Q07954	0	3	0.0597	0	1	1	970.358	2909.06	-0.183716	-0.000178147	CID (Collision Induced Dissociation)	MS2	0	48.0782	29.387	4210	OT2_Gundry_2013-01-22_SM42-01.raw	0/0	4.52323			0	4.863e-06
		TRUE	High	MS Amanda (A4)	Unambiguous	DNDcVDGSDEPAncTQmTcGVDEFR	C4(Carbamidomethyl); N13(Deamidated); C14(Carbamidomethyl); M17(Oxidation); C19(Carbamidomethyl)	1	1	Q07954	Q07954	0	3	0.891	0	1	1	970.358	2909.06	-0.183716	-0.000178147	CID (Collision Induced Dissociation)	MS2	0	48.0782	29.387	4210	OT2_Gundry_2013-01-22_SM42-01.raw	32/104		113.642	258	0	1.765e-05
		TRUE	High	Sequest HT (A2)	Unambiguous	DNDcVDGSDEPAncTQmTcGVDEFR	C4(Carbamidomethyl); N13(Deamidated); C14(Carbamidomethyl); M17(Oxidation); C19(Carbamidomethyl)	1	1	Q07954	Q07954	0	3	0.0275	0	1	1	970.357	2909.06	-0.939034	-0.000910569	CID (Collision Induced Dissociation)	MS2	0	44.2132	29.3762	4236	OT2_Gundry_2013-01-22_SM42-02.raw	0/0	4.71956			0	1.118e-05
		TRUE	High	Sequest HT (A2)	Unambiguous	DnDcVDGSDEPANcTQmTcGVDEFR	N2(Deamidated); C4(Carbamidomethyl); C14(Carbamidomethyl); M17(Oxidation); C19(Carbamidomethyl)	1	1	Q07954	Q07954	0	3		0.0275	2	2	970.357	2909.06	-0.939034	-0.000910569	CID (Collision Induced Dissociation)	MS2	0	44.2132	29.3762	4236	OT2_Gundry_2013-01-22_SM42-02.raw	0/0	4.58537			0	0.008041
		TRUE	High	MS Amanda (A4)	Unambiguous	DNDcVDGSDEPAncTQmTcGVDEFR	C4(Carbamidomethyl); N13(Deamidated); C14(Carbamidomethyl); M17(Oxidation); C19(Carbamidomethyl)	1	1	Q07954	Q07954	0	3	0.8983	0	1	1	970.357	2909.06	-0.939034	-0.000910569	CID (Collision Induced Dissociation)	MS2	0	44.2132	29.3762	4236	OT2_Gundry_2013-01-22_SM42-02.raw	25/106		145.515	69	0	1.842e-05
		TRUE	High	MS Amanda (A4)	Unambiguous	DNDcVDGSDEPAncTQmTcGVDEFR	C4(Carbamidomethyl); N13(Deamidated); C14(Carbamidomethyl); M17(Oxidation); C19(Carbamidomethyl)	1	1	Q07954	Q07954	0	3	0.8685	0	1	1	970.357	2909.06	-0.813148	-0.000788498	CID (Collision Induced Dissociation)	MS2	5.06309	99.8449	28.981	4174	OT2_Gundry_2013-01-22_SM42-02.raw	36/104		121.625	251	0	0.000201
		TRUE	High	Sequest HT (A2)	Unambiguous	DNDcVDGSDEPAncTQmTcGVDEFR	C4(Carbamidomethyl); N13(Deamidated); C14(Carbamidomethyl); M17(Oxidation); C19(Carbamidomethyl)	1	1	Q07954	Q07954	0	3	0.1118	0	1	1	970.357	2909.06	-0.813148	-0.000788498	CID (Collision Induced Dissociation)	MS2	5.06309	99.8449	28.981	4174	OT2_Gundry_2013-01-22_SM42-02.raw	0/0	4.92025			0	4.129e-05
		TRUE	High	Sequest HT (A2)	Unambiguous	DnDcVDGSDEPANcTQmTcGVDEFR	N2(Deamidated); C4(Carbamidomethyl); C14(Carbamidomethyl); M17(Oxidation); C19(Carbamidomethyl)	1	1	Q07954	Q07954	0	3	0.0744	0	1	1	970.358	2909.06	-0.372545	-0.000361252	CID (Collision Induced Dissociation)	MS2	1.01902	42.3642	29.3579	4285	OT2_Gundry_2013-01-22_SM42-03.raw	0/0	5.107			0	0.002936
		TRUE	High	MS Amanda (A4)	Unambiguous	DNDcVDGSDEPAncTQmTcGVDEFR	C4(Carbamidomethyl); N13(Deamidated); C14(Carbamidomethyl); M17(Oxidation); C19(Carbamidomethyl)	1	1	Q07954	Q07954	0	3	0.8665	0	1	1	970.358	2909.06	-0.372545	-0.000361252	CID (Collision Induced Dissociation)	MS2	1.01902	42.3642	29.3579	4285	OT2_Gundry_2013-01-22_SM42-03.raw	30/104		110.535	225	0	0.0001435
		TRUE	High	MS Amanda (A4)	Unambiguous	DNDcVDGSDEPAncTQmTcGVDEFR	C4(Carbamidomethyl); N13(Deamidated); C14(Carbamidomethyl); M17(Oxidation); C19(Carbamidomethyl)	1	1	Q07954	Q07954	0	3	0.9428	0	1	1	970.358	2909.06	-0.561375	-0.000544358	CID (Collision Induced Dissociation)	MS2	0	95.8123	29.0185	4232	OT2_Gundry_2013-01-22_SM42-03.raw	21/105		155.177	69	0	4.89e-06
		TRUE	High	Sequest HT (A2)	Unambiguous	DNDcVDGSDEPAncTQmTcGVDEFR	C4(Carbamidomethyl); N13(Deamidated); C14(Carbamidomethyl); M17(Oxidation); C19(Carbamidomethyl)	1	1	Q07954	Q07954	0	3	0.0945	0	1	1	970.358	2909.06	-0.561375	-0.000544358	CID (Collision Induced Dissociation)	MS2	0	95.8123	29.0185	4232	OT2_Gundry_2013-01-22_SM42-03.raw	0/0	4.87149			0	6.046e-06
	TRUE	High	LNGTDPIVAADSK	1xDeamidated [N2]	0.000585325	0	1	1	18	Q07954	0	1301.66	4.44451	High		0	7.952e-05	212.268	High	10710	0	1.879e-05
		Checked	Confidence	Identifying Node	PSM Ambiguity	Annotated Sequence	Modifications	# Protein Groups	# Proteins	Master Protein Accessions	Protein Accessions	# Missed Cleavages	Charge	DeltaScore	DeltaCn	Rank	Search Engine Rank	m/z [Da]	MH+ [Da]	DeltaM [ppm]	Deltam/z [Da]	Activation Type	MS Order	Isolation Interference [%]	Ion Inject Time [ms]	RT [min]	First Scan	Spectrum File	Ions Matched	XCorr	Amanda Score	Search Space	Percolator q-Value	Percolator PEP
		TRUE	High	Sequest HT (A2)	Unambiguous	LnGTDPIVAADSK	N2(Deamidated)	1	1	Q07954	Q07954	0	2	0.5395	0	1	1	651.332	1301.66	-0.628989	-0.000409364	CID (Collision Induced Dissociation)	MS2	18.1731	74.9471	20.6731	2822	OT2_Gundry_2013-01-22_SM42-02.raw	0/0	4.29628			0	0.0002727
		TRUE	High	MS Amanda (A4)	Unambiguous	LnGTDPIVAADSK	N2(Deamidated)	1	1	Q07954	Q07954	0	2	0.6863	0	1	1	651.332	1301.66	-0.628989	-0.000409364	CID (Collision Induced Dissociation)	MS2	18.1731	74.9471	20.6731	2822	OT2_Gundry_2013-01-22_SM42-02.raw	15/22		187.641	10563	0	4.395e-05
		TRUE	High	MS Amanda (A4)	Unambiguous	LnGTDPIVAADSK	N2(Deamidated)	1	1	Q07954	Q07954	0	2	0.7564	0	1	1	651.333	1301.66	0.402598	0.000262023	CID (Collision Induced Dissociation)	MS2	5.0965	76.1073	21.3766	2938	OT2_Gundry_2013-01-22_SM42-02.raw	20/22		196.735	10710	0	6.388e-06
		TRUE	High	Sequest HT (A2)	Unambiguous	LnGTDPIVAADSK	N2(Deamidated)	1	1	Q07954	Q07954	0	2	0.5258	0	1	1	651.333	1301.66	0.402598	0.000262023	CID (Collision Induced Dissociation)	MS2	5.0965	76.1073	21.3766	2938	OT2_Gundry_2013-01-22_SM42-02.raw	0/0	4.26092			0	4.249e-05
		TRUE	High	Sequest HT (A2)	Unambiguous	LnGTDPIVAADSK	N2(Deamidated)	1	1	Q07954	Q07954	0	2	0.5823	0	1	1	651.333	1301.66	-0.160085	-0.000104188	CID (Collision Induced Dissociation)	MS2	1.40482	2.33322	21.0179	2883	OT2_Gundry_2013-01-22_SM42-02.raw	0/0	4.18809			0	0.0003203
		TRUE	High	MS Amanda (A4)	Unambiguous	LnGTDPIVAADSK	N2(Deamidated)	1	1	Q07954	Q07954	0	2	0.7133	0	1	1	651.333	1301.66	-0.160085	-0.000104188	CID (Collision Induced Dissociation)	MS2	1.40482	2.33322	21.0179	2883	OT2_Gundry_2013-01-22_SM42-02.raw	22/22		199.526	10666	0	0.0001561
		TRUE	High	Sequest HT (A2)	Unambiguous	LnGTDPIVAADSK	N2(Deamidated)	1	1	Q07954	Q07954	0	2	0.5794	0	1	1	651.333	1301.66	-0.253866	-0.000165223	CID (Collision Induced Dissociation)	MS2	1.55045	2.38488	21.0524	2926	OT2_Gundry_2013-01-22_SM42-03.raw	0/0	4.27692			0	0.0002068
		TRUE	High	MS Amanda (A4)	Unambiguous	LnGTDPIVAADSK	N2(Deamidated)	1	1	Q07954	Q07954	0	2	0.7273	0	1	1	651.333	1301.66	-0.253866	-0.000165223	CID (Collision Induced Dissociation)	MS2	1.55045	2.38488	21.0524	2926	OT2_Gundry_2013-01-22_SM42-03.raw	21/22		210.863	10619	0	2.512e-05
		TRUE	High	MS Amanda (A4)	Unambiguous	LnGTDPIVAADSK	N2(Deamidated)	1	1	Q07954	Q07954	0	2	0.7167	0	1	1	651.333	1301.66	-0.347647	-0.000226259	CID (Collision Induced Dissociation)	MS2	13.3448	51.0416	20.7136	2865	OT2_Gundry_2013-01-22_SM42-03.raw	18/22		196.727	10434	0	2.068e-05
		TRUE	High	Sequest HT (A2)	Unambiguous	LnGTDPIVAADSK	N2(Deamidated)	1	1	Q07954	Q07954	0	2	0.5563	0	1	1	651.333	1301.66	-0.347647	-0.000226259	CID (Collision Induced Dissociation)	MS2	13.3448	51.0416	20.7136	2865	OT2_Gundry_2013-01-22_SM42-03.raw	0/0	4.44451			0	7.952e-05
		TRUE	High	Sequest HT (A2)	Unambiguous	LnGTDPIVAADSK	N2(Deamidated)	1	1	Q07954	Q07954	0	2	0.5638	0	1	1	651.333	1301.66	0.402598	0.000262023	CID (Collision Induced Dissociation)	MS2	6.24405	75.0989	21.3943	2982	OT2_Gundry_2013-01-22_SM42-03.raw	0/0	3.92347			0	8.855e-05
		TRUE	High	MS Amanda (A4)	Unambiguous	LnGTDPIVAADSK	N2(Deamidated)	1	1	Q07954	Q07954	0	2	0.7396	0	1	1	651.333	1301.66	0.402598	0.000262023	CID (Collision Induced Dissociation)	MS2	6.24405	75.0989	21.3943	2982	OT2_Gundry_2013-01-22_SM42-03.raw	19/22		212.268	10710	0	1.879e-05
		TRUE	High	Sequest HT (A2)	Unambiguous	LnGTDPIVAADSK	N2(Deamidated)	1	1	Q07954	Q07954	0	2	0.6015	0	1	1	651.333	1301.66	-0.253866	-0.000165223	CID (Collision Induced Dissociation)	MS2	2.35577	2.52135	21.0124	2863	OT2_Gundry_2013-01-22_SM42-01.raw	0/0	3.89369			0	0.0002682
		TRUE	High	MS Amanda (A4)	Unambiguous	LnGTDPIVAADSK	N2(Deamidated)	1	1	Q07954	Q07954	0	2	0.6815	0	1	1	651.333	1301.66	-0.253866	-0.000165223	CID (Collision Induced Dissociation)	MS2	2.35577	2.52135	21.0124	2863	OT2_Gundry_2013-01-22_SM42-01.raw	17/22		179.236	10619	0	6.555e-05
		TRUE	High	MS Amanda (A4)	Unambiguous	LnGTDPIVAADSK	N2(Deamidated)	1	1	Q07954	Q07954	0	2	0.7256	0	1	1	651.332	1301.66	-0.91033	-0.00059247	CID (Collision Induced Dissociation)	MS2	22.7638	89.1788	20.6662	2800	OT2_Gundry_2013-01-22_SM42-01.raw	18/22		171.641	11034	0	2.428e-05
		TRUE	High	Sequest HT (A2)	Unambiguous	LnGTDPIVAADSK	N2(Deamidated)	1	1	Q07954	Q07954	0	2	0.489	0	1	1	651.332	1301.66	-0.91033	-0.00059247	CID (Collision Induced Dissociation)	MS2	22.7638	89.1788	20.6662	2800	OT2_Gundry_2013-01-22_SM42-01.raw	0/0	3.64411			0	0.0002008
		TRUE	High	Sequest HT (A2)	Unambiguous	LnGTDPIVAADSK	N2(Deamidated)	1	1	Q07954	Q07954	0	2	0.5411	0	1	1	651.333	1301.66	0.121256	7.89172e-05	CID (Collision Induced Dissociation)	MS2	6.93743	42.3488	21.3599	2917	OT2_Gundry_2013-01-22_SM42-01.raw	0/0	4.14266			0	7.865e-05
		TRUE	High	MS Amanda (A4)	Unambiguous	LnGTDPIVAADSK	N2(Deamidated)	1	1	Q07954	Q07954	0	2	0.7074	0	1	1	651.333	1301.66	0.121256	7.89172e-05	CID (Collision Induced Dissociation)	MS2	6.93743	42.3488	21.3599	2917	OT2_Gundry_2013-01-22_SM42-01.raw	18/22		195.361	10723	0	9.162e-06
	TRUE	High	CNSSFQLQADGK	1xDeamidated [N2]; 1xCarbamidomethyl [C1]	0.0019855	0	1	2	6	Q07954	2	1355.59	4.3873	High		0	0.0001156	234.807	High	5911	0	3.971e-05
		Checked	Confidence	Identifying Node	PSM Ambiguity	Annotated Sequence	Modifications	# Protein Groups	# Proteins	Master Protein Accessions	Protein Accessions	# Missed Cleavages	Charge	DeltaScore	DeltaCn	Rank	Search Engine Rank	m/z [Da]	MH+ [Da]	DeltaM [ppm]	Deltam/z [Da]	Activation Type	MS Order	Isolation Interference [%]	Ion Inject Time [ms]	RT [min]	First Scan	Spectrum File	Ions Matched	XCorr	Amanda Score	Search Space	Percolator q-Value	Percolator PEP
		TRUE	High	Sequest HT (A2)	Unambiguous	cnSSFQLQADGK	C1(Carbamidomethyl); N2(Deamidated)	1	2	Q07954	Q07954; Q07954-2	0	2	0.4519	0	1	1	678.299	1355.59	0.3907	0.000264815	CID (Collision Induced Dissociation)	MS2	30.4583	386.57	19.5881	2659	OT2_Gundry_2013-01-22_SM42-02.raw	0/0	4.04978			0	9.201e-05
		TRUE	High	MS Amanda (A4)	Unambiguous	cnSSFQLQADGK	C1(Carbamidomethyl); N2(Deamidated)	1	2	Q07954	Q07954; Q07954-2	2	2	0.6706	0	1	1	678.299	1355.59	0.3907	0.000264815	CID (Collision Induced Dissociation)	MS2	30.4583	386.57	19.5881	2659	OT2_Gundry_2013-01-22_SM42-02.raw	16/20		210.787	5948	0	4.904e-05
		TRUE	High	Sequest HT (A2)	Unambiguous	cnSSFQLQADGK	C1(Carbamidomethyl); N2(Deamidated)	1	2	Q07954	Q07954; Q07954-2	0	2	0.4828	0	1	1	678.298	1355.59	-0.0595477	-4.03611e-05	CID (Collision Induced Dissociation)	MS2	36.5432	194.156	19.635	2703	OT2_Gundry_2013-01-22_SM42-03.raw	0/0	4.35213			0	8.549e-05
		TRUE	High	MS Amanda (A4)	Unambiguous	cnSSFQLQADGK	C1(Carbamidomethyl); N2(Deamidated)	1	2	Q07954	Q07954; Q07954-2	2	2	0.7081	0	1	1	678.298	1355.59	-0.0595477	-4.03611e-05	CID (Collision Induced Dissociation)	MS2	36.5432	194.156	19.635	2703	OT2_Gundry_2013-01-22_SM42-03.raw	17/20		234.807	5911	0	3.971e-05
		TRUE	High	Sequest HT (A2)	Unambiguous	cnSSFQLQADGK	C1(Carbamidomethyl); N2(Deamidated)	1	2	Q07954	Q07954; Q07954-2	0	2	0.4533	0	1	1	678.298	1355.59	-0.329696	-0.000223467	CID (Collision Induced Dissociation)	MS2	71.8861	152.93	19.6751	2652	OT2_Gundry_2013-01-22_SM42-01.raw	0/0	4.3873			0	0.0001156
		TRUE	High	MS Amanda (A4)	Unambiguous	cnSSFQLQADGK	C1(Carbamidomethyl); N2(Deamidated)	1	2	Q07954	Q07954; Q07954-2	2	2	0.6533	0	1	1	678.298	1355.59	-0.329696	-0.000223467	CID (Collision Induced Dissociation)	MS2	71.8861	152.93	19.6751	2652	OT2_Gundry_2013-01-22_SM42-01.raw	18/20		203.561	5939	0	9.279e-05
	TRUE	High	WLCDGDNDCGNSEDESNATCSAR	1xDeamidated [N]; 3xCarbamidomethyl [C3; C9; C20]	3.59175e-05	0	1	1	13	Q07954	0	2633.94	6.09997	High		0	1.028e-07	206.648	High	225	0	3.138e-05
		Checked	Confidence	Identifying Node	PSM Ambiguity	Annotated Sequence	Modifications	# Protein Groups	# Proteins	Master Protein Accessions	Protein Accessions	# Missed Cleavages	Charge	DeltaScore	DeltaCn	Rank	Search Engine Rank	m/z [Da]	MH+ [Da]	DeltaM [ppm]	Deltam/z [Da]	Activation Type	MS Order	Isolation Interference [%]	Ion Inject Time [ms]	RT [min]	First Scan	Spectrum File	Ions Matched	XCorr	Amanda Score	Search Space	Percolator q-Value	Percolator PEP
		TRUE	High	MS Amanda (A4)	Unambiguous	WLcDGDNDcGNSEDESnATcSAR	C3(Carbamidomethyl); C9(Carbamidomethyl); N17(Deamidated); C20(Carbamidomethyl)	1	1	Q07954	Q07954	0	2	1	0	1	1	1317.47	2633.94	-0.178992	-0.000235727	CID (Collision Induced Dissociation)	MS2	0	92.0454	22.7178	3156	OT2_Gundry_2013-01-22_SM42-02.raw	20/29		194.857	104	0	1.402e-05
		TRUE	High	Sequest HT (A2)	Unambiguous	WLcDGDNDcGNSEDESnATcSAR	C3(Carbamidomethyl); C9(Carbamidomethyl); N17(Deamidated); C20(Carbamidomethyl)	1	1	Q07954	Q07954	0	3	0.1457	0	1	1	878.652	2633.94	0.0939739	8.25072e-05	CID (Collision Induced Dissociation)	MS2	1.7516	56.0114	22.6418	3143	OT2_Gundry_2013-01-22_SM42-02.raw	0/0	6.04002			0	3.653e-07
		TRUE	High	MS Amanda (A4)	Unambiguous	WLcDGDNDcGNSEDESnATcSAR	C3(Carbamidomethyl); C9(Carbamidomethyl); N17(Deamidated); C20(Carbamidomethyl)	1	1	Q07954	Q07954	0	3	0.8482	0	1	1	878.652	2633.94	0.0939739	8.25072e-05	CID (Collision Induced Dissociation)	MS2	1.7516	56.0114	22.6418	3143	OT2_Gundry_2013-01-22_SM42-02.raw	30/68		174.95	64	0	5.142e-07
		TRUE	High	Sequest HT (A2)	Unambiguous	WLcDGDNDcGNSEDESnATcSAR	C3(Carbamidomethyl); C9(Carbamidomethyl); N17(Deamidated); C20(Carbamidomethyl)	1	1	Q07954	Q07954	0	2	0.1788	0	1	1	1317.47	2633.94	-0.178992	-0.000235727	CID (Collision Induced Dissociation)	MS2	0	92.0454	22.7178	3156	OT2_Gundry_2013-01-22_SM42-02.raw	0/0	5.08666			0	0.0001258
		TRUE	High	Sequest HT (A2)	Unambiguous	WLcDGDNDcGnSEDESNATcSAR	C3(Carbamidomethyl); C9(Carbamidomethyl); N11(Deamidated); C20(Carbamidomethyl)	1	1	Q07954	Q07954	0	3		0.0446	2	2	878.652	2633.94	0.51108	0.000448718	CID (Collision Induced Dissociation)	MS2	71.4757	65.2574	22.6899	3198	OT2_Gundry_2013-01-22_SM42-03.raw	0/0	5.78934			0	2.716e-05
		TRUE	High	MS Amanda (A4)	Unambiguous	WLcDGDNDcGNSEDESnATcSAR	C3(Carbamidomethyl); C9(Carbamidomethyl); N17(Deamidated); C20(Carbamidomethyl)	1	1	Q07954	Q07954	0	3	0.8743	0	1	1	878.652	2633.94	0.51108	0.000448718	CID (Collision Induced Dissociation)	MS2	71.4757	65.2574	22.6899	3198	OT2_Gundry_2013-01-22_SM42-03.raw	25/70		198.457	179	0	9.793e-08
		TRUE	High	Sequest HT (A2)	Unambiguous	WLcDGDNDcGNSEDESnATcSAR	C3(Carbamidomethyl); C9(Carbamidomethyl); N17(Deamidated); C20(Carbamidomethyl)	1	1	Q07954	Q07954	0	2	0.1022	0	1	1	1317.47	2633.94	0.00638872	8.41375e-06	CID (Collision Induced Dissociation)	MS2	0	101.589	22.7503	3209	OT2_Gundry_2013-01-22_SM42-03.raw	0/0	4.99066			0	0.0001728
		TRUE	High	MS Amanda (A4)	Unambiguous	WLcDGDNDcGNSEDESnATcSAR	C3(Carbamidomethyl); C9(Carbamidomethyl); N17(Deamidated); C20(Carbamidomethyl)	1	1	Q07954	Q07954	0	2	0.9789	0	1	1	1317.47	2633.94	0.00638872	8.41375e-06	CID (Collision Induced Dissociation)	MS2	0	101.589	22.7503	3209	OT2_Gundry_2013-01-22_SM42-03.raw	18/29		206.648	225	0	3.138e-05
		TRUE	High	Sequest HT (A2)	Unambiguous	WLcDGDNDcGNSEDESnATcSAR	C3(Carbamidomethyl); C9(Carbamidomethyl); N17(Deamidated); C20(Carbamidomethyl)	1	1	Q07954	Q07954	0	3	0.0446	0	1	1	878.652	2633.94	0.51108	0.000448718	CID (Collision Induced Dissociation)	MS2	71.4757	65.2574	22.6899	3198	OT2_Gundry_2013-01-22_SM42-03.raw	0/0	6.06001			0	1.575e-07
		TRUE	High	MS Amanda (A4)	Unambiguous	WLcDGDNDcGNSEDESnATcSAR	C3(Carbamidomethyl); C9(Carbamidomethyl); N17(Deamidated); C20(Carbamidomethyl)	1	1	Q07954	Q07954	0	2	0.9817	0	1	1	1317.47	2633.94	-0.178992	-0.000235727	CID (Collision Induced Dissociation)	MS2	0	105.577	22.7853	3144	OT2_Gundry_2013-01-22_SM42-01.raw	16/29		172.871	162	0	8.344e-05
		TRUE	High	Sequest HT (A2)	Unambiguous	WLcDGDNDcGNSEDESnATcSAR	C3(Carbamidomethyl); C9(Carbamidomethyl); N17(Deamidated); C20(Carbamidomethyl)	1	1	Q07954	Q07954	0	2	0.1518	0	1	1	1317.47	2633.94	-0.178992	-0.000235727	CID (Collision Induced Dissociation)	MS2	0	105.577	22.7853	3144	OT2_Gundry_2013-01-22_SM42-01.raw	0/0	5.26692			0	9.033e-05
		TRUE	High	MS Amanda (A4)	Unambiguous	WLcDGDNDcGNSEDESnATcSAR	C3(Carbamidomethyl); C9(Carbamidomethyl); N17(Deamidated); C20(Carbamidomethyl)	1	1	Q07954	Q07954	0	3	0.9394	0	1	1	878.651	2633.94	-0.531685	-0.000466809	CID (Collision Induced Dissociation)	MS2	3.96018	132.798	22.6918	3129	OT2_Gundry_2013-01-22_SM42-01.raw	32/70		160.72	161	0	7.075e-07
		TRUE	High	Sequest HT (A2)	Unambiguous	WLcDGDNDcGNSEDESnATcSAR	C3(Carbamidomethyl); C9(Carbamidomethyl); N17(Deamidated); C20(Carbamidomethyl)	1	1	Q07954	Q07954	0	3	0.0508	0	1	1	878.651	2633.94	-0.531685	-0.000466809	CID (Collision Induced Dissociation)	MS2	3.96018	132.798	22.6918	3129	OT2_Gundry_2013-01-22_SM42-01.raw	0/0	6.09997			0	1.028e-07
	TRUE	High	WLCDGDNDCGNSEDESNATCSAR	2xDeamidated [N17; N]; 3xCarbamidomethyl [C3; C9; C20]	2.76001e-05	0	1	1	4	Q07954	0	2634.92	7.27258	High		0	5.185e-08	189.82	High	94	0	4.333e-07
		Checked	Confidence	Identifying Node	PSM Ambiguity	Annotated Sequence	Modifications	# Protein Groups	# Proteins	Master Protein Accessions	Protein Accessions	# Missed Cleavages	Charge	DeltaScore	DeltaCn	Rank	Search Engine Rank	m/z [Da]	MH+ [Da]	DeltaM [ppm]	Deltam/z [Da]	Activation Type	MS Order	Isolation Interference [%]	Ion Inject Time [ms]	RT [min]	First Scan	Spectrum File	Ions Matched	XCorr	Amanda Score	Search Space	Percolator q-Value	Percolator PEP
		TRUE	High	Sequest HT (A2)	Unambiguous	WLcDGDNDcGnSEDESnATcSAR	C3(Carbamidomethyl); C9(Carbamidomethyl); N11(Deamidated); N17(Deamidated); C20(Carbamidomethyl)	1	1	Q07954	Q07954	0	3	0.224	0	1	1	878.978	2634.92	-1.85457	-0.00162888	CID (Collision Induced Dissociation)	MS2	0	143.638	23.3152	3301	OT2_Gundry_2013-01-22_SM42-03.raw	0/0	6.34102			0	3.112e-08
		TRUE	High	MS Amanda (A4)	Unambiguous	WLcDGDnDcGNSEDESnATcSAR	C3(Carbamidomethyl); N7(Deamidated); C9(Carbamidomethyl); N17(Deamidated); C20(Carbamidomethyl)	1	1	Q07954	Q07954	0	3	0.9293	0	1	1	878.978	2634.92	-1.85457	-0.00162888	CID (Collision Induced Dissociation)	MS2	0	143.638	23.3152	3301	OT2_Gundry_2013-01-22_SM42-03.raw	27/70		189.82	94	0	4.333e-07
		TRUE	High	MS Amanda (A4)	Unambiguous	WLcDGDNDcGnSEDESnATcSAR	C3(Carbamidomethyl); C9(Carbamidomethyl); N11(Deamidated); N17(Deamidated); C20(Carbamidomethyl)	1	1	Q07954	Q07954	0	3	0.8615	0	1	1	878.979	2634.92	-1.22914	-0.00107956	CID (Collision Induced Dissociation)	MS2	3.82114	147.798	23.3569	3237	OT2_Gundry_2013-01-22_SM42-01.raw	36/70		155.291	98	0	2.592e-07
		TRUE	High	Sequest HT (A2)	Unambiguous	WLcDGDNDcGnSEDESnATcSAR	C3(Carbamidomethyl); C9(Carbamidomethyl); N11(Deamidated); N17(Deamidated); C20(Carbamidomethyl)	1	1	Q07954	Q07954	0	3	0.249	0	1	1	878.979	2634.92	-1.22914	-0.00107956	CID (Collision Induced Dissociation)	MS2	3.82114	147.798	23.3569	3237	OT2_Gundry_2013-01-22_SM42-01.raw	0/0	7.27258			0	5.185e-08
	TRUE	High	TCVSNCTASQF	1xDeamidated [N5]; 2xCarbamidomethyl [C2; C6]	0.00373844	0	1	1	6	Q07954	0	1275.5	2.9354	High		0	0.0006225	169.485	High	1780	0	0.0001025
		Checked	Confidence	Identifying Node	PSM Ambiguity	Annotated Sequence	Modifications	# Protein Groups	# Proteins	Master Protein Accessions	Protein Accessions	# Missed Cleavages	Charge	DeltaScore	DeltaCn	Rank	Search Engine Rank	m/z [Da]	MH+ [Da]	DeltaM [ppm]	Deltam/z [Da]	Activation Type	MS Order	Isolation Interference [%]	Ion Inject Time [ms]	RT [min]	First Scan	Spectrum File	Ions Matched	XCorr	Amanda Score	Search Space	Percolator q-Value	Percolator PEP
		TRUE	High	MS Amanda (A4)	Unambiguous	TcVSncTASQF	C2(Carbamidomethyl); N5(Deamidated); C6(Carbamidomethyl)	1	1	Q07954	Q07954	0	2	0.7584	0	1	1	638.253	1275.5	0.732997	0.000467468	CID (Collision Induced Dissociation)	MS2	25.3698	329.714	22.3251	3095	OT2_Gundry_2013-01-22_SM42-02.raw	13/18		159.492	1675	0	0.0001113
		TRUE	High	Sequest HT (A2)	Unambiguous	TcVSncTASQF	C2(Carbamidomethyl); N5(Deamidated); C6(Carbamidomethyl)	1	1	Q07954	Q07954	0	2	0.4961	0	1	1	638.253	1275.5	0.732997	0.000467468	CID (Collision Induced Dissociation)	MS2	25.3698	329.714	22.3251	3095	OT2_Gundry_2013-01-22_SM42-02.raw	0/0	2.53934			0	0.001224
		TRUE	High	MS Amanda (A4)	Unambiguous	TcVSncTASQF	C2(Carbamidomethyl); N5(Deamidated); C6(Carbamidomethyl)	1	1	Q07954	Q07954	0	2	0.7229	0	1	1	638.253	1275.5	0.541589	0.000345398	CID (Collision Induced Dissociation)	MS2	24.5851	248.398	22.2119	3116	OT2_Gundry_2013-01-22_SM42-03.raw	17/18		149.633	1727	0	0.0007777
		TRUE	High	Sequest HT (A2)	Unambiguous	TcVSncTASQF	C2(Carbamidomethyl); N5(Deamidated); C6(Carbamidomethyl)	1	1	Q07954	Q07954	0	2	0.4941	0	1	1	638.253	1275.5	0.541589	0.000345398	CID (Collision Induced Dissociation)	MS2	24.5851	248.398	22.2119	3116	OT2_Gundry_2013-01-22_SM42-03.raw	0/0	2.54789			0	0.005206
		TRUE	High	MS Amanda (A4)	Unambiguous	TcVSncTASQF	C2(Carbamidomethyl); N5(Deamidated); C6(Carbamidomethyl)	1	1	Q07954	Q07954	0	2	0.7088	0	1	1	638.253	1275.5	0.158773	0.000101257	CID (Collision Induced Dissociation)	MS2	63.7131	242.357	22.4037	3084	OT2_Gundry_2013-01-22_SM42-01.raw	17/19		169.485	1780	0	0.0001025
		TRUE	High	Sequest HT (A2)	Unambiguous	TcVSncTASQF	C2(Carbamidomethyl); N5(Deamidated); C6(Carbamidomethyl)	1	1	Q07954	Q07954	0	2	0.5952	0	1	1	638.253	1275.5	0.158773	0.000101257	CID (Collision Induced Dissociation)	MS2	63.7131	242.357	22.4037	3084	OT2_Gundry_2013-01-22_SM42-01.raw	0/0	2.9354			0	0.0006225
	TRUE	High	CNASSQFLCSSGR	1xDeamidated [N2]; 2xCarbamidomethyl [C1; C9]	0.000673349	0	1	1	10	Q07954	0	1474.6	4.63948	High		0	7.383e-05	214.903	High	3322	0	8.725e-06
		Checked	Confidence	Identifying Node	PSM Ambiguity	Annotated Sequence	Modifications	# Protein Groups	# Proteins	Master Protein Accessions	Protein Accessions	# Missed Cleavages	Charge	DeltaScore	DeltaCn	Rank	Search Engine Rank	m/z [Da]	MH+ [Da]	DeltaM [ppm]	Deltam/z [Da]	Activation Type	MS Order	Isolation Interference [%]	Ion Inject Time [ms]	RT [min]	First Scan	Spectrum File	Ions Matched	XCorr	Amanda Score	Search Space	Percolator q-Value	Percolator PEP
		TRUE	High	Sequest HT (A2)	Unambiguous	cnASSQFLcSSGR	C1(Carbamidomethyl); N2(Deamidated); C9(Carbamidomethyl)	1	1	Q07954	Q07954	0	2	0.4968	0	1	1	737.806	1474.61	0.0606586	4.47238e-05	CID (Collision Induced Dissociation)	MS2	46.1553	65.5216	22.0831	3052	OT2_Gundry_2013-01-22_SM42-02.raw	0/0	4.62987			0	4.357e-05
		TRUE	High	MS Amanda (A4)	Unambiguous	cnASSQFLcSSGR	C1(Carbamidomethyl); N2(Deamidated); C9(Carbamidomethyl)	1	1	Q07954	Q07954	0	2	0.6575	0	1	1	737.806	1474.61	0.0606586	4.47238e-05	CID (Collision Induced Dissociation)	MS2	46.1553	65.5216	22.0831	3052	OT2_Gundry_2013-01-22_SM42-02.raw	19/22		185.06	3459	0	9.614e-06
		TRUE	High	Sequest HT (A2)	Unambiguous	cnASSQFLcSSGR	C1(Carbamidomethyl); N2(Deamidated); C9(Carbamidomethyl)	1	1	Q07954	Q07954	0	2	0.4978	0	1	1	737.806	1474.61	0.226222	0.000166794	CID (Collision Induced Dissociation)	MS2	42.8444	62.8879	22.4373	3153	OT2_Gundry_2013-01-22_SM42-03.raw	0/0	4.63948			0	7.383e-05
		TRUE	High	MS Amanda (A4)	Unambiguous	cnASSQFLcSSGR	C1(Carbamidomethyl); N2(Deamidated); C9(Carbamidomethyl)	1	1	Q07954	Q07954	0	2	0.6815	0	1	1	737.806	1474.61	0.226222	0.000166794	CID (Collision Induced Dissociation)	MS2	42.8444	62.8879	22.4373	3153	OT2_Gundry_2013-01-22_SM42-03.raw	18/22		195.262	3492	0	1.663e-05
		TRUE	High	MS Amanda (A4)	Unambiguous	cnASSQFLcSSGR	C1(Carbamidomethyl); N2(Deamidated); C9(Carbamidomethyl)	1	1	Q07954	Q07954	0	2	0.6694	0	1	1	737.806	1474.6	-0.187686	-0.000138382	CID (Collision Induced Dissociation)	MS2	11.1399	53.7547	22.1797	3108	OT2_Gundry_2013-01-22_SM42-03.raw	16/22		203.641	3344	0	7.842e-06
		TRUE	High	Sequest HT (A2)	Unambiguous	cnASSQFLcSSGR	C1(Carbamidomethyl); N2(Deamidated); C9(Carbamidomethyl)	1	1	Q07954	Q07954	0	2	0.4964	0	1	1	737.806	1474.6	-0.187686	-0.000138382	CID (Collision Induced Dissociation)	MS2	11.1399	53.7547	22.1797	3108	OT2_Gundry_2013-01-22_SM42-03.raw	0/0	4.16804			0	3.395e-05
		TRUE	High	Sequest HT (A2)	Unambiguous	cnASSQFLcSSGR	C1(Carbamidomethyl); N2(Deamidated); C9(Carbamidomethyl)	1	1	Q07954	Q07954	0	2	0.5123	0	1	1	737.806	1474.6	-0.270468	-0.000199417	CID (Collision Induced Dissociation)	MS2	20.5002	49.5798	22.2649	3061	OT2_Gundry_2013-01-22_SM42-01.raw	0/0	4.46529			0	3.584e-05
		TRUE	High	MS Amanda (A4)	Unambiguous	cnASSQFLcSSGR	C1(Carbamidomethyl); N2(Deamidated); C9(Carbamidomethyl)	1	1	Q07954	Q07954	0	2	0.7017	0	1	1	737.806	1474.6	-0.270468	-0.000199417	CID (Collision Induced Dissociation)	MS2	20.5002	49.5798	22.2649	3061	OT2_Gundry_2013-01-22_SM42-01.raw	19/22		214.903	3322	0	8.725e-06
		TRUE	High	Sequest HT (A2)	Unambiguous	cnASSQFLcSSGR	C1(Carbamidomethyl); N2(Deamidated); C9(Carbamidomethyl)	1	1	Q07954	Q07954	0	2	0.4831	0	1	1	737.806	1474.6	-0.601595	-0.000443557	CID (Collision Induced Dissociation)	MS2	38.6992	72.9072	22.4946	3098	OT2_Gundry_2013-01-22_SM42-01.raw	0/0	4.45191			0	7.571e-05
		TRUE	High	MS Amanda (A4)	Unambiguous	cnASSQFLcSSGR	C1(Carbamidomethyl); N2(Deamidated); C9(Carbamidomethyl)	1	1	Q07954	Q07954	0	2	0.6797	0	1	1	737.806	1474.6	-0.601595	-0.000443557	CID (Collision Induced Dissociation)	MS2	38.6992	72.9072	22.4946	3098	OT2_Gundry_2013-01-22_SM42-01.raw	18/22		197.108	3283	0	1.755e-05
	TRUE	High	FGTCSQLCNN	1xDeamidated [N9]; 2xCarbamidomethyl [C4; C8]	0.185203	0.00571947	1	1	4	Q07954	0	1201.46	1.74748	High		0.009216	0.1854	85.7161	High	1711	0.0004285	0.03958
		Checked	Confidence	Identifying Node	PSM Ambiguity	Annotated Sequence	Modifications	# Protein Groups	# Proteins	Master Protein Accessions	Protein Accessions	# Missed Cleavages	Charge	DeltaScore	DeltaCn	Rank	Search Engine Rank	m/z [Da]	MH+ [Da]	DeltaM [ppm]	Deltam/z [Da]	Activation Type	MS Order	Isolation Interference [%]	Ion Inject Time [ms]	RT [min]	First Scan	Spectrum File	Ions Matched	XCorr	Amanda Score	Search Space	Percolator q-Value	Percolator PEP
		TRUE	High	MS Amanda (A4)	Unambiguous	FGTcSQLcnN	C4(Carbamidomethyl); C8(Carbamidomethyl); N9(Deamidated)	1	1	Q07954	Q07954	0	2	0.5504	0	1	1	601.234	1201.46	-0.00450337	-2.70531e-06	CID (Collision Induced Dissociation)	MS2	39.7137	124.778	17.6197	2308	OT2_Gundry_2013-01-22_SM42-01.raw	8/16		85.7161	1711	0.0004285	0.03958
		TRUE	High	MS Amanda (A4)	Selected	FGTcSQLcnN	C4(Carbamidomethyl); C8(Carbamidomethyl); N9(Deamidated)	1	1	Q07954	Q07954	0	2	0.6442	0	1	1	601.234	1201.46	-0.106105	-6.37405e-05	CID (Collision Induced Dissociation)	MS2	42.7736	136.612	17.5596	2353	OT2_Gundry_2013-01-22_SM42-03.raw	9/16		80.2799	1711	0.001247	0.05951
		TRUE	High	MS Amanda (A4)	Selected	FGTcSQLcnN	C4(Carbamidomethyl); C8(Carbamidomethyl); N9(Deamidated)	1	1	Q07954	Q07954	0	2	0.6206	0	1	1	601.234	1201.46	-0.512511	-0.000307881	CID (Collision Induced Dissociation)	MS2	42.3689	138.148	17.6118	2322	OT2_Gundry_2013-01-22_SM42-02.raw	9/16		80.5267	1758	0.004211	0.1035
		TRUE	High	Sequest HT (A2)	Unambiguous	FGTcSQLcnN	C4(Carbamidomethyl); C8(Carbamidomethyl); N9(Deamidated)	1	1	Q07954	Q07954	0	2	0.0286	0	1	1	601.234	1201.46	-0.00450337	-2.70531e-06	CID (Collision Induced Dissociation)	MS2	39.7137	124.778	17.6197	2308	OT2_Gundry_2013-01-22_SM42-01.raw	0/0	1.74748			0.009216	0.1854
TRUE	310	1	1	1	4	[Master Protein] Alpha-N-acetylglucosaminidase OS=Homo sapiens GN=NAGLU PE=1 SV=2
	Checked	Confidence	Sequence	Modifications	Qvality PEP	Qvality q-value	# Protein Groups	# Proteins	# PSMs	Master Protein Accessions	# Missed Cleavages	Theo. MH+ [Da]	XCorr Sequest HT	Confidence Sequest HT	Search Space Sequest HT	Percolator q-Value Sequest HT	Percolator PEP Sequest HT	Amanda Score MS Amanda	Confidence MS Amanda	Search Space MS Amanda	Percolator q-Value MS Amanda	Percolator PEP MS Amanda
	TRUE	High	SVYNCSGEACR	1xDeamidated [N4]; 2xCarbamidomethyl [C5; C10]	0.00429993	0	1	1	4	P54802	0	1303.5	2.89397	High		0	0.00339	179.167	High	1697	0	0.0002267
		Checked	Confidence	Identifying Node	PSM Ambiguity	Annotated Sequence	Modifications	# Protein Groups	# Proteins	Master Protein Accessions	Protein Accessions	# Missed Cleavages	Charge	DeltaScore	DeltaCn	Rank	Search Engine Rank	m/z [Da]	MH+ [Da]	DeltaM [ppm]	Deltam/z [Da]	Activation Type	MS Order	Isolation Interference [%]	Ion Inject Time [ms]	RT [min]	First Scan	Spectrum File	Ions Matched	XCorr	Amanda Score	Search Space	Percolator q-Value	Percolator PEP
		TRUE	High	Sequest HT (A2)	Unambiguous	SVYncSGEAcR	N4(Deamidated); C5(Carbamidomethyl); C10(Carbamidomethyl)	1	1	P54802	P54802	0	2	0.4637	0	1	1	652.255	1303.5	-0.440652	-0.000287196	CID (Collision Induced Dissociation)	MS2	27.4951	500	8.34689	1004	OT2_Gundry_2013-01-22_SM42-02.raw	0/0	2.89397			0	0.00339
		TRUE	High	MS Amanda (A4)	Unambiguous	SVYncSGEAcR	N4(Deamidated); C5(Carbamidomethyl); C10(Carbamidomethyl)	1	1	P54802	P54802	0	2	0.8063	0	1	1	652.255	1303.5	-0.440652	-0.000287196	CID (Collision Induced Dissociation)	MS2	27.4951	500	8.34689	1004	OT2_Gundry_2013-01-22_SM42-02.raw	16/19		179.167	1697	0	0.0002267
		TRUE	High	Sequest HT (A2)	Unambiguous	SVYncSGEAcR	N4(Deamidated); C5(Carbamidomethyl); C10(Carbamidomethyl)	1	1	P54802	P54802	0	2	0.4216	0	1	1	652.256	1303.5	-0.0660611	-4.30555e-05	CID (Collision Induced Dissociation)	MS2	34.1217	500	8.2026	1014	OT2_Gundry_2013-01-22_SM42-03.raw	0/0	2.67808			0	0.0006804
		TRUE	High	MS Amanda (A4)	Unambiguous	SVYncSGEAcR	N4(Deamidated); C5(Carbamidomethyl); C10(Carbamidomethyl)	1	1	P54802	P54802	0	2	0.8085	0	1	1	652.256	1303.5	-0.0660611	-4.30555e-05	CID (Collision Induced Dissociation)	MS2	34.1217	500	8.2026	1014	OT2_Gundry_2013-01-22_SM42-03.raw	15/18		139.473	1716	0	0.0001255
TRUE	321	1	1	1	3	[Master Protein] Integrin beta-2 OS=Homo sapiens GN=ITGB2 PE=1 SV=2
	Checked	Confidence	Sequence	Modifications	Qvality PEP	Qvality q-value	# Protein Groups	# Proteins	# PSMs	Master Protein Accessions	# Missed Cleavages	Theo. MH+ [Da]	XCorr Sequest HT	Confidence Sequest HT	Search Space Sequest HT	Percolator q-Value Sequest HT	Percolator PEP Sequest HT	Amanda Score MS Amanda	Confidence MS Amanda	Search Space MS Amanda	Percolator q-Value MS Amanda	Percolator PEP MS Amanda
	TRUE	High	LTNNSNQFQTEVGK	1xDeamidated [N]	0.00232265	0	1	1	3	P05107	0	1580.76	4.49906	High		0	0.0003362	162.388	High	11709	0	5e-05
		Checked	Confidence	Identifying Node	PSM Ambiguity	Annotated Sequence	Modifications	# Protein Groups	# Proteins	Master Protein Accessions	Protein Accessions	# Missed Cleavages	Charge	DeltaScore	DeltaCn	Rank	Search Engine Rank	m/z [Da]	MH+ [Da]	DeltaM [ppm]	Deltam/z [Da]	Activation Type	MS Order	Isolation Interference [%]	Ion Inject Time [ms]	RT [min]	First Scan	Spectrum File	Ions Matched	XCorr	Amanda Score	Search Space	Percolator q-Value	Percolator PEP
		TRUE	High	MS Amanda (A4)	Unambiguous	LTnNSNQFQTEVGK	N3(Deamidated)	1	1	P05107	P05107	0	2	0.6568	0	1	1	790.88	1580.75	-0.873704	-0.000690556	CID (Collision Induced Dissociation)	MS2	0	308.47	20.7914	2881	OT2_Gundry_2013-01-22_SM42-03.raw	11/23		162.388	11709	0	5e-05
		TRUE	High	Sequest HT (A2)	Unambiguous	LTnNSNQFQTEVGK	N3(Deamidated)	1	1	P05107	P05107	0	2	0.02	0	1	1	790.88	1580.75	-0.873704	-0.000690556	CID (Collision Induced Dissociation)	MS2	0	308.47	20.7914	2881	OT2_Gundry_2013-01-22_SM42-03.raw	0/0	4.49906			0	0.0003362
		TRUE	High	Sequest HT (A2)	Unambiguous	LTNnSNQFQTEVGK	N4(Deamidated)	1	1	P05107	P05107	0	2		0.02	2	2	790.88	1580.75	-0.873704	-0.000690556	CID (Collision Induced Dissociation)	MS2	0	308.47	20.7914	2881	OT2_Gundry_2013-01-22_SM42-03.raw	0/0	4.41008			0	0.0007071
TRUE	309	1	1	1	21	[Master Protein] Clarin-3 OS=Homo sapiens GN=CLRN3 PE=2 SV=1
	Checked	Confidence	Sequence	Modifications	Qvality PEP	Qvality q-value	# Protein Groups	# Proteins	# PSMs	Master Protein Accessions	# Missed Cleavages	Theo. MH+ [Da]	XCorr Sequest HT	Confidence Sequest HT	Search Space Sequest HT	Percolator q-Value Sequest HT	Percolator PEP Sequest HT	Amanda Score MS Amanda	Confidence MS Amanda	Search Space MS Amanda	Percolator q-Value MS Amanda	Percolator PEP MS Amanda
	TRUE	High	DSASNGSIFITY	1xDeamidated [N5]	0.00195242	0	1	1	21	Q8NCR9	0	1275.57	3.34054	High		0	0.0004736	165.803	High	6934	0	3.863e-05
		Checked	Confidence	Identifying Node	PSM Ambiguity	Annotated Sequence	Modifications	# Protein Groups	# Proteins	Master Protein Accessions	Protein Accessions	# Missed Cleavages	Charge	DeltaScore	DeltaCn	Rank	Search Engine Rank	m/z [Da]	MH+ [Da]	DeltaM [ppm]	Deltam/z [Da]	Activation Type	MS Order	Isolation Interference [%]	Ion Inject Time [ms]	RT [min]	First Scan	Spectrum File	Ions Matched	XCorr	Amanda Score	Search Space	Percolator q-Value	Percolator PEP
		TRUE	High	Sequest HT (A2)	Unambiguous	DSASnGSIFITY	N5(Deamidated)	1	1	Q8NCR9	Q8NCR9	0	2	0.5397	0	1	1	638.291	1275.57	-0.125953	-8.03312e-05	CID (Collision Induced Dissociation)	MS2	12.8765	132.285	48.2718	7309	OT2_Gundry_2013-01-22_SM42-01.raw	0/0	3.02087			0	0.0005512
		TRUE	High	MS Amanda (A4)	Unambiguous	DSASnGSIFITY	N5(Deamidated)	1	1	Q8NCR9	Q8NCR9	0	2	0.7506	0	1	1	638.291	1275.57	-0.125953	-8.03312e-05	CID (Collision Induced Dissociation)	MS2	12.8765	132.285	48.2718	7309	OT2_Gundry_2013-01-22_SM42-01.raw	13/21		110.294	6713	0	0.000202
		TRUE	High	MS Amanda (A4)	Unambiguous	DSASnGSIFITY	N5(Deamidated)	1	1	Q8NCR9	Q8NCR9	0	2	0.7312	0	1	1	638.291	1275.57	0.25684	0.000163809	CID (Collision Induced Dissociation)	MS2	4.73564	8.60003	47.9086	7246	OT2_Gundry_2013-01-22_SM42-01.raw	13/20		158.492	6849	0	0.0001817
		TRUE	High	Sequest HT (A2)	Unambiguous	DSASnGSIFITY	N5(Deamidated)	1	1	Q8NCR9	Q8NCR9	0	2	0.5119	0	1	1	638.29	1275.57	-0.221651	-0.000141366	CID (Collision Induced Dissociation)	MS2	3.29635	55.0312	47.5662	7194	OT2_Gundry_2013-01-22_SM42-01.raw	0/0	2.93481			0	0.0003269
		TRUE	High	MS Amanda (A4)	Unambiguous	DSASnGSIFITY	N5(Deamidated)	1	1	Q8NCR9	Q8NCR9	0	2	0.7342	0	1	1	638.29	1275.57	-0.221651	-0.000141366	CID (Collision Induced Dissociation)	MS2	3.29635	55.0312	47.5662	7194	OT2_Gundry_2013-01-22_SM42-01.raw	18/21		150.457	6613	0	4.725e-05
		TRUE	High	Sequest HT (A2)	Unambiguous	DSASnGSIFITY	N5(Deamidated)	1	1	Q8NCR9	Q8NCR9	0	2	0.6078	0	1	1	638.291	1275.57	0.25684	0.000163809	CID (Collision Induced Dissociation)	MS2	4.73564	8.60003	47.9086	7246	OT2_Gundry_2013-01-22_SM42-01.raw	0/0	3.34054			0	0.0004736
		TRUE	High	Sequest HT (A2)	Unambiguous	DSASnGSIFITY	N5(Deamidated)	1	1	Q8NCR9	Q8NCR9	0	2	0.5764	0	1	1	638.291	1275.57	0.161142	0.000102774	CID (Collision Induced Dissociation)	MS2	2.19514	7.30263	47.9505	7272	OT2_Gundry_2013-01-22_SM42-02.raw	0/0	3.14296			0	0.0003146
		TRUE	High	MS Amanda (A4)	Unambiguous	DSASnGSIFITY	N5(Deamidated)	1	1	Q8NCR9	Q8NCR9	0	2	0.6512	0	1	1	638.291	1275.57	0.161142	0.000102774	CID (Collision Induced Dissociation)	MS2	2.19514	7.30263	47.9505	7272	OT2_Gundry_2013-01-22_SM42-02.raw	18/21		156.068	6826	0	9.662e-05
		TRUE	High	Sequest HT (A2)	Unambiguous	DSASnGSIFITY	N5(Deamidated)	1	1	Q8NCR9	Q8NCR9	0	2	0.5018	0	1	1	638.291	1275.57	0.543935	0.000346915	CID (Collision Induced Dissociation)	MS2	14.0381	76.532	48.3075	7332	OT2_Gundry_2013-01-22_SM42-02.raw	0/0	2.79064			0	0.0008046
		TRUE	High	MS Amanda (A4)	Unambiguous	DSASnGSIFITY	N5(Deamidated)	1	1	Q8NCR9	Q8NCR9	0	2	0.6439	0	1	1	638.291	1275.57	0.543935	0.000346915	CID (Collision Induced Dissociation)	MS2	14.0381	76.532	48.3075	7332	OT2_Gundry_2013-01-22_SM42-02.raw	12/21		110.054	6934	0	0.0002201
		TRUE	High	Sequest HT (A2)	Unambiguous	DSASnGSIFITY	N5(Deamidated)	1	1	Q8NCR9	Q8NCR9	0	2	0.5055	0	1	1	638.29	1275.57	-0.413048	-0.000263437	CID (Collision Induced Dissociation)	MS2	8.98655	123.195	47.6183	7221	OT2_Gundry_2013-01-22_SM42-02.raw	0/0	2.7084			0	0.01038
		TRUE	High	MS Amanda (A4)	Unambiguous	DSASnGSIFITY	N5(Deamidated)	1	1	Q8NCR9	Q8NCR9	0	2	0.6911	0	1	1	638.29	1275.57	-0.413048	-0.000263437	CID (Collision Induced Dissociation)	MS2	8.98655	123.195	47.6183	7221	OT2_Gundry_2013-01-22_SM42-02.raw	9/21		133.776	6608	0	0.003527
		TRUE	High	Sequest HT (A2)	Unambiguous	DSASnGSIFITY	N5(Deamidated)	1	1	Q8NCR9	Q8NCR9	0	2	0.5921	0	1	1	638.291	1275.57	0.543935	0.000346915	CID (Collision Induced Dissociation)	MS2	2.28037	6.60808	47.9004	7325	OT2_Gundry_2013-01-22_SM42-03.raw	0/0	3.31158			0	0.0003769
		TRUE	High	MS Amanda (A4)	Unambiguous	DSASnGSIFITY	N5(Deamidated)	1	1	Q8NCR9	Q8NCR9	0	2	0.7364	0	1	1	638.291	1275.57	0.543935	0.000346915	CID (Collision Induced Dissociation)	MS2	2.28037	6.60808	47.9004	7325	OT2_Gundry_2013-01-22_SM42-03.raw	13/20		165.803	6934	0	3.863e-05
		TRUE	High	Sequest HT (A2)	Unambiguous	DSASnGSIFITY	N5(Deamidated)	1	1	Q8NCR9	Q8NCR9	0	2	0.5061	0	1	1	638.291	1275.57	0.448237	0.00028588	CID (Collision Induced Dissociation)	MS2	26.9244	97.5965	48.2452	7384	OT2_Gundry_2013-01-22_SM42-03.raw	0/0	2.47357			0	0.002128
		TRUE	High	MS Amanda (A4)	Unambiguous	DSASnGSIFITY	N5(Deamidated)	1	1	Q8NCR9	Q8NCR9	0	2	0.6144	0	1	1	638.291	1275.57	0.448237	0.00028588	CID (Collision Induced Dissociation)	MS2	26.9244	97.5965	48.2452	7384	OT2_Gundry_2013-01-22_SM42-03.raw	7/21		91.9042	6927	0	0.001069
		TRUE	High	Sequest HT (A2)	Unambiguous	DSASnGSIFITY	N5(Deamidated)	1	1	Q8NCR9	Q8NCR9	0	2	0.4258	0	1	1	638.29	1275.57	-0.413048	-0.000263437	CID (Collision Induced Dissociation)	MS2	3.52135	124.005	47.5425	7267	OT2_Gundry_2013-01-22_SM42-03.raw	0/0	2.56203			0	0.001573
		TRUE	High	MS Amanda (A4)	Unambiguous	DSASnGSIFITY	N5(Deamidated)	1	1	Q8NCR9	Q8NCR9	0	2	0.6418	0	1	1	638.29	1275.57	-0.413048	-0.000263437	CID (Collision Induced Dissociation)	MS2	3.52135	124.005	47.5425	7267	OT2_Gundry_2013-01-22_SM42-03.raw	8/21		112.137	6608	0	0.0006288
		TRUE	High	MS Amanda (A4)	Unambiguous	DSASnGSIFITY	N5(Deamidated)	1	1	Q8NCR9	Q8NCR9	0	2	0.599	0	1	1	638.29	1275.57	-0.795842	-0.000507577	CID (Collision Induced Dissociation)	MS2	31.7327	500	46.4889	7027	OT2_Gundry_2013-01-22_SM42-02.raw	10/21		99.7041	6604	0.0005696	0.04275
		TRUE	High	Sequest HT (A2)	Unambiguous	DSASnGSIFITY	N5(Deamidated)	1	1	Q8NCR9	Q8NCR9	0	2	0.2775	0	1	1	638.29	1275.57	-0.795842	-0.000507577	CID (Collision Induced Dissociation)	MS2	31.7327	500	46.4889	7027	OT2_Gundry_2013-01-22_SM42-02.raw	0/0	2.08883			0.003809	0.08892
		TRUE	High	Sequest HT (A2)	Selected	DSASnGSIFITY	N5(Deamidated)	1	1	Q8NCR9	Q8NCR9	0	2	0.1782	0	1	1	638.29	1275.57	-0.31735	-0.000202402	CID (Collision Induced Dissociation)	MS2	14.4361	442.548	48.7522	7463	OT2_Gundry_2013-01-22_SM42-03.raw	0/0	2.01867			0.004659	0.1002
TRUE	307	5	2	2	14	[Master Protein] Isoform 2 of HLA class I histocompatibility antigen, A-11 alpha chain OS=Homo sapiens GN=HLA-A
	Checked	Confidence	Sequence	Modifications	Qvality PEP	Qvality q-value	# Protein Groups	# Proteins	# PSMs	Master Protein Accessions	# Missed Cleavages	Theo. MH+ [Da]	XCorr Sequest HT	Confidence Sequest HT	Search Space Sequest HT	Percolator q-Value Sequest HT	Percolator PEP Sequest HT	Amanda Score MS Amanda	Confidence MS Amanda	Search Space MS Amanda	Percolator q-Value MS Amanda	Percolator PEP MS Amanda
	TRUE	High	GYYNQSEDGSHTIQIMY	1xDeamidated [N4]; 1xOxidation [M16]	0.00703453	0	1	5	8	P13746-2	0	2022.84	4.28269	High		0	0.0003492	133.246	High	4356	0	0.0002635
		Checked	Confidence	Identifying Node	PSM Ambiguity	Annotated Sequence	Modifications	# Protein Groups	# Proteins	Master Protein Accessions	Protein Accessions	# Missed Cleavages	Charge	DeltaScore	DeltaCn	Rank	Search Engine Rank	m/z [Da]	MH+ [Da]	DeltaM [ppm]	Deltam/z [Da]	Activation Type	MS Order	Isolation Interference [%]	Ion Inject Time [ms]	RT [min]	First Scan	Spectrum File	Ions Matched	XCorr	Amanda Score	Search Space	Percolator q-Value	Percolator PEP
		TRUE	High	Sequest HT (A2)	Unambiguous	GYYnQSEDGSHTIQImY	N4(Deamidated); M16(Oxidation)	1	5	P13746-2	P13746; P30455; P30443; Q09160; P13746-2	0	2	0.561	0	1	1	1011.92	2022.84	0.536152	0.000542274	CID (Collision Induced Dissociation)	MS2	0	500	39.454	5832	OT2_Gundry_2013-01-22_SM42-01.raw	0/0	3.68604			0	0.0004068
		TRUE	High	MS Amanda (A4)	Unambiguous	GYYnQSEDGSHTIQImY	N4(Deamidated); M16(Oxidation)	1	5	P13746-2	P13746; P30455; P30443; Q09160; P13746-2	0	2	0.8359	0	1	1	1011.92	2022.84	0.536152	0.000542274	CID (Collision Induced Dissociation)	MS2	0	500	39.454	5832	OT2_Gundry_2013-01-22_SM42-01.raw	15/43		133.246	4356	0	0.0002635
		TRUE	High	Sequest HT (A2)	Unambiguous	GYYnQSEDGSHTIQImY	N4(Deamidated); M16(Oxidation)	1	5	P13746-2	P13746; P30455; P30443; Q09160; P13746-2	0	2	0.5492	0	1	1	1011.92	2022.84	0.536152	0.000542274	CID (Collision Induced Dissociation)	MS2	0	278.533	39.2208	5795	OT2_Gundry_2013-01-22_SM42-01.raw	0/0	3.65622			0	0.001187
		TRUE	High	MS Amanda (A4)	Unambiguous	GYYnQSEDGSHTIQImY	N4(Deamidated); M16(Oxidation)	1	5	P13746-2	P13746; P30455; P30443; Q09160; P13746-2	0	2	0.8027	0	1	1	1011.92	2022.84	0.536152	0.000542274	CID (Collision Induced Dissociation)	MS2	0	278.533	39.2208	5795	OT2_Gundry_2013-01-22_SM42-01.raw	17/44		129.879	4356	0	0.0009435
		TRUE	High	Sequest HT (A2)	Unambiguous	GYYnQSEDGSHTIQImY	N4(Deamidated); M16(Oxidation)	1	5	P13746-2	P13746; P30455; P30443; Q09160; P13746-2	0	2	0.5349	0	1	1	1011.92	2022.84	-0.369039	-0.000373253	CID (Collision Induced Dissociation)	MS2	0	240.796	39.2624	5835	OT2_Gundry_2013-01-22_SM42-02.raw	0/0	3.71617			0	0.00159
		TRUE	High	MS Amanda (A4)	Unambiguous	GYYnQSEDGSHTIQImY	N4(Deamidated); M16(Oxidation)	1	5	P13746-2	P13746; P30455; P30443; Q09160; P13746-2	0	2	0.7743	0	1	1	1011.92	2022.84	-0.369039	-0.000373253	CID (Collision Induced Dissociation)	MS2	0	240.796	39.2624	5835	OT2_Gundry_2013-01-22_SM42-02.raw	17/42		107.244	4276	0	0.001058
		TRUE	High	Sequest HT (A2)	Unambiguous	GYYnQSEDGSHTIQImY	N4(Deamidated); M16(Oxidation)	1	5	P13746-2	P13746; P30455; P30443; Q09160; P13746-2	0	2	0.5631	0	1	1	1011.92	2022.84	0.41546	0.000420204	CID (Collision Induced Dissociation)	MS2	0	163.233	39.2743	5877	OT2_Gundry_2013-01-22_SM42-03.raw	0/0	4.28269			0	0.0003492
		TRUE	High	MS Amanda (A4)	Unambiguous	GYYnQSEDGSHTIQImY	N4(Deamidated); M16(Oxidation)	1	5	P13746-2	P13746; P30455; P30443; Q09160; P13746-2	0	2	0.8092	0	1	1	1011.92	2022.84	0.41546	0.000420204	CID (Collision Induced Dissociation)	MS2	0	163.233	39.2743	5877	OT2_Gundry_2013-01-22_SM42-03.raw	18/42		117.001	4340	0	0.0006371
	TRUE	High	GYYNQSEDGSHTIQIM	1xDeamidated [N4]; 1xOxidation [M16]	0.000297101	0	1	5	6	P13746-2	0	1859.78	4.56094	High		0	8.774e-06	175.668	High	4413	0	2.306e-06
		Checked	Confidence	Identifying Node	PSM Ambiguity	Annotated Sequence	Modifications	# Protein Groups	# Proteins	Master Protein Accessions	Protein Accessions	# Missed Cleavages	Charge	DeltaScore	DeltaCn	Rank	Search Engine Rank	m/z [Da]	MH+ [Da]	DeltaM [ppm]	Deltam/z [Da]	Activation Type	MS Order	Isolation Interference [%]	Ion Inject Time [ms]	RT [min]	First Scan	Spectrum File	Ions Matched	XCorr	Amanda Score	Search Space	Percolator q-Value	Percolator PEP
		TRUE	High	Sequest HT (A2)	Unambiguous	GYYnQSEDGSHTIQIm	N4(Deamidated); M16(Oxidation)	1	5	P13746-2	P13746; P30455; P30443; Q09160; P13746-2	0	2	0.4306	0	1	1	930.392	1859.78	0.372257	0.000346158	CID (Collision Induced Dissociation)	MS2	9.13894	461.017	28.7553	4112	OT2_Gundry_2013-01-22_SM42-01.raw	0/0	4.31824			0	1.579e-05
		TRUE	High	MS Amanda (A4)	Unambiguous	GYYnQSEDGSHTIQIm	N4(Deamidated); M16(Oxidation)	1	5	P13746-2	P13746; P30455; P30443; Q09160; P13746-2	0	2	0.35	0	1	1	930.392	1859.78	0.372257	0.000346158	CID (Collision Induced Dissociation)	MS2	9.13894	461.017	28.7553	4112	OT2_Gundry_2013-01-22_SM42-01.raw	17/40		131.015	4413	0	8.162e-06
		TRUE	High	Sequest HT (A2)	Unambiguous	GYYnQSEDGSHTIQIm	N4(Deamidated); M16(Oxidation)	1	5	P13746-2	P13746; P30455; P30443; Q09160; P13746-2	0	2	0.5329	0	1	1	930.392	1859.78	0.372257	0.000346158	CID (Collision Induced Dissociation)	MS2	0	174.552	28.8695	4155	OT2_Gundry_2013-01-22_SM42-02.raw	0/0	4.56094			0	8.774e-06
		TRUE	High	MS Amanda (A4)	Unambiguous	GYYnQSEDGSHTIQIm	N4(Deamidated); M16(Oxidation)	1	5	P13746-2	P13746; P30455; P30443; Q09160; P13746-2	0	2	0.5663	0	1	1	930.392	1859.78	0.372257	0.000346158	CID (Collision Induced Dissociation)	MS2	0	174.552	28.8695	4155	OT2_Gundry_2013-01-22_SM42-02.raw	13/39		175.668	4413	0	2.306e-06
		TRUE	High	Sequest HT (A2)	Unambiguous	GYYnQSEDGSHTIQIm	N4(Deamidated); M16(Oxidation)	1	5	P13746-2	P13746; P30455; P30443; Q09160; P13746-2	0	2	0.5363	0	1	1	930.391	1859.78	-0.0872026	-8.10886e-05	CID (Collision Induced Dissociation)	MS2	0	193.826	28.9194	4215	OT2_Gundry_2013-01-22_SM42-03.raw	0/0	4.26772			0	0.000101
		TRUE	High	MS Amanda (A4)	Unambiguous	GYYnQSEDGSHTIQIm	N4(Deamidated); M16(Oxidation)	1	5	P13746-2	P13746; P30455; P30443; Q09160; P13746-2	0	2	0.5495	0	1	1	930.391	1859.78	-0.0872026	-8.10886e-05	CID (Collision Induced Dissociation)	MS2	0	193.826	28.9194	4215	OT2_Gundry_2013-01-22_SM42-03.raw	13/39		168.151	4358	0	5.413e-05
TRUE	306	2	17	17	210	[Master Protein] Lysosome membrane protein 2 OS=Homo sapiens GN=SCARB2 PE=1 SV=2
	Checked	Confidence	Sequence	Modifications	Qvality PEP	Qvality q-value	# Protein Groups	# Proteins	# PSMs	Master Protein Accessions	# Missed Cleavages	Theo. MH+ [Da]	XCorr Sequest HT	Confidence Sequest HT	Search Space Sequest HT	Percolator q-Value Sequest HT	Percolator PEP Sequest HT	Amanda Score MS Amanda	Confidence MS Amanda	Search Space MS Amanda	Percolator q-Value MS Amanda	Percolator PEP MS Amanda
	TRUE	High	NVTNPEEILR	1xDeamidated [N1]	0.0406893	0	1	2	8	Q14108	0	1185.61	2.84589	High		0.001598	0.04615	115.36	High	8718	0	0.004779
		Checked	Confidence	Identifying Node	PSM Ambiguity	Annotated Sequence	Modifications	# Protein Groups	# Proteins	Master Protein Accessions	Protein Accessions	# Missed Cleavages	Charge	DeltaScore	DeltaCn	Rank	Search Engine Rank	m/z [Da]	MH+ [Da]	DeltaM [ppm]	Deltam/z [Da]	Activation Type	MS Order	Isolation Interference [%]	Ion Inject Time [ms]	RT [min]	First Scan	Spectrum File	Ions Matched	XCorr	Amanda Score	Search Space	Percolator q-Value	Percolator PEP
		TRUE	High	Sequest HT (A2)	Unambiguous	nVTNPEEILR	N1(Deamidated)	1	2	Q14108	Q14108-2; Q14108	0	2	0.1939	0	1	1	593.309	1185.61	0.219856	0.000130332	CID (Collision Induced Dissociation)	MS2	45.8068	171.352	34.4493	5017	OT2_Gundry_2013-01-22_SM42-01.raw	0/0	2.62842			0	0.002836
		TRUE	High	MS Amanda (A4)	Unambiguous	nVTNPEEILR	N1(Deamidated)	1	2	Q14108	Q14108-2; Q14108	2	2	0.4462	0	1	1	593.309	1185.61	0.219856	0.000130332	CID (Collision Induced Dissociation)	MS2	45.8068	171.352	34.4493	5017	OT2_Gundry_2013-01-22_SM42-01.raw	13/17		115.36	8718	0	0.004779
		TRUE	High	Sequest HT (A2)	Unambiguous	nVTNPEEILR	N1(Deamidated)	1	2	Q14108	Q14108-2; Q14108	0	2	0.1081	0	1	1	593.31	1185.61	0.940575	0.000557578	CID (Collision Induced Dissociation)	MS2	36.9213	114.174	34.8087	5102	OT2_Gundry_2013-01-22_SM42-02.raw	0/0	2.21981			0	0.005824
		TRUE	High	MS Amanda (A4)	Unambiguous	nVTNPEEILR	N1(Deamidated)	1	2	Q14108	Q14108-2; Q14108	2	2	0.3965	0	1	1	593.31	1185.61	0.940575	0.000557578	CID (Collision Induced Dissociation)	MS2	36.9213	114.174	34.8087	5102	OT2_Gundry_2013-01-22_SM42-02.raw	11/17		109.159	8566	0	0.01196
		TRUE	High	Sequest HT (A2)	Unambiguous	nVTNPEEILR	N1(Deamidated)	1	2	Q14108	Q14108-2; Q14108	0	2	0.1509	0	1	1	593.309	1185.61	0.116896	6.92966e-05	CID (Collision Induced Dissociation)	MS2	50.4111	221.985	34.4196	5039	OT2_Gundry_2013-01-22_SM42-02.raw	0/0	2.84589			0.001598	0.04615
		TRUE	High	Sequest HT (A2)	Unambiguous	nVTNPEEILR	N1(Deamidated)	1	2	Q14108	Q14108-2; Q14108	0	2	0.0674	0	1	1	593.309	1185.61	0.0139361	8.26141e-06	CID (Collision Induced Dissociation)	MS2	51.9896	151.631	34.5666	5104	OT2_Gundry_2013-01-22_SM42-03.raw	0/0	2.66554			0.001598	0.0471
		TRUE	High	MS Amanda (A4)	Unambiguous	nVTNPEEILR	N1(Deamidated)	1	2	Q14108	Q14108-2; Q14108	2	2	0.4435	0	1	1	593.309	1185.61	0.116896	6.92966e-05	CID (Collision Induced Dissociation)	MS2	50.4111	221.985	34.4196	5039	OT2_Gundry_2013-01-22_SM42-02.raw	10/17		91.4946	9080	0.004211	0.1044
		TRUE	High	MS Amanda (A4)	Unambiguous	nVTNPEEILR	N1(Deamidated)	1	2	Q14108	Q14108-2; Q14108	2	2	0.4001	0	1	1	593.309	1185.61	0.0139361	8.26141e-06	CID (Collision Induced Dissociation)	MS2	51.9896	151.631	34.5666	5104	OT2_Gundry_2013-01-22_SM42-03.raw	11/17		105.867	9080	0.005543	0.1459
	TRUE	High	ANIQFGDNGTTISAVSNK	2xDeamidated [N2; N8]	0.000101865	0	1	1	8	Q14108	0	1838.88	6.16119	High		0	7.349e-07	194.74	High	13643	0	3.62e-05
		Checked	Confidence	Identifying Node	PSM Ambiguity	Annotated Sequence	Modifications	# Protein Groups	# Proteins	Master Protein Accessions	Protein Accessions	# Missed Cleavages	Charge	DeltaScore	DeltaCn	Rank	Search Engine Rank	m/z [Da]	MH+ [Da]	DeltaM [ppm]	Deltam/z [Da]	Activation Type	MS Order	Isolation Interference [%]	Ion Inject Time [ms]	RT [min]	First Scan	Spectrum File	Ions Matched	XCorr	Amanda Score	Search Space	Percolator q-Value	Percolator PEP
		TRUE	High	Sequest HT (A2)	Unambiguous	AnIQFGDnGTTISAVSNK	N2(Deamidated); N8(Deamidated)	1	1	Q14108	Q14108	0	2	0.0821	0	1	1	919.943	1838.88	1.2459	0.00114553	CID (Collision Induced Dissociation)	MS2	52.0663	497.538	36.3032	5319	OT2_Gundry_2013-01-22_SM42-01.raw	0/0	5.24126			0	5.783e-06
		TRUE	High	MS Amanda (A4)	Unambiguous	AnIQFGDnGTTISAVSNK	N2(Deamidated); N8(Deamidated)	1	1	Q14108	Q14108	0	2	0.7576	0	1	1	919.943	1838.88	1.2459	0.00114553	CID (Collision Induced Dissociation)	MS2	52.0663	497.538	36.3032	5319	OT2_Gundry_2013-01-22_SM42-01.raw	19/31		183.305	13920	0	2.056e-06
		TRUE	High	MS Amanda (A4)	Unambiguous	AnIQFGDnGTTISAVSNK	N2(Deamidated); N8(Deamidated)	1	1	Q14108	Q14108	0	2	0.5342	0	1	1	919.934	1838.86	-8.31326	-0.00764353	CID (Collision Induced Dissociation)	MS2	30.34	393.656	36.2046	5338	OT2_Gundry_2013-01-22_SM42-02.raw	20/31		114.784	13062	0	0.004698
		TRUE	High	Sequest HT (A2)	Unambiguous	AnIQFGDnGTTISAVSNK	N2(Deamidated); N8(Deamidated)	1	1	Q14108	Q14108	0	2	0.1445	0	1	1	919.941	1838.87	-1.40942	-0.00129588	CID (Collision Induced Dissociation)	MS2	34.6144	248.253	36.4124	5371	OT2_Gundry_2013-01-22_SM42-02.raw	0/0	6.16119			0	7.349e-07
		TRUE	High	MS Amanda (A4)	Unambiguous	AnIQFGDnGTTISAVSNK	N2(Deamidated); N8(Deamidated)	1	1	Q14108	Q14108	0	2	0.7312	0	1	1	919.941	1838.87	-1.40942	-0.00129588	CID (Collision Induced Dissociation)	MS2	34.6144	248.253	36.4124	5371	OT2_Gundry_2013-01-22_SM42-02.raw	19/31		180.167	13398	0	4.638e-07
		TRUE	High	Sequest HT (A2)	Unambiguous	AnIQFGDnGTTISAVSNK	N2(Deamidated); N8(Deamidated)	1	1	Q14108	Q14108	0	2	0.1264	0	1	1	919.942	1838.88	-0.347293	-0.000319314	CID (Collision Induced Dissociation)	MS2	30.349	196.687	36.5019	5425	OT2_Gundry_2013-01-22_SM42-03.raw	0/0	5.53742			0	8.706e-05
		TRUE	High	MS Amanda (A4)	Unambiguous	AnIQFGDnGTTISAVSNK	N2(Deamidated); N8(Deamidated)	1	1	Q14108	Q14108	0	2	0.7591	0	1	1	919.942	1838.88	-0.347293	-0.000319314	CID (Collision Induced Dissociation)	MS2	30.349	196.687	36.5019	5425	OT2_Gundry_2013-01-22_SM42-03.raw	24/31		194.74	13643	0	3.62e-05
		TRUE	High	Sequest HT (A2)	Unambiguous	AnIQFGDnGTTISAVSNK	N2(Deamidated); N8(Deamidated)	1	1	Q14108	Q14108	0	2	0.0181	0	1	1	919.934	1838.86	-8.31326	-0.00764353	CID (Collision Induced Dissociation)	MS2	30.34	393.656	36.2046	5338	OT2_Gundry_2013-01-22_SM42-02.raw	0/0	4.98066			0.003327	0.08063
	TRUE	High	ANIQFGDNGTTIS	1xDeamidated [N8]	0.0935349	0	1	1	6	Q14108	0	1338.62	2.66975	High		0.003327	0.07736	98.5753	High	9006	0	0.01338
		Checked	Confidence	Identifying Node	PSM Ambiguity	Annotated Sequence	Modifications	# Protein Groups	# Proteins	Master Protein Accessions	Protein Accessions	# Missed Cleavages	Charge	DeltaScore	DeltaCn	Rank	Search Engine Rank	m/z [Da]	MH+ [Da]	DeltaM [ppm]	Deltam/z [Da]	Activation Type	MS Order	Isolation Interference [%]	Ion Inject Time [ms]	RT [min]	First Scan	Spectrum File	Ions Matched	XCorr	Amanda Score	Search Space	Percolator q-Value	Percolator PEP
		TRUE	High	MS Amanda (A4)	Unambiguous	ANIQFGDnGTTIS	N8(Deamidated)	1	1	Q14108	Q14108	0	2	0.677	0	1	1	669.813	1338.62	0.481818	0.000322485	CID (Collision Induced Dissociation)	MS2	29.8874	208.005	33.999	4947	OT2_Gundry_2013-01-22_SM42-01.raw	10/21		98.5753	9006	0	0.01338
		TRUE	High	MS Amanda (A4)	Unambiguous	ANIQFGDnGTTIS	N8(Deamidated)	1	1	Q14108	Q14108	0	2	0.623	0	1	1	669.812	1338.62	-0.156521	-0.000104761	CID (Collision Induced Dissociation)	MS2	32.3845	187.931	34.081	5024	OT2_Gundry_2013-01-22_SM42-03.raw	9/22		84.509	8979	0	0.01562
		TRUE	High	MS Amanda (A4)	Unambiguous	ANIQFGDnGTTIS	N8(Deamidated)	1	1	Q14108	Q14108	0	2	0.5365	0	1	1	669.812	1338.62	0.0258616	1.73094e-05	CID (Collision Induced Dissociation)	MS2	45.4138	308.644	33.985	4965	OT2_Gundry_2013-01-22_SM42-02.raw	10/22		77.1927	9015	0.0002942	0.0252
		TRUE	High	Sequest HT (A2)	Unambiguous	ANIQFGDnGTTIS	N8(Deamidated)	1	1	Q14108	Q14108	0	2	0.2913	0	1	1	669.813	1338.62	0.481818	0.000322485	CID (Collision Induced Dissociation)	MS2	29.8874	208.005	33.999	4947	OT2_Gundry_2013-01-22_SM42-01.raw	0/0	2.05943			0.0008514	0.02869
		TRUE	High	Sequest HT (A2)	Unambiguous	ANIQFGDnGTTIS	N8(Deamidated)	1	1	Q14108	Q14108	0	2	0.2659	0	1	1	669.812	1338.62	-0.156521	-0.000104761	CID (Collision Induced Dissociation)	MS2	32.3845	187.931	34.081	5024	OT2_Gundry_2013-01-22_SM42-03.raw	0/0	2.66975			0.003327	0.07736
		TRUE	High	Sequest HT (A2)	Unambiguous	ANIQFGDnGTTIS	N8(Deamidated)	1	1	Q14108	Q14108	0	2	0.2614	0	1	1	669.812	1338.62	0.0258616	1.73094e-05	CID (Collision Induced Dissociation)	MS2	45.4138	308.644	33.985	4965	OT2_Gundry_2013-01-22_SM42-02.raw	0/0	2.41015			0.00369	0.08536
	TRUE	High	CNMINGTDGDSFHPLITK	1xDeamidated [N]; 1xCarbamidomethyl [C1]; 1xOxidation [M3]	0.000418186	0	1	2	7	Q14108	0	2036.91	3.88744	High		0	4.969e-06	107.151	High	9539	0	1.43e-05
		Checked	Confidence	Identifying Node	PSM Ambiguity	Annotated Sequence	Modifications	# Protein Groups	# Proteins	Master Protein Accessions	Protein Accessions	# Missed Cleavages	Charge	DeltaScore	DeltaCn	Rank	Search Engine Rank	m/z [Da]	MH+ [Da]	DeltaM [ppm]	Deltam/z [Da]	Activation Type	MS Order	Isolation Interference [%]	Ion Inject Time [ms]	RT [min]	First Scan	Spectrum File	Ions Matched	XCorr	Amanda Score	Search Space	Percolator q-Value	Percolator PEP
		TRUE	High	Sequest HT (A2)	Unambiguous	cNmInGTDGDSFHPLITK	C1(Carbamidomethyl); M3(Oxidation); N5(Deamidated)	1	2	Q14108	Q14108-2; Q14108	0	3	0.1546	0	1	1	679.64	2036.91	0.141354	9.59751e-05	CID (Collision Induced Dissociation)	MS2	38.7815	119.114	34.4099	5011	OT2_Gundry_2013-01-22_SM42-01.raw	0/0	3.88098			0	2.159e-06
		TRUE	High	MS Amanda (A4)	Unambiguous	cNmInGTDGDSFHPLITK	C1(Carbamidomethyl); M3(Oxidation); N5(Deamidated)	1	2	Q14108	Q14108-2; Q14108	0	3	0.5525	0	1	1	679.64	2036.91	0.141354	9.59751e-05	CID (Collision Induced Dissociation)	MS2	38.7815	119.114	34.4099	5011	OT2_Gundry_2013-01-22_SM42-01.raw	32/92		95.0676	9539	0	8.591e-06
		TRUE	High	Sequest HT (A2)	Unambiguous	cNmInGTDGDSFHPLITK	C1(Carbamidomethyl); M3(Oxidation); N5(Deamidated)	1	2	Q14108	Q14108-2; Q14108	0	3	0.0567	0	1	1	679.64	2036.91	0.141354	9.59751e-05	CID (Collision Induced Dissociation)	MS2	38.6913	164.533	34.5911	5065	OT2_Gundry_2013-01-22_SM42-02.raw	0/0	3.88446			0	3.732e-06
		TRUE	High	MS Amanda (A4)	Unambiguous	cNmInGTDGDSFHPLITK	C1(Carbamidomethyl); M3(Oxidation); N5(Deamidated)	1	2	Q14108	Q14108-2; Q14108	0	3	0.4958	0	1	1	679.64	2036.91	0.141354	9.59751e-05	CID (Collision Induced Dissociation)	MS2	38.6913	164.533	34.5911	5065	OT2_Gundry_2013-01-22_SM42-02.raw	22/90		107.151	9539	0	1.43e-05
		TRUE	High	Sequest HT (A2)	Unambiguous	cNmInGTDGDSFHPLITK	C1(Carbamidomethyl); M3(Oxidation); N5(Deamidated)	1	2	Q14108	Q14108-2; Q14108	0	3	0.036	0	1	1	679.64	2036.9	-0.218222	-0.000148166	CID (Collision Induced Dissociation)	MS2	43.0538	184.042	34.5329	5098	OT2_Gundry_2013-01-22_SM42-03.raw	0/0	3.88744			0	4.969e-06
		TRUE	High	Sequest HT (A2)	Unambiguous	cnmINGTDGDSFHPLITK	C1(Carbamidomethyl); N2(Deamidated); M3(Oxidation)	1	2	Q14108	Q14108-2; Q14108	0	3		0.036	2	2	679.64	2036.9	-0.218222	-0.000148166	CID (Collision Induced Dissociation)	MS2	43.0538	184.042	34.5329	5098	OT2_Gundry_2013-01-22_SM42-03.raw	0/0	3.74809			0	6.444e-05
		TRUE	High	MS Amanda (A4)	Unambiguous	cNmInGTDGDSFHPLITK	C1(Carbamidomethyl); M3(Oxidation); N5(Deamidated)	1	2	Q14108	Q14108-2; Q14108	0	3	0.4384	0	1	1	679.64	2036.9	-0.218222	-0.000148166	CID (Collision Induced Dissociation)	MS2	43.0538	184.042	34.5329	5098	OT2_Gundry_2013-01-22_SM42-03.raw	25/85		90.5215	9457	0	1.713e-05
	TRUE	High	TGEDSYLNFTK	1xDeamidated [N8]	0.0454003	0	1	1	4	Q14108	2	1275.57	3.43577	High		0	0.006167	151.152	High	6936	0	0.004644
		Checked	Confidence	Identifying Node	PSM Ambiguity	Annotated Sequence	Modifications	# Protein Groups	# Proteins	Master Protein Accessions	Protein Accessions	# Missed Cleavages	Charge	DeltaScore	DeltaCn	Rank	Search Engine Rank	m/z [Da]	MH+ [Da]	DeltaM [ppm]	Deltam/z [Da]	Activation Type	MS Order	Isolation Interference [%]	Ion Inject Time [ms]	RT [min]	First Scan	Spectrum File	Ions Matched	XCorr	Amanda Score	Search Space	Percolator q-Value	Percolator PEP
		TRUE	High	Sequest HT (A2)	Unambiguous	TGEDSYLnFTK	N8(Deamidated)	1	1	Q14108	Q14108	0	2	0.439	0	1	1	638.291	1275.57	0.639634	0.00040795	CID (Collision Induced Dissociation)	MS2	38.9509	430.813	36.5102	5357	OT2_Gundry_2013-01-22_SM42-01.raw	0/0	3.43577			0	0.006167
		TRUE	High	MS Amanda (A4)	Unambiguous	TGEDSYLnFTK	N8(Deamidated)	1	1	Q14108	Q14108	2	2	0.6773	0	1	1	638.291	1275.57	0.639634	0.00040795	CID (Collision Induced Dissociation)	MS2	38.9509	430.813	36.5102	5357	OT2_Gundry_2013-01-22_SM42-01.raw	14/17		144.849	6936	0	0.005845
		TRUE	High	Sequest HT (A2)	Unambiguous	TGEDSYLnFTK	N8(Deamidated)	1	1	Q14108	Q14108	0	2	0.3119	0	1	1	638.291	1275.57	0.639634	0.00040795	CID (Collision Induced Dissociation)	MS2	27.2148	326.386	36.5262	5430	OT2_Gundry_2013-01-22_SM42-03.raw	0/0	3.11109			0	0.003363
		TRUE	High	MS Amanda (A4)	Unambiguous	TGEDSYLnFTK	N8(Deamidated)	1	1	Q14108	Q14108	2	2	0.7361	0	1	1	638.291	1275.57	0.639634	0.00040795	CID (Collision Induced Dissociation)	MS2	27.2148	326.386	36.5262	5430	OT2_Gundry_2013-01-22_SM42-03.raw	14/17		151.152	6936	0	0.004644
	TRUE	High	NGTNDGDYVFLTGEDSYLNFTK	2xDeamidated [N19; N]	0.000117185	0	1	1	22	Q14108	0	2472.07	5.22496	High		0	6.362e-06	193.482	High	8815	0	1.35e-05
		Checked	Confidence	Identifying Node	PSM Ambiguity	Annotated Sequence	Modifications	# Protein Groups	# Proteins	Master Protein Accessions	Protein Accessions	# Missed Cleavages	Charge	DeltaScore	DeltaCn	Rank	Search Engine Rank	m/z [Da]	MH+ [Da]	DeltaM [ppm]	Deltam/z [Da]	Activation Type	MS Order	Isolation Interference [%]	Ion Inject Time [ms]	RT [min]	First Scan	Spectrum File	Ions Matched	XCorr	Amanda Score	Search Space	Percolator q-Value	Percolator PEP
		TRUE	High	Sequest HT (A2)	Unambiguous	NGTnDGDYVFLTGEDSYLnFTK	N4(Deamidated); N19(Deamidated)	1	1	Q14108	Q14108	0	2	0.3694	0	1	1	1236.54	2472.08	1.39721	0.00172701	CID (Collision Induced Dissociation)	MS2	0	63.2233	65.3108	9558	OT2_Gundry_2013-01-22_SM42-01.raw	0/0	5.09494			0	3.915e-05
		TRUE	High	MS Amanda (A4)	Unambiguous	nGTNDGDYVFLTGEDSYLnFTK	N1(Deamidated); N19(Deamidated)	1	1	Q14108	Q14108	0	2	0.8231	0	1	1	1236.54	2472.08	1.39721	0.00172701	CID (Collision Induced Dissociation)	MS2	0	63.2233	65.3108	9558	OT2_Gundry_2013-01-22_SM42-01.raw	22/30		165.5	8366	0	1.186e-05
		TRUE	High	Sequest HT (A2)	Unambiguous	NGTnDGDYVFLTGEDSYLnFTK	N4(Deamidated); N19(Deamidated)	1	1	Q14108	Q14108	0	3	0.3241	0	1	1	824.696	2472.07	0.873287	0.000719609	CID (Collision Induced Dissociation)	MS2	16.2267	186.183	65.343	9561	OT2_Gundry_2013-01-22_SM42-01.raw	0/0	3.94886			0	1.756e-06
		TRUE	High	MS Amanda (A4)	Unambiguous	nGTNDGDYVFLTGEDSYLnFTK	N1(Deamidated); N19(Deamidated)	1	1	Q14108	Q14108	0	3	0.7344	0	1	1	824.696	2472.07	0.873287	0.000719609	CID (Collision Induced Dissociation)	MS2	16.2267	186.183	65.343	9561	OT2_Gundry_2013-01-22_SM42-01.raw	32/65		141.329	8267	0	5.752e-07
		TRUE	High	MS Amanda (A4)	Unambiguous	NGTnDGDYVFLTGEDSYLnFTK	N4(Deamidated); N19(Deamidated)	1	1	Q14108	Q14108	0	3	0.771	0	1	1	824.699	2472.08	4.05828	0.00334412	CID (Collision Induced Dissociation)	MS2	5.06004	255.686	64.9974	9525	OT2_Gundry_2013-01-22_SM42-01.raw	33/66		168.864	9029	0	2.048e-06
		TRUE	High	Sequest HT (A2)	Unambiguous	NGTnDGDYVFLTGEDSYLnFTK	N4(Deamidated); N19(Deamidated)	1	1	Q14108	Q14108	0	2	0.474	0	1	1	1236.54	2472.08	3.27364	0.00404634	CID (Collision Induced Dissociation)	MS2	0	183.322	64.9704	9521	OT2_Gundry_2013-01-22_SM42-01.raw	0/0	4.99826			0	0.0005352
		TRUE	High	MS Amanda (A4)	Unambiguous	nGTNDGDYVFLTGEDSYLnFTK	N1(Deamidated); N19(Deamidated)	1	1	Q14108	Q14108	0	2	0.7616	0	1	1	1236.54	2472.08	3.27364	0.00404634	CID (Collision Induced Dissociation)	MS2	0	183.322	64.9704	9521	OT2_Gundry_2013-01-22_SM42-01.raw	23/30		158.558	8758	0	1.51e-05
		TRUE	High	Sequest HT (A2)	Unambiguous	NGTnDGDYVFLTGEDSYLnFTK	N4(Deamidated); N19(Deamidated)	1	1	Q14108	Q14108	0	3	0.3765	0	1	1	824.699	2472.08	4.05828	0.00334412	CID (Collision Induced Dissociation)	MS2	5.06004	255.686	64.9974	9525	OT2_Gundry_2013-01-22_SM42-01.raw	0/0	4.1657			0	4.836e-06
		TRUE	High	Sequest HT (A2)	Unambiguous	NGTnDGDYVFLTGEDSYLnFTK	N4(Deamidated); N19(Deamidated)	1	1	Q14108	Q14108	0	2	0.4316	0	1	1	1236.55	2472.08	4.16248	0.00514498	CID (Collision Induced Dissociation)	MS2	0	114.203	64.9445	9559	OT2_Gundry_2013-01-22_SM42-02.raw	0/0	4.74998			0	0.006515
		TRUE	High	MS Amanda (A4)	Unambiguous	nGTNDGDYVFLTGEDSYLnFTK	N1(Deamidated); N19(Deamidated)	1	1	Q14108	Q14108	0	2	0.7933	0	1	1	1236.55	2472.08	4.16248	0.00514498	CID (Collision Induced Dissociation)	MS2	0	114.203	64.9445	9559	OT2_Gundry_2013-01-22_SM42-02.raw	25/30		179.924	9046	0	0.0001109
		TRUE	High	Sequest HT (A2)	Unambiguous	NGTnDGDYVFLTGEDSYLnFTK	N4(Deamidated); N19(Deamidated)	1	1	Q14108	Q14108	0	3	0.433	0	1	1	824.698	2472.08	3.39165	0.0027948	CID (Collision Induced Dissociation)	MS2	2.0222	144.275	64.9894	9565	OT2_Gundry_2013-01-22_SM42-02.raw	0/0	5.22496			0	6.362e-06
		TRUE	High	Sequest HT (A2)	Unambiguous	NGTnDGDYVFLTGEDSYLnFTK	N4(Deamidated); N19(Deamidated)	1	1	Q14108	Q14108	0	2	0.4135	0	1	1	1236.54	2472.07	0.607138	0.000750444	CID (Collision Induced Dissociation)	MS2	1.40467	100.404	65.2914	9596	OT2_Gundry_2013-01-22_SM42-02.raw	0/0	5.20038			0	6.226e-06
		TRUE	High	MS Amanda (A4)	Unambiguous	nGTNDGDYVFLTGEDSYLnFTK	N1(Deamidated); N19(Deamidated)	1	1	Q14108	Q14108	0	3	0.7359	0	1	1	824.698	2472.08	3.39165	0.0027948	CID (Collision Induced Dissociation)	MS2	2.0222	144.275	64.9894	9565	OT2_Gundry_2013-01-22_SM42-02.raw	31/66		167.039	8759	0	4.474e-06
		TRUE	High	MS Amanda (A4)	Unambiguous	nGTNDGDYVFLTGEDSYLnFTK	N1(Deamidated); N19(Deamidated)	1	1	Q14108	Q14108	0	2	0.7749	0	1	1	1236.54	2472.07	0.607138	0.000750444	CID (Collision Induced Dissociation)	MS2	1.40467	100.404	65.2914	9596	OT2_Gundry_2013-01-22_SM42-02.raw	23/30		158.056	8110	0	6.382e-06
		TRUE	High	Sequest HT (A2)	Unambiguous	NGTnDGDYVFLTGEDSYLnFTK	N4(Deamidated); N19(Deamidated)	1	1	Q14108	Q14108	0	3	0.2327	0	1	1	824.697	2472.08	2.0584	0.00169617	CID (Collision Induced Dissociation)	MS2	20.0496	264.218	65.4773	9655	OT2_Gundry_2013-01-22_SM42-03.raw	0/0	4.46656			0	2.094e-05
		TRUE	High	MS Amanda (A4)	Unambiguous	nGTNDGDYVFLTGEDSYLnFTK	N1(Deamidated); N19(Deamidated)	1	1	Q14108	Q14108	0	2	0.786	0	1	1	1236.54	2472.07	0.903416	0.00111666	CID (Collision Induced Dissociation)	MS2	3.56673	60.878	65.4174	9648	OT2_Gundry_2013-01-22_SM42-03.raw	28/30		179.673	8274	0	1.548e-06
		TRUE	High	Sequest HT (A2)	Unambiguous	NGTnDGDYVFLTGEDSYLnFTK	N4(Deamidated); N19(Deamidated)	1	1	Q14108	Q14108	0	2	0.3803	0	1	1	1236.54	2472.07	0.903416	0.00111666	CID (Collision Induced Dissociation)	MS2	3.56673	60.878	65.4174	9648	OT2_Gundry_2013-01-22_SM42-03.raw	0/0	4.76266			0	6.184e-06
		TRUE	High	MS Amanda (A4)	Unambiguous	NGTnDGDYVFLTGEDSYLnFTK	N4(Deamidated); N19(Deamidated)	1	1	Q14108	Q14108	0	3	0.7767	0	1	1	824.698	2472.08	2.57689	0.00212342	CID (Collision Induced Dissociation)	MS2	3.02716	220.063	65.1108	9616	OT2_Gundry_2013-01-22_SM42-03.raw	33/64		171.89	8688	0	8.74e-06
		TRUE	High	Sequest HT (A2)	Unambiguous	NGTnDGDYVFLTGEDSYLnFTK	N4(Deamidated); N19(Deamidated)	1	1	Q14108	Q14108	0	3	0.3077	0	1	1	824.698	2472.08	2.57689	0.00212342	CID (Collision Induced Dissociation)	MS2	3.02716	220.063	65.1108	9616	OT2_Gundry_2013-01-22_SM42-03.raw	0/0	5.07031			0	2.195e-05
		TRUE	High	MS Amanda (A4)	Unambiguous	nGTNDGDYVFLTGEDSYLnFTK	N1(Deamidated); N19(Deamidated)	1	1	Q14108	Q14108	0	2	0.7957	0	1	1	1236.54	2472.08	3.56992	0.00441255	CID (Collision Induced Dissociation)	MS2	5.5941	195.203	65.0716	9611	OT2_Gundry_2013-01-22_SM42-03.raw	26/30		193.482	8815	0	1.35e-05
		TRUE	High	Sequest HT (A2)	Unambiguous	NGTnDGDYVFLTGEDSYLnFTK	N4(Deamidated); N19(Deamidated)	1	1	Q14108	Q14108	0	2	0.4807	0	1	1	1236.54	2472.08	3.56992	0.00441255	CID (Collision Induced Dissociation)	MS2	5.5941	195.203	65.0716	9611	OT2_Gundry_2013-01-22_SM42-03.raw	0/0	4.93315			0	3.057e-05
		TRUE	High	MS Amanda (A4)	Unambiguous	NGTnDGDYVFLTGEDSYLnFTK	N4(Deamidated); N19(Deamidated)	1	1	Q14108	Q14108	0	3	0.7906	0	1	1	824.697	2472.08	2.0584	0.00169617	CID (Collision Induced Dissociation)	MS2	20.0496	264.218	65.4773	9655	OT2_Gundry_2013-01-22_SM42-03.raw	35/65		142.999	8477	0	2.053e-05
	TRUE	High	NGTNDGDYVFLTGEDSYLNFTK	3xDeamidated [N1; N4; N19]	0.000187639	0	1	1	4	Q14108	0	2473.06	5.17862	High		0	3.807e-06	202.244	High	6154	0	3.147e-06
		Checked	Confidence	Identifying Node	PSM Ambiguity	Annotated Sequence	Modifications	# Protein Groups	# Proteins	Master Protein Accessions	Protein Accessions	# Missed Cleavages	Charge	DeltaScore	DeltaCn	Rank	Search Engine Rank	m/z [Da]	MH+ [Da]	DeltaM [ppm]	Deltam/z [Da]	Activation Type	MS Order	Isolation Interference [%]	Ion Inject Time [ms]	RT [min]	First Scan	Spectrum File	Ions Matched	XCorr	Amanda Score	Search Space	Percolator q-Value	Percolator PEP
		TRUE	High	Sequest HT (A2)	Unambiguous	nGTnDGDYVFLTGEDSYLnFTK	N1(Deamidated); N4(Deamidated); N19(Deamidated)	1	1	Q14108	Q14108	0	2	0.5789	0	1	1	1237.03	2473.06	0.75206	0.000929944	CID (Collision Induced Dissociation)	MS2	9.62623	268.538	65.4995	9620	OT2_Gundry_2013-01-22_SM42-02.raw	0/0	4.56272			0	4.823e-06
		TRUE	High	MS Amanda (A4)	Unambiguous	nGTnDGDYVFLTGEDSYLnFTK	N1(Deamidated); N4(Deamidated); N19(Deamidated)	1	1	Q14108	Q14108	0	2	0.8081	0	1	1	1237.03	2473.06	0.75206	0.000929944	CID (Collision Induced Dissociation)	MS2	9.62623	268.538	65.4995	9620	OT2_Gundry_2013-01-22_SM42-02.raw	23/30		176.882	6632	0	1.156e-06
		TRUE	High	MS Amanda (A4)	Unambiguous	nGTnDGDYVFLTGEDSYLnFTK	N1(Deamidated); N4(Deamidated); N19(Deamidated)	1	1	Q14108	Q14108	0	2	0.8603	0	1	1	1237.03	2473.05	-1.32106	-0.00163353	CID (Collision Induced Dissociation)	MS2	5.97426	285.793	65.6554	9674	OT2_Gundry_2013-01-22_SM42-03.raw	25/30		202.244	6154	0	3.147e-06
		TRUE	High	Sequest HT (A2)	Unambiguous	nGTnDGDYVFLTGEDSYLnFTK	N1(Deamidated); N4(Deamidated); N19(Deamidated)	1	1	Q14108	Q14108	0	2	0.556	0	1	1	1237.03	2473.05	-1.32106	-0.00163353	CID (Collision Induced Dissociation)	MS2	5.97426	285.793	65.6554	9674	OT2_Gundry_2013-01-22_SM42-03.raw	0/0	5.17862			0	3.807e-06
	TRUE	High	YFFNVTNPEEILR	1xDeamidated [N4]	0.00180515	0	1	2	8	Q14108	0	1642.81	4.15547	High		0	2.119e-05	194.523	High	12353	0	0.0005305
		Checked	Confidence	Identifying Node	PSM Ambiguity	Annotated Sequence	Modifications	# Protein Groups	# Proteins	Master Protein Accessions	Protein Accessions	# Missed Cleavages	Charge	DeltaScore	DeltaCn	Rank	Search Engine Rank	m/z [Da]	MH+ [Da]	DeltaM [ppm]	Deltam/z [Da]	Activation Type	MS Order	Isolation Interference [%]	Ion Inject Time [ms]	RT [min]	First Scan	Spectrum File	Ions Matched	XCorr	Amanda Score	Search Space	Percolator q-Value	Percolator PEP
		TRUE	High	Sequest HT (A2)	Unambiguous	YFFnVTNPEEILR	N4(Deamidated)	1	2	Q14108	Q14108-2; Q14108	0	2	0.1155	0	1	1	821.913	1642.82	4.04637	0.00332371	CID (Collision Induced Dissociation)	MS2	0	452.418	64.9755	9522	OT2_Gundry_2013-01-22_SM42-01.raw	0/0	4.06698			0	0.00129
		TRUE	High	MS Amanda (A4)	Unambiguous	YFFnVTNPEEILR	N4(Deamidated)	1	2	Q14108	Q14108-2; Q14108	2	2	0.6751	0	1	1	821.913	1642.82	4.04637	0.00332371	CID (Collision Induced Dissociation)	MS2	0	452.418	64.9755	9522	OT2_Gundry_2013-01-22_SM42-01.raw	18/22		194.523	12353	0	0.0005305
		TRUE	High	Sequest HT (A2)	Unambiguous	YFFnVTNPEEILR	N4(Deamidated)	1	2	Q14108	Q14108-2; Q14108	0	2	0.0647	0	1	1	821.913	1642.82	4.56651	0.00375096	CID (Collision Induced Dissociation)	MS2	0	414.725	64.9543	9561	OT2_Gundry_2013-01-22_SM42-02.raw	0/0	3.70599			0	0.0001725
		TRUE	High	MS Amanda (A4)	Unambiguous	YFFnVTNPEEILR	N4(Deamidated)	1	2	Q14108	Q14108-2; Q14108	2	2	0.6817	0	1	1	821.913	1642.82	4.56651	0.00375096	CID (Collision Induced Dissociation)	MS2	0	414.725	64.9543	9561	OT2_Gundry_2013-01-22_SM42-02.raw	16/22		162.67	12394	0	0.0003055
		TRUE	High	MS Amanda (A4)	Unambiguous	YFFnVTNPEEILR	N4(Deamidated)	1	2	Q14108	Q14108-2; Q14108	2	2	0.7342	0	1	1	821.912	1642.82	2.93178	0.00240818	CID (Collision Induced Dissociation)	MS2	0	472.974	65.133	9619	OT2_Gundry_2013-01-22_SM42-03.raw	18/22		192.255	12090	0	0.0003785
		TRUE	High	Sequest HT (A2)	Unambiguous	YFFnVTNPEEILR	N4(Deamidated)	1	2	Q14108	Q14108-2; Q14108	0	2	0.0833	0	1	1	821.912	1642.82	2.93178	0.00240818	CID (Collision Induced Dissociation)	MS2	0	472.974	65.133	9619	OT2_Gundry_2013-01-22_SM42-03.raw	0/0	3.35503			0	0.0005755
		TRUE	High	Sequest HT (A2)	Unambiguous	YFFnVTNPEEILR	N4(Deamidated)	1	2	Q14108	Q14108-2; Q14108	0	2	0.1106	0	1	1	821.91	1642.81	0.925529	0.000760235	CID (Collision Induced Dissociation)	MS2	9.87529	445.369	65.4839	9656	OT2_Gundry_2013-01-22_SM42-03.raw	0/0	4.15547			0	2.119e-05
		TRUE	High	MS Amanda (A4)	Unambiguous	YFFnVTNPEEILR	N4(Deamidated)	1	2	Q14108	Q14108-2; Q14108	2	2	0.6829	0	1	1	821.91	1642.81	0.925529	0.000760235	CID (Collision Induced Dissociation)	MS2	9.87529	445.369	65.4839	9656	OT2_Gundry_2013-01-22_SM42-03.raw	21/22		168.14	12094	0	4.115e-05
	TRUE	High	NGTNDGDYVFLTGEDSYLNF	2xDeamidated [N19; N]	0.0138211	0	1	1	6	Q14108	0	2242.93	4.04016	High		0	0.003178	91.1856	High	4358	0	0.002542
		Checked	Confidence	Identifying Node	PSM Ambiguity	Annotated Sequence	Modifications	# Protein Groups	# Proteins	Master Protein Accessions	Protein Accessions	# Missed Cleavages	Charge	DeltaScore	DeltaCn	Rank	Search Engine Rank	m/z [Da]	MH+ [Da]	DeltaM [ppm]	Deltam/z [Da]	Activation Type	MS Order	Isolation Interference [%]	Ion Inject Time [ms]	RT [min]	First Scan	Spectrum File	Ions Matched	XCorr	Amanda Score	Search Space	Percolator q-Value	Percolator PEP
		TRUE	High	Sequest HT (A2)	Unambiguous	NGTnDGDYVFLTGEDSYLnF	N4(Deamidated); N19(Deamidated)	1	1	Q14108	Q14108	0	2	0.3267	0	1	1	1121.97	2242.93	0.370815	0.000415856	CID (Collision Induced Dissociation)	MS2	6.8988	265.412	71.6268	10222	OT2_Gundry_2013-01-22_SM42-02.raw	0/0	4.04016			0	0.003178
		TRUE	High	MS Amanda (A4)	Unambiguous	nGTNDGDYVFLTGEDSYLnF	N1(Deamidated); N19(Deamidated)	1	1	Q14108	Q14108	0	2	0.8357	0	1	1	1121.97	2242.93	0.370815	0.000415856	CID (Collision Induced Dissociation)	MS2	6.8988	265.412	71.6268	10222	OT2_Gundry_2013-01-22_SM42-02.raw	20/30		91.1856	4358	0	0.002542
		TRUE	High	MS Amanda (A4)	Unambiguous	nGTNDGDYVFLTGEDSYLnF	N1(Deamidated); N19(Deamidated)	1	1	Q14108	Q14108	0	2	0.6498	0	1	1	1121.97	2242.93	0.153117	0.000171715	CID (Collision Induced Dissociation)	MS2	9.94472	305.895	72.0315	10299	OT2_Gundry_2013-01-22_SM42-03.raw	15/29		89.9851	3663	0	0.0007279
		TRUE	High	Sequest HT (A2)	Unambiguous	NGTnDGDYVFLTGEDSYLnF	N4(Deamidated); N19(Deamidated)	1	1	Q14108	Q14108	0	2	0.4444	0	1	1	1121.97	2242.93	0.153117	0.000171715	CID (Collision Induced Dissociation)	MS2	9.94472	305.895	72.0315	10299	OT2_Gundry_2013-01-22_SM42-03.raw	0/0	2.88043			0	0.0008955
		TRUE	High	MS Amanda (A4)	Unambiguous	nGTNDGDYVFLTGEDSYLnF	N1(Deamidated); N19(Deamidated)	1	1	Q14108	Q14108	0	2	0.4652	0	1	1	1121.97	2242.93	-0.499977	-0.000560707	CID (Collision Induced Dissociation)	MS2	7.42859	255.934	71.8017	10188	OT2_Gundry_2013-01-22_SM42-01.raw	12/29		53.501	4238	0.003349	0.09321
		TRUE	High	Sequest HT (A2)	Unambiguous	NGTnDGDYVFLTGEDSYLnF	N4(Deamidated); N19(Deamidated)	1	1	Q14108	Q14108	0	2	0.3678	0	1	1	1121.97	2242.93	-0.499977	-0.000560707	CID (Collision Induced Dissociation)	MS2	7.42859	255.934	71.8017	10188	OT2_Gundry_2013-01-22_SM42-01.raw	0/0	2.61465			0.008797	0.1758
	TRUE	High	FFNVTNPEEILR	1xDeamidated [N3]	0.00248412	0	1	2	12	Q14108	0	1479.75	3.89507	High		0	5.503e-05	200.158	High	11223	0	0.0001376
		Checked	Confidence	Identifying Node	PSM Ambiguity	Annotated Sequence	Modifications	# Protein Groups	# Proteins	Master Protein Accessions	Protein Accessions	# Missed Cleavages	Charge	DeltaScore	DeltaCn	Rank	Search Engine Rank	m/z [Da]	MH+ [Da]	DeltaM [ppm]	Deltam/z [Da]	Activation Type	MS Order	Isolation Interference [%]	Ion Inject Time [ms]	RT [min]	First Scan	Spectrum File	Ions Matched	XCorr	Amanda Score	Search Space	Percolator q-Value	Percolator PEP
		TRUE	High	Sequest HT (A2)	Unambiguous	FFnVTNPEEILR	N3(Deamidated)	1	2	Q14108	Q14108-2; Q14108	0	2	0.1359	0	1	1	740.378	1479.75	0.1025	7.58367e-05	CID (Collision Induced Dissociation)	MS2	0	226.127	57.7694	8704	OT2_Gundry_2013-01-22_SM42-01.raw	0/0	3.89507			0	5.503e-05
		TRUE	High	MS Amanda (A4)	Unambiguous	FFnVTNPEEILR	N3(Deamidated)	1	2	Q14108	Q14108-2; Q14108	2	2	0.6462	0	1	1	740.378	1479.75	0.1025	7.58367e-05	CID (Collision Induced Dissociation)	MS2	0	226.127	57.7694	8704	OT2_Gundry_2013-01-22_SM42-01.raw	17/20		188.465	10855	0	5.548e-05
		TRUE	High	Sequest HT (A2)	Unambiguous	FFnVTNPEEILR	N3(Deamidated)	1	2	Q14108	Q14108-2; Q14108	0	2	0.1373	0	1	1	740.378	1479.75	0.1025	7.58367e-05	CID (Collision Induced Dissociation)	MS2	7.73297	129.351	58.1085	8744	OT2_Gundry_2013-01-22_SM42-01.raw	0/0	3.5749			0	7.949e-05
		TRUE	High	MS Amanda (A4)	Unambiguous	FFnVTNPEEILR	N3(Deamidated)	1	2	Q14108	Q14108-2; Q14108	2	2	0.68	0	1	1	740.378	1479.75	0.1025	7.58367e-05	CID (Collision Induced Dissociation)	MS2	7.73297	129.351	58.1085	8744	OT2_Gundry_2013-01-22_SM42-01.raw	16/20		169.778	10855	0	0.00018
		TRUE	High	Sequest HT (A2)	Unambiguous	FFnVTNPEEILR	N3(Deamidated)	1	2	Q14108	Q14108-2; Q14108	0	2	0.0856	0	1	1	740.378	1479.75	1.00993	0.000747223	CID (Collision Induced Dissociation)	MS2	4.25158	278.02	57.8069	8747	OT2_Gundry_2013-01-22_SM42-02.raw	0/0	2.91776			0	0.005452
		TRUE	High	MS Amanda (A4)	Unambiguous	FFnVTNPEEILR	N3(Deamidated)	1	2	Q14108	Q14108-2; Q14108	2	2	0.6039	0	1	1	740.378	1479.75	1.00993	0.000747223	CID (Collision Induced Dissociation)	MS2	4.25158	278.02	57.8069	8747	OT2_Gundry_2013-01-22_SM42-02.raw	16/20		168.925	11321	0	0.01885
		TRUE	High	Sequest HT (A2)	Unambiguous	FFnVTNPEEILR	N3(Deamidated)	1	2	Q14108	Q14108-2; Q14108	0	2	0.108	0	1	1	740.378	1479.75	0.349982	0.000258942	CID (Collision Induced Dissociation)	MS2	2.35793	122.07	58.1729	8791	OT2_Gundry_2013-01-22_SM42-02.raw	0/0	3.23882			0	9.58e-05
		TRUE	High	MS Amanda (A4)	Unambiguous	FFnVTNPEEILR	N3(Deamidated)	1	2	Q14108	Q14108-2; Q14108	2	2	0.6771	0	1	1	740.378	1479.75	0.349982	0.000258942	CID (Collision Induced Dissociation)	MS2	2.35793	122.07	58.1729	8791	OT2_Gundry_2013-01-22_SM42-02.raw	14/20		172.64	11235	0	0.0001214
		TRUE	High	MS Amanda (A4)	Unambiguous	FFnVTNPEEILR	N3(Deamidated)	1	2	Q14108	Q14108-2; Q14108	2	2	0.7355	0	1	1	740.378	1479.75	0.432476	0.000319977	CID (Collision Induced Dissociation)	MS2	0	113.486	58.2656	8851	OT2_Gundry_2013-01-22_SM42-03.raw	18/20		200.158	11223	0	0.0001376
		TRUE	High	Sequest HT (A2)	Unambiguous	FFnVTNPEEILR	N3(Deamidated)	1	2	Q14108	Q14108-2; Q14108	0	2	0.1172	0	1	1	740.378	1479.75	0.432476	0.000319977	CID (Collision Induced Dissociation)	MS2	0	113.486	58.2656	8851	OT2_Gundry_2013-01-22_SM42-03.raw	0/0	3.667			0	4.306e-05
		TRUE	High	MS Amanda (A4)	Unambiguous	FFnVTNPEEILR	N3(Deamidated)	1	2	Q14108	Q14108-2; Q14108	2	2	0.7113	0	1	1	740.378	1479.75	0.184994	0.000136872	CID (Collision Induced Dissociation)	MS2	10.6409	263.139	57.9323	8812	OT2_Gundry_2013-01-22_SM42-03.raw	17/20		162.424	11118	0	0.0002853
		TRUE	High	Sequest HT (A2)	Unambiguous	FFnVTNPEEILR	N3(Deamidated)	1	2	Q14108	Q14108-2; Q14108	0	2	0.0882	0	1	1	740.378	1479.75	0.184994	0.000136872	CID (Collision Induced Dissociation)	MS2	10.6409	263.139	57.9323	8812	OT2_Gundry_2013-01-22_SM42-03.raw	0/0	3.40107			0	0.0001161
	TRUE	High	MINGTDGDSFHPLITK	1xDeamidated [N3]; 1xOxidation [M1]	0.0372664	0	1	2	2	Q14108	0	1762.83	2.48768	High		0	0.008241
		Checked	Confidence	Identifying Node	PSM Ambiguity	Annotated Sequence	Modifications	# Protein Groups	# Proteins	Master Protein Accessions	Protein Accessions	# Missed Cleavages	Charge	DeltaScore	DeltaCn	Rank	Search Engine Rank	m/z [Da]	MH+ [Da]	DeltaM [ppm]	Deltam/z [Da]	Activation Type	MS Order	Isolation Interference [%]	Ion Inject Time [ms]	RT [min]	First Scan	Spectrum File	Ions Matched	XCorr	Amanda Score	Search Space	Percolator q-Value	Percolator PEP
		TRUE	High	Sequest HT (A2)	Selected	mInGTDGDSFHPLITK	M1(Oxidation); N3(Deamidated)	1	2	Q14108	Q14108-2; Q14108	0	3	0.1647	0	1	1	588.282	1762.83	-0.0282607	-1.66063e-05	CID (Collision Induced Dissociation)	MS2	23.6445	281.31	33.3981	4858	OT2_Gundry_2013-01-22_SM42-01.raw	0/0	2.48768			0	0.008241
		TRUE	High	Sequest HT (A2)	Selected	mInGTDGDSFHPLITK	M1(Oxidation); N3(Deamidated)	1	2	Q14108	Q14108-2; Q14108	0	3	0.0856	0	1	1	588.282	1762.83	-0.339871	-0.000199712	CID (Collision Induced Dissociation)	MS2	14.9687	231.939	33.4572	4888	OT2_Gundry_2013-01-22_SM42-02.raw	0/0	1.87067			0	0.002475
	TRUE	High	FNVTNPEEILR	1xDeamidated [N]	0.0182554	0	1	2	14	Q14108	2	1332.68	3.24008	High		0	0.001599	158.585	High	11274	0	0.005051
		Checked	Confidence	Identifying Node	PSM Ambiguity	Annotated Sequence	Modifications	# Protein Groups	# Proteins	Master Protein Accessions	Protein Accessions	# Missed Cleavages	Charge	DeltaScore	DeltaCn	Rank	Search Engine Rank	m/z [Da]	MH+ [Da]	DeltaM [ppm]	Deltam/z [Da]	Activation Type	MS Order	Isolation Interference [%]	Ion Inject Time [ms]	RT [min]	First Scan	Spectrum File	Ions Matched	XCorr	Amanda Score	Search Space	Percolator q-Value	Percolator PEP
		TRUE	High	Sequest HT (A2)	Unambiguous	FnVTNPEEILR	N2(Deamidated)	1	2	Q14108	Q14108-2; Q14108	0	2	0.0726	0	1	1	666.843	1332.68	-0.303286	-0.000202092	CID (Collision Induced Dissociation)	MS2	46.3601	151.784	48.3228	7319	OT2_Gundry_2013-01-22_SM42-01.raw	0/0	3.17252			0	0.001963
		TRUE	High	MS Amanda (A4)	Unambiguous	FnVTNPEEILR	N2(Deamidated)	1	2	Q14108	Q14108-2; Q14108	2	2	0.4366	0	1	1	666.843	1332.68	-0.303286	-0.000202092	CID (Collision Induced Dissociation)	MS2	46.3601	151.784	48.3228	7319	OT2_Gundry_2013-01-22_SM42-01.raw	9/18		135.743	11257	0	0.007703
		TRUE	High	Sequest HT (A2)	Unambiguous	FnVTNPEEILR	N2(Deamidated)	1	2	Q14108	Q14108-2; Q14108	0	2	0.0381	0	1	1	666.843	1332.68	-0.120091	-8.00212e-05	CID (Collision Induced Dissociation)	MS2	0	59.0243	48.6679	7370	OT2_Gundry_2013-01-22_SM42-01.raw	0/0	2.89007			0	0.002368
		TRUE	High	MS Amanda (A4)	Unambiguous	FnVTNPEEILR	N2(Deamidated)	1	2	Q14108	Q14108-2; Q14108	2	2	0.436	0	1	1	666.843	1332.68	-0.120091	-8.00212e-05	CID (Collision Induced Dissociation)	MS2	0	59.0243	48.6679	7370	OT2_Gundry_2013-01-22_SM42-01.raw	10/19		158.585	11274	0	0.005051
		TRUE	High	Sequest HT (A2)	Unambiguous	FnVTNPEEILR	N2(Deamidated)	1	2	Q14108	Q14108-2; Q14108	0	2	0.097	0	1	1	666.843	1332.68	0.0631045	4.20491e-05	CID (Collision Induced Dissociation)	MS2	22.8149	136.265	48.443	7357	OT2_Gundry_2013-01-22_SM42-02.raw	0/0	2.98908			0	0.0007952
		TRUE	High	MS Amanda (A4)	Unambiguous	FnVTNPEEILR	N2(Deamidated)	1	2	Q14108	Q14108-2; Q14108	2	2	0.3487	0	1	1	666.843	1332.68	0.0631045	4.20491e-05	CID (Collision Induced Dissociation)	MS2	22.8149	136.265	48.443	7357	OT2_Gundry_2013-01-22_SM42-02.raw	12/18		113.518	11273	0	0.005941
		TRUE	High	Sequest HT (A2)	Unambiguous	FnVTNPEEILR	N2(Deamidated)	1	2	Q14108	Q14108-2; Q14108	0	2	0.0679	0	1	1	666.843	1332.68	-0.120091	-8.00212e-05	CID (Collision Induced Dissociation)	MS2	2.45274	57.4982	48.8211	7411	OT2_Gundry_2013-01-22_SM42-02.raw	0/0	3.24008			0	0.001599
		TRUE	High	MS Amanda (A4)	Unambiguous	FnVTNPEEILR	N2(Deamidated)	1	2	Q14108	Q14108-2; Q14108	2	2	0.4632	0	1	1	666.843	1332.68	-0.120091	-8.00212e-05	CID (Collision Induced Dissociation)	MS2	2.45274	57.4982	48.8211	7411	OT2_Gundry_2013-01-22_SM42-02.raw	14/18		148.823	11274	0	0.003193
		TRUE	High	Sequest HT (A2)	Unambiguous	FnVTNPEEILR	N2(Deamidated)	1	2	Q14108	Q14108-2; Q14108	0	2	0.0485	0	1	1	666.843	1332.68	0.0631045	4.20491e-05	CID (Collision Induced Dissociation)	MS2	4.86986	57.3713	48.8384	7476	OT2_Gundry_2013-01-22_SM42-03.raw	0/0	2.6815			0	0.001181
		TRUE	High	Sequest HT (A2)	Unambiguous	FNVTnPEEILR	N5(Deamidated)	1	2	Q14108	Q14108-2; Q14108	0	2		0.0485	2	2	666.843	1332.68	0.0631045	4.20491e-05	CID (Collision Induced Dissociation)	MS2	4.86986	57.3713	48.8384	7476	OT2_Gundry_2013-01-22_SM42-03.raw	0/0	2.55061			0	0.006794
		TRUE	High	Sequest HT (A2)	Unambiguous	FnVTNPEEILR	N2(Deamidated)	1	2	Q14108	Q14108-2; Q14108	0	2	0.146	0	1	1	666.843	1332.68	0.154702	0.000103084	CID (Collision Induced Dissociation)	MS2	18.8886	121.267	48.4575	7418	OT2_Gundry_2013-01-22_SM42-03.raw	0/0	3.15001			0	0.001508
		TRUE	High	MS Amanda (A4)	Unambiguous	FnVTNPEEILR	N2(Deamidated)	1	2	Q14108	Q14108-2; Q14108	2	2	0.4409	0	1	1	666.843	1332.68	0.154702	0.000103084	CID (Collision Induced Dissociation)	MS2	18.8886	121.267	48.4575	7418	OT2_Gundry_2013-01-22_SM42-03.raw	13/18		132.797	11273	0	0.001894
		TRUE	High	MS Amanda (A4)	Unambiguous	FnVTNPEEILR	N2(Deamidated)	1	2	Q14108	Q14108-2; Q14108	2	2	0.4316	0	1	1	666.843	1332.68	0.0631045	4.20491e-05	CID (Collision Induced Dissociation)	MS2	4.86986	57.3713	48.8384	7476	OT2_Gundry_2013-01-22_SM42-03.raw	13/18		131.188	11273	0	0.003045
		TRUE	High	Sequest HT (A2)	Unambiguous	FNVTnPEEILR	N5(Deamidated)	1	2	Q14108	Q14108-2; Q14108	0	2		0.0381	2	2	666.843	1332.68	-0.120091	-8.00212e-05	CID (Collision Induced Dissociation)	MS2	0	59.0243	48.6679	7370	OT2_Gundry_2013-01-22_SM42-01.raw	0/0	2.78134			0.0001499	0.01626
	TRUE	High	VPAEILANTSDNAGF	1xDeamidated [N8]	0.000770279	0	1	2	12	Q14108	0	1519.73	4.77615	High		0	2.602e-05	206.525	High	12565	0	6.824e-05
		Checked	Confidence	Identifying Node	PSM Ambiguity	Annotated Sequence	Modifications	# Protein Groups	# Proteins	Master Protein Accessions	Protein Accessions	# Missed Cleavages	Charge	DeltaScore	DeltaCn	Rank	Search Engine Rank	m/z [Da]	MH+ [Da]	DeltaM [ppm]	Deltam/z [Da]	Activation Type	MS Order	Isolation Interference [%]	Ion Inject Time [ms]	RT [min]	First Scan	Spectrum File	Ions Matched	XCorr	Amanda Score	Search Space	Percolator q-Value	Percolator PEP
		TRUE	High	Sequest HT (A2)	Unambiguous	VPAEILAnTSDNAGF	N8(Deamidated)	1	2	Q14108	Q14108-2; Q14108	0	2	0.0952	0	1	1	760.367	1519.73	-0.0898907	-6.83047e-05	CID (Collision Induced Dissociation)	MS2	15.0733	76.5574	46.7224	7043	OT2_Gundry_2013-01-22_SM42-01.raw	0/0	4.62177			0	8.108e-05
		TRUE	High	MS Amanda (A4)	Unambiguous	VPAEILAnTSDNAGF	N8(Deamidated)	1	2	Q14108	Q14108-2; Q14108	0	2	0.7464	0	1	1	760.367	1519.73	-0.0898907	-6.83047e-05	CID (Collision Induced Dissociation)	MS2	15.0733	76.5574	46.7224	7043	OT2_Gundry_2013-01-22_SM42-01.raw	20/25		162.627	12134	0	3.612e-05
		TRUE	High	Sequest HT (A2)	Unambiguous	VPAEILAnTSDNAGF	N8(Deamidated)	1	2	Q14108	Q14108-2; Q14108	0	2	0.1094	0	1	1	760.368	1519.73	0.633024	0.000481012	CID (Collision Induced Dissociation)	MS2	1.7098	22.1009	47.069	7107	OT2_Gundry_2013-01-22_SM42-01.raw	0/0	4.48059			0	0.0001318
		TRUE	High	MS Amanda (A4)	Unambiguous	VPAEILAnTSDNAGF	N8(Deamidated)	1	2	Q14108	Q14108-2; Q14108	0	2	0.7554	0	1	1	760.368	1519.73	0.633024	0.000481012	CID (Collision Induced Dissociation)	MS2	1.7098	22.1009	47.069	7107	OT2_Gundry_2013-01-22_SM42-01.raw	15/25		175.732	12459	0	6.241e-05
		TRUE	High	Sequest HT (A2)	Unambiguous	VPAEILAnTSDNAGF	N8(Deamidated)	1	2	Q14108	Q14108-2; Q14108	0	2	0.1054	0	1	1	760.368	1519.73	0.5527	0.000419977	CID (Collision Induced Dissociation)	MS2	0.629514	22.8806	47.1847	7146	OT2_Gundry_2013-01-22_SM42-02.raw	0/0	4.4572			0	0.0006595
		TRUE	High	MS Amanda (A4)	Unambiguous	VPAEILAnTSDNAGF	N8(Deamidated)	1	2	Q14108	Q14108-2; Q14108	0	2	0.7808	0	1	1	760.368	1519.73	0.5527	0.000419977	CID (Collision Induced Dissociation)	MS2	0.629514	22.8806	47.1847	7146	OT2_Gundry_2013-01-22_SM42-02.raw	19/24		206.525	12565	0	6.824e-05
		TRUE	High	Sequest HT (A2)	Unambiguous	VPAEILAnTSDNAGF	N8(Deamidated)	1	2	Q14108	Q14108-2; Q14108	0	2	0.1276	0	1	1	760.368	1519.73	0.231405	0.000175836	CID (Collision Induced Dissociation)	MS2	17.7008	98.2227	46.8147	7081	OT2_Gundry_2013-01-22_SM42-02.raw	0/0	4.77615			0	2.602e-05
		TRUE	High	MS Amanda (A4)	Unambiguous	VPAEILAnTSDNAGF	N8(Deamidated)	1	2	Q14108	Q14108-2; Q14108	0	2	0.7593	0	1	1	760.368	1519.73	0.231405	0.000175836	CID (Collision Induced Dissociation)	MS2	17.7008	98.2227	46.8147	7081	OT2_Gundry_2013-01-22_SM42-02.raw	18/26		160.643	12377	0	9.643e-06
		TRUE	High	Sequest HT (A2)	Unambiguous	VPAEILAnTSDNAGF	N8(Deamidated)	1	2	Q14108	Q14108-2; Q14108	0	2	0.0995	0	1	1	760.367	1519.73	-0.411186	-0.000312445	CID (Collision Induced Dissociation)	MS2	20.0589	85.9389	46.7724	7133	OT2_Gundry_2013-01-22_SM42-03.raw	0/0	4.41805			0	0.0001994
		TRUE	High	MS Amanda (A4)	Unambiguous	VPAEILAnTSDNAGF	N8(Deamidated)	1	2	Q14108	Q14108-2; Q14108	0	2	0.689	0	1	1	760.367	1519.73	-0.411186	-0.000312445	CID (Collision Induced Dissociation)	MS2	20.0589	85.9389	46.7724	7133	OT2_Gundry_2013-01-22_SM42-03.raw	16/25		152.023	11662	0	6.393e-05
		TRUE	High	MS Amanda (A4)	Unambiguous	VPAEILAnTSDNAGF	N8(Deamidated)	1	2	Q14108	Q14108-2; Q14108	0	2	0.7687	0	1	1	760.368	1519.73	0.231405	0.000175836	CID (Collision Induced Dissociation)	MS2	1.80095	26.0826	47.1423	7198	OT2_Gundry_2013-01-22_SM42-03.raw	18/25		190.847	12377	0	6.566e-05
		TRUE	High	Sequest HT (A2)	Unambiguous	VPAEILAnTSDNAGF	N8(Deamidated)	1	2	Q14108	Q14108-2; Q14108	0	2	0.1086	0	1	1	760.368	1519.73	0.231405	0.000175836	CID (Collision Induced Dissociation)	MS2	1.80095	26.0826	47.1423	7198	OT2_Gundry_2013-01-22_SM42-03.raw	0/0	4.41977			0	0.0001771
	TRUE	High	VPAEILANTSDNAGFCIPE	1xDeamidated [N]; 1xCarbamidomethyl [C16]	0.0404666	0	1	2	7	Q14108	0	2018.94	3.06864	High		0	0.002971	99.6702	High	13174	0	0.01331
		Checked	Confidence	Identifying Node	PSM Ambiguity	Annotated Sequence	Modifications	# Protein Groups	# Proteins	Master Protein Accessions	Protein Accessions	# Missed Cleavages	Charge	DeltaScore	DeltaCn	Rank	Search Engine Rank	m/z [Da]	MH+ [Da]	DeltaM [ppm]	Deltam/z [Da]	Activation Type	MS Order	Isolation Interference [%]	Ion Inject Time [ms]	RT [min]	First Scan	Spectrum File	Ions Matched	XCorr	Amanda Score	Search Space	Percolator q-Value	Percolator PEP
		TRUE	High	MS Amanda (A4)	Unambiguous	VPAEILAnTSDNAGFcIPE	N8(Deamidated); C16(Carbamidomethyl)	1	2	Q14108	Q14108-2; Q14108	0	3	0.4273	0	1	1	673.651	2018.94	-0.0977163	-6.5761e-05	CID (Collision Induced Dissociation)	MS2	35.1412	298.209	55.9578	8507	OT2_Gundry_2013-01-22_SM42-02.raw	16/59		77.9835	12972	0	0.00368
		TRUE	High	MS Amanda (A4)	Unambiguous	VPAEILANTSDnAGFcIPE	N12(Deamidated); C16(Carbamidomethyl)	1	2	Q14108	Q14108-2; Q14108	0	3	0.5465	0	1	1	673.651	2018.94	0.537142	0.000361485	CID (Collision Induced Dissociation)	MS2	33.1899	148.548	56.0635	8569	OT2_Gundry_2013-01-22_SM42-03.raw	20/60		99.6702	13174	0	0.01331
		TRUE	High	Sequest HT (A2)	Unambiguous	VPAEILAnTSDNAGFcIPE	N8(Deamidated); C16(Carbamidomethyl)	1	2	Q14108	Q14108-2; Q14108	0	3	0.0554	0	1	1	673.651	2018.94	0.537142	0.000361485	CID (Collision Induced Dissociation)	MS2	33.1899	148.548	56.0635	8569	OT2_Gundry_2013-01-22_SM42-03.raw	0/0	3.06864			0	0.002971
		TRUE	High	Sequest HT (A2)	Unambiguous	VPAEILAnTSDNAGFcIPE	N8(Deamidated); C16(Carbamidomethyl)	1	2	Q14108	Q14108-2; Q14108	0	3	0.0223	0	1	1	673.651	2018.94	-0.0977163	-6.5761e-05	CID (Collision Induced Dissociation)	MS2	35.1412	298.209	55.9578	8507	OT2_Gundry_2013-01-22_SM42-02.raw	0/0	2.23709			0.0001499	0.01763
		TRUE	High	Sequest HT (A2)	Unambiguous	VPAEILANTSDnAGFcIPE	N12(Deamidated); C16(Carbamidomethyl)	1	2	Q14108	Q14108-2; Q14108	0	2	0.0461	0	1	1	1009.97	2018.94	-0.484063	-0.000488647	CID (Collision Induced Dissociation)	MS2	2.26711	87.7083	56.2183	8505	OT2_Gundry_2013-01-22_SM42-01.raw	0/0	2.82098			0.001124	0.0319
		TRUE	High	Sequest HT (A2)	Unambiguous	VPAEILANTSDnAGFcIPE	N12(Deamidated); C16(Carbamidomethyl)	1	2	Q14108	Q14108-2; Q14108	0	3		0.0223	2	2	673.651	2018.94	-0.0977163	-6.5761e-05	CID (Collision Induced Dissociation)	MS2	35.1412	298.209	55.9578	8507	OT2_Gundry_2013-01-22_SM42-02.raw	0/0	2.1922			0.002719	0.07401
		TRUE	High	MS Amanda (A4)	Unambiguous	VPAEILANTSDnAGFcIPE	N12(Deamidated); C16(Carbamidomethyl)	1	2	Q14108	Q14108-2; Q14108	0	2	0.0025	0	1	1	1009.97	2018.94	-0.484063	-0.000488647	CID (Collision Induced Dissociation)	MS2	2.26711	87.7083	56.2183	8505	OT2_Gundry_2013-01-22_SM42-01.raw	12/30		35.8307	12875	0.00457	0.1205
	TRUE	High	VPAEILANTSDNAGFCIPEGN	1xDeamidated [N]; 1xCarbamidomethyl [C16]	0.000591922	0	1	2	30	Q14108	0	2190	4.77408	High		0	0.002061	161.181	High	12523	0	1.749e-05
		Checked	Confidence	Identifying Node	PSM Ambiguity	Annotated Sequence	Modifications	# Protein Groups	# Proteins	Master Protein Accessions	Protein Accessions	# Missed Cleavages	Charge	DeltaScore	DeltaCn	Rank	Search Engine Rank	m/z [Da]	MH+ [Da]	DeltaM [ppm]	Deltam/z [Da]	Activation Type	MS Order	Isolation Interference [%]	Ion Inject Time [ms]	RT [min]	First Scan	Spectrum File	Ions Matched	XCorr	Amanda Score	Search Space	Percolator q-Value	Percolator PEP
		TRUE	High	MS Amanda (A4)	Unambiguous	VPAEILAnTSDNAGFcIPEGN	N8(Deamidated); C16(Carbamidomethyl)	1	2	Q14108	Q14108-2; Q14108	0	2	0.7245	0	1	1	1095.51	2190	0.5854	0.000641013	CID (Collision Induced Dissociation)	MS2	0	76.7145	52.1359	7902	OT2_Gundry_2013-01-22_SM42-01.raw	19/31		147.376	12712	0	0.005033
		TRUE	High	Sequest HT (A2)	Unambiguous	VPAEILAnTSDNAGFcIPEGN	N8(Deamidated); C16(Carbamidomethyl)	1	2	Q14108	Q14108-2; Q14108	0	3	0.0736	0	1	1	730.672	2190	0.272691	0.000199065	CID (Collision Induced Dissociation)	MS2	4.65487	45.7576	52.1864	7911	OT2_Gundry_2013-01-22_SM42-01.raw	0/0	4.20662			0	2.744e-05
		TRUE	High	MS Amanda (A4)	Unambiguous	VPAEILAnTSDNAGFcIPEGN	N8(Deamidated); C16(Carbamidomethyl)	1	2	Q14108	Q14108-2; Q14108	0	3	0.6126	0	1	1	730.672	2190	0.272691	0.000199065	CID (Collision Induced Dissociation)	MS2	4.65487	45.7576	52.1864	7911	OT2_Gundry_2013-01-22_SM42-01.raw	22/62		131.239	12505	0	0.0001409
		TRUE	High	Sequest HT (A2)	Unambiguous	VPAEILANTSDnAGFcIPEGN	N12(Deamidated); C16(Carbamidomethyl)	1	2	Q14108	Q14108-2; Q14108	0	2	0.0541	0	1	1	1095.5	2190	-0.417917	-0.000457619	CID (Collision Induced Dissociation)	MS2	1.12077	14.2019	52.5001	7956	OT2_Gundry_2013-01-22_SM42-01.raw	0/0	4.44086			0	0.0002581
		TRUE	High	MS Amanda (A4)	Unambiguous	VPAEILAnTSDNAGFcIPEGN	N8(Deamidated); C16(Carbamidomethyl)	1	2	Q14108	Q14108-2; Q14108	0	2	0.598	0	1	1	1095.5	2190	-0.417917	-0.000457619	CID (Collision Induced Dissociation)	MS2	1.12077	14.2019	52.5001	7956	OT2_Gundry_2013-01-22_SM42-01.raw	23/30		161.181	12523	0	1.749e-05
		TRUE	High	Sequest HT (A2)	Unambiguous	VPAEILAnTSDNAGFcIPEGN	N8(Deamidated); C16(Carbamidomethyl)	1	2	Q14108	Q14108-2; Q14108	0	3	0.1937	0	1	1	730.672	2190	-0.145358	-0.000106111	CID (Collision Induced Dissociation)	MS2	3.5913	22.5492	52.5511	7964	OT2_Gundry_2013-01-22_SM42-01.raw	0/0	3.51013			0	0.0001469
		TRUE	High	MS Amanda (A4)	Unambiguous	VPAEILAnTSDNAGFcIPEGN	N8(Deamidated); C16(Carbamidomethyl)	1	2	Q14108	Q14108-2; Q14108	0	3	0.5731	0	1	1	730.672	2190	-0.145358	-0.000106111	CID (Collision Induced Dissociation)	MS2	3.5913	22.5492	52.5511	7964	OT2_Gundry_2013-01-22_SM42-01.raw	30/61		130.94	12560	0	0.0001687
		TRUE	High	Sequest HT (A2)	Unambiguous	VPAEILANTSDnAGFcIPEGN	N12(Deamidated); C16(Carbamidomethyl)	1	2	Q14108	Q14108-2; Q14108	0	2	0.0427	0	1	1	1095.5	2190	-0.194958	-0.000213479	CID (Collision Induced Dissociation)	MS2	3.80017	63.1221	52.2917	7960	OT2_Gundry_2013-01-22_SM42-02.raw	0/0	3.98422			0	0.001087
		TRUE	High	Sequest HT (A2)	Unambiguous	VPAEILAnTSDNAGFcIPEGN	N8(Deamidated); C16(Carbamidomethyl)	1	2	Q14108	Q14108-2; Q14108	0	2		0.0427	2	2	1095.5	2190	-0.194958	-0.000213479	CID (Collision Induced Dissociation)	MS2	3.80017	63.1221	52.2917	7960	OT2_Gundry_2013-01-22_SM42-02.raw	0/0	3.80848			0	0.001149
		TRUE	High	MS Amanda (A4)	Unambiguous	VPAEILANTSDnAGFcIPEGN	N12(Deamidated); C16(Carbamidomethyl)	1	2	Q14108	Q14108-2; Q14108	0	2	0.5118	0	1	1	1095.5	2190	-0.194958	-0.000213479	CID (Collision Induced Dissociation)	MS2	3.80017	63.1221	52.2917	7960	OT2_Gundry_2013-01-22_SM42-02.raw	15/32		126.098	12518	0	0.0002735
		TRUE	High	Sequest HT (A2)	Unambiguous	VPAEILANTSDnAGFcIPEGN	N12(Deamidated); C16(Carbamidomethyl)	1	2	Q14108	Q14108-2; Q14108	0	3	0.0021	0	1	1	730.672	2190	0.356301	0.0002601	CID (Collision Induced Dissociation)	MS2	31.7379	78.3452	52.2978	7962	OT2_Gundry_2013-01-22_SM42-02.raw	0/0	4.77408			0	0.002061
		TRUE	High	Sequest HT (A2)	Unambiguous	VPAEILAnTSDNAGFcIPEGN	N8(Deamidated); C16(Carbamidomethyl)	1	2	Q14108	Q14108-2; Q14108	0	3		0.0021	2	2	730.672	2190	0.356301	0.0002601	CID (Collision Induced Dissociation)	MS2	31.7379	78.3452	52.2978	7962	OT2_Gundry_2013-01-22_SM42-02.raw	0/0	4.75926			0	0.0008527
		TRUE	High	MS Amanda (A4)	Unambiguous	VPAEILAnTSDNAGFcIPEGN	N8(Deamidated); C16(Carbamidomethyl)	1	2	Q14108	Q14108-2; Q14108	0	3	0.4755	0	1	1	730.672	2190	0.356301	0.0002601	CID (Collision Induced Dissociation)	MS2	31.7379	78.3452	52.2978	7962	OT2_Gundry_2013-01-22_SM42-02.raw	19/63		101.575	12520	0	0.002301
		TRUE	High	Sequest HT (A2)	Unambiguous	VPAEILAnTSDNAGFcIPEGN	N8(Deamidated); C16(Carbamidomethyl)	1	2	Q14108	Q14108-2; Q14108	0	2	0.0874	0	1	1	1095.5	2190	-0.752356	-0.00082383	CID (Collision Induced Dissociation)	MS2	1.51653	12.8926	52.6415	8015	OT2_Gundry_2013-01-22_SM42-02.raw	0/0	3.89164			0	1.319e-05
		TRUE	High	MS Amanda (A4)	Unambiguous	VPAEILANTSDnAGFcIPEGN	N12(Deamidated); C16(Carbamidomethyl)	1	2	Q14108	Q14108-2; Q14108	0	2	0.7217	0	1	1	1095.5	2190	-0.752356	-0.00082383	CID (Collision Induced Dissociation)	MS2	1.51653	12.8926	52.6415	8015	OT2_Gundry_2013-01-22_SM42-02.raw	17/30		131.423	12470	0	4.816e-05
		TRUE	High	Sequest HT (A2)	Unambiguous	VPAEILAnTSDNAGFcIPEGN	N8(Deamidated); C16(Carbamidomethyl)	1	2	Q14108	Q14108-2; Q14108	0	3	0.0468	0	1	1	730.672	2190	0.189081	0.000138029	CID (Collision Induced Dissociation)	MS2	1.77552	16.6633	52.6439	8016	OT2_Gundry_2013-01-22_SM42-02.raw	0/0	4.26869			0	6.551e-06
		TRUE	High	Sequest HT (A2)	Unambiguous	VPAEILANTSDnAGFcIPEGN	N12(Deamidated); C16(Carbamidomethyl)	1	2	Q14108	Q14108-2; Q14108	0	3		0.0468	2	2	730.672	2190	0.189081	0.000138029	CID (Collision Induced Dissociation)	MS2	1.77552	16.6633	52.6439	8016	OT2_Gundry_2013-01-22_SM42-02.raw	0/0	4.06708			0	0.0003625
		TRUE	High	MS Amanda (A4)	Unambiguous	VPAEILAnTSDNAGFcIPEGN	N8(Deamidated); C16(Carbamidomethyl)	1	2	Q14108	Q14108-2; Q14108	0	3	0.6895	0	1	1	730.672	2190	0.189081	0.000138029	CID (Collision Induced Dissociation)	MS2	1.77552	16.6633	52.6439	8016	OT2_Gundry_2013-01-22_SM42-02.raw	24/63		157.406	12480	0	6.472e-06
		TRUE	High	MS Amanda (A4)	Unambiguous	VPAEILAnTSDNAGFcIPEGN	N8(Deamidated); C16(Carbamidomethyl)	1	2	Q14108	Q14108-2; Q14108	0	3	0.5817	0	1	1	730.672	2190	0.0218618	1.59591e-05	CID (Collision Induced Dissociation)	MS2	0.683942	22.0733	52.6267	8065	OT2_Gundry_2013-01-22_SM42-03.raw	22/61		130.58	12565	0	0.0002245
		TRUE	High	Sequest HT (A2)	Unambiguous	VPAEILAnTSDNAGFcIPEGN	N8(Deamidated); C16(Carbamidomethyl)	1	2	Q14108	Q14108-2; Q14108	0	3	0.1202	0	1	1	730.672	2190	0.0218618	1.59591e-05	CID (Collision Induced Dissociation)	MS2	0.683942	22.0733	52.6267	8065	OT2_Gundry_2013-01-22_SM42-03.raw	0/0	3.65898			0	0.0002118
		TRUE	High	MS Amanda (A4)	Unambiguous	VPAEILAnTSDNAGFcIPEGN	N8(Deamidated); C16(Carbamidomethyl)	1	2	Q14108	Q14108-2; Q14108	0	2	0.6257	0	1	1	1095.5	2190	-0.640876	-0.00070176	CID (Collision Induced Dissociation)	MS2	1.25296	17.5066	52.6242	8064	OT2_Gundry_2013-01-22_SM42-03.raw	14/31		143.851	12525	0	4.045e-05
		TRUE	High	Sequest HT (A2)	Unambiguous	VPAEILANTSDnAGFcIPEGN	N12(Deamidated); C16(Carbamidomethyl)	1	2	Q14108	Q14108-2; Q14108	0	2		0.0351	2	2	1095.5	2190	-0.640876	-0.00070176	CID (Collision Induced Dissociation)	MS2	1.25296	17.5066	52.6242	8064	OT2_Gundry_2013-01-22_SM42-03.raw	0/0	3.57117			0	0.0005926
		TRUE	High	Sequest HT (A2)	Unambiguous	VPAEILAnTSDNAGFcIPEGN	N8(Deamidated); C16(Carbamidomethyl)	1	2	Q14108	Q14108-2; Q14108	0	2	0.0351	0	1	1	1095.5	2190	-0.640876	-0.00070176	CID (Collision Induced Dissociation)	MS2	1.25296	17.5066	52.6242	8064	OT2_Gundry_2013-01-22_SM42-03.raw	0/0	3.69831			0	8.103e-05
		TRUE	High	Sequest HT (A2)	Unambiguous	VPAEILANTSDnAGFcIPEGN	N12(Deamidated); C16(Carbamidomethyl)	1	2	Q14108	Q14108-2; Q14108	0	2	0.0513	0	1	1	1095.5	2190	-0.529397	-0.00057969	CID (Collision Induced Dissociation)	MS2	0	32.1072	52.2801	8010	OT2_Gundry_2013-01-22_SM42-03.raw	0/0	3.89835			0	0.0008711
		TRUE	High	MS Amanda (A4)	Unambiguous	VPAEILAnTSDNAGFcIPEGN	N8(Deamidated); C16(Carbamidomethyl)	1	2	Q14108	Q14108-2; Q14108	0	2	0.6308	0	1	1	1095.5	2190	-0.529397	-0.00057969	CID (Collision Induced Dissociation)	MS2	0	32.1072	52.2801	8010	OT2_Gundry_2013-01-22_SM42-03.raw	18/28		150.074	12533	0	3.973e-05
		TRUE	High	MS Amanda (A4)	Unambiguous	VPAEILAnTSDNAGFcIPEGN	N8(Deamidated); C16(Carbamidomethyl)	1	2	Q14108	Q14108-2; Q14108	0	3	0.5561	0	1	1	730.672	2190	0.105472	7.69943e-05	CID (Collision Induced Dissociation)	MS2	13.2976	35.3437	52.2857	8012	OT2_Gundry_2013-01-22_SM42-03.raw	16/62		127.427	12494	0	0.0006233
		TRUE	High	Sequest HT (A2)	Unambiguous	VPAEILANTSDnAGFcIPEGN	N12(Deamidated); C16(Carbamidomethyl)	1	2	Q14108	Q14108-2; Q14108	0	3		0.0409	2	2	730.672	2190	0.105472	7.69943e-05	CID (Collision Induced Dissociation)	MS2	13.2976	35.3437	52.2857	8012	OT2_Gundry_2013-01-22_SM42-03.raw	0/0	3.74585			0	0.01347
		TRUE	High	Sequest HT (A2)	Unambiguous	VPAEILAnTSDNAGFcIPEGN	N8(Deamidated); C16(Carbamidomethyl)	1	2	Q14108	Q14108-2; Q14108	0	3	0.0409	0	1	1	730.672	2190	0.105472	7.69943e-05	CID (Collision Induced Dissociation)	MS2	13.2976	35.3437	52.2857	8012	OT2_Gundry_2013-01-22_SM42-03.raw	0/0	3.9106			0	0.0006042
		TRUE	High	Sequest HT (A2)	Unambiguous	VPAEILAnTSDNAGFcIPEGN	N8(Deamidated); C16(Carbamidomethyl)	1	2	Q14108	Q14108-2; Q14108	0	2	0.0052	0	1	1	1095.51	2190	0.5854	0.000641013	CID (Collision Induced Dissociation)	MS2	0	76.7145	52.1359	7902	OT2_Gundry_2013-01-22_SM42-01.raw	0/0	3.84531			0.0001499	0.01714
		TRUE	High	Sequest HT (A2)	Unambiguous	VPAEILANTSDnAGFcIPEGN	N12(Deamidated); C16(Carbamidomethyl)	1	2	Q14108	Q14108-2; Q14108	0	2		0.0052	2	2	1095.51	2190	0.5854	0.000641013	CID (Collision Induced Dissociation)	MS2	0	76.7145	52.1359	7902	OT2_Gundry_2013-01-22_SM42-01.raw	0/0	3.82713			0.001598	0.04792
	TRUE	High	VPAEILANTSDNAGFCIPEGN	2xDeamidated [N8; N12]; 1xCarbamidomethyl [C16]	0.0797306	0	1	2	2	Q14108	0	2190.99	4.01862	High		0	0.01325	90.2856	High	10315	0	0.01044
		Checked	Confidence	Identifying Node	PSM Ambiguity	Annotated Sequence	Modifications	# Protein Groups	# Proteins	Master Protein Accessions	Protein Accessions	# Missed Cleavages	Charge	DeltaScore	DeltaCn	Rank	Search Engine Rank	m/z [Da]	MH+ [Da]	DeltaM [ppm]	Deltam/z [Da]	Activation Type	MS Order	Isolation Interference [%]	Ion Inject Time [ms]	RT [min]	First Scan	Spectrum File	Ions Matched	XCorr	Amanda Score	Search Space	Percolator q-Value	Percolator PEP
		TRUE	High	Sequest HT (A2)	Unambiguous	VPAEILAnTSDnAGFcIPEGN	N8(Deamidated); N12(Deamidated); C16(Carbamidomethyl)	1	2	Q14108	Q14108-2; Q14108	0	3	0.3905	0	1	1	730.998	2190.98	-2.82289	-0.00206164	CID (Collision Induced Dissociation)	MS2	52.6246	365.141	52.0548	7892	OT2_Gundry_2013-01-22_SM42-01.raw	0/0	4.01862			0	0.01325
		TRUE	High	MS Amanda (A4)	Unambiguous	VPAEILAnTSDnAGFcIPEGN	N8(Deamidated); N12(Deamidated); C16(Carbamidomethyl)	1	2	Q14108	Q14108-2; Q14108	0	3	0.391	0	1	1	730.998	2190.98	-2.82289	-0.00206164	CID (Collision Induced Dissociation)	MS2	52.6246	365.141	52.0548	7892	OT2_Gundry_2013-01-22_SM42-01.raw	18/62		90.2856	10315	0	0.01044
	TRUE	High	YKVPAEILANTSDNAGF	1xDeamidated [N10]	0.000612162	0	1	2	6	Q14108	1	1810.89	5.12027	High		0	0.0003598	160.134	High	13635	0	0.0002887
		Checked	Confidence	Identifying Node	PSM Ambiguity	Annotated Sequence	Modifications	# Protein Groups	# Proteins	Master Protein Accessions	Protein Accessions	# Missed Cleavages	Charge	DeltaScore	DeltaCn	Rank	Search Engine Rank	m/z [Da]	MH+ [Da]	DeltaM [ppm]	Deltam/z [Da]	Activation Type	MS Order	Isolation Interference [%]	Ion Inject Time [ms]	RT [min]	First Scan	Spectrum File	Ions Matched	XCorr	Amanda Score	Search Space	Percolator q-Value	Percolator PEP
		TRUE	High	Sequest HT (A2)	Unambiguous	YKVPAEILAnTSDNAGF	N10(Deamidated)	1	2	Q14108	Q14108-2; Q14108	1	2	0.1387	0	1	1	905.947	1810.89	0.347663	0.000314789	CID (Collision Induced Dissociation)	MS2	0	342.251	52.9201	8025	OT2_Gundry_2013-01-22_SM42-01.raw	0/0	5.12027			0	0.0003598
		TRUE	High	MS Amanda (A4)	Unambiguous	YKVPAEILAnTSDNAGF	N10(Deamidated)	1	2	Q14108	Q14108-2; Q14108	1	2	0.6903	0	1	1	905.947	1810.89	0.347663	0.000314789	CID (Collision Induced Dissociation)	MS2	0	342.251	52.9201	8025	OT2_Gundry_2013-01-22_SM42-01.raw	20/29		149.321	13190	0	8.406e-05
		TRUE	High	Sequest HT (A2)	Unambiguous	YKVPAEILAnTSDNAGF	N10(Deamidated)	1	2	Q14108	Q14108-2; Q14108	1	2	0.1043	0	1	1	905.946	1810.88	-0.596066	-0.000539703	CID (Collision Induced Dissociation)	MS2	0	398.107	53.0176	8076	OT2_Gundry_2013-01-22_SM42-02.raw	0/0	4.60061			0	4.288e-05
		TRUE	High	MS Amanda (A4)	Unambiguous	YKVPAEILAnTSDNAGF	N10(Deamidated)	1	2	Q14108	Q14108-2; Q14108	1	2	0.7484	0	1	1	905.946	1810.88	-0.596066	-0.000539703	CID (Collision Induced Dissociation)	MS2	0	398.107	53.0176	8076	OT2_Gundry_2013-01-22_SM42-02.raw	25/29		145.628	13816	0	6.801e-06
		TRUE	High	MS Amanda (A4)	Unambiguous	YKVPAEILAnTSDNAGF	N10(Deamidated)	1	2	Q14108	Q14108-2; Q14108	1	2	0.7786	0	1	1	905.946	1810.89	-0.19161	-0.000173492	CID (Collision Induced Dissociation)	MS2	10.4649	500	53.0188	8123	OT2_Gundry_2013-01-22_SM42-03.raw	15/29		160.134	13635	0	0.0002887
		TRUE	High	Sequest HT (A2)	Unambiguous	YKVPAEILAnTSDNAGF	N10(Deamidated)	1	2	Q14108	Q14108-2; Q14108	1	2	0.0919	0	1	1	905.946	1810.89	-0.19161	-0.000173492	CID (Collision Induced Dissociation)	MS2	10.4649	500	53.0188	8123	OT2_Gundry_2013-01-22_SM42-03.raw	0/0	4.46434			0	0.0007395
	TRUE	High	ANIQFGDNGTTISAVSNK	1xDeamidated [N8]	4.7534e-05	0	1	1	40	Q14108	0	1837.89	5.84943	High		0	0.0002227	225.983	High	14179	0	5.045e-06
		Checked	Confidence	Identifying Node	PSM Ambiguity	Annotated Sequence	Modifications	# Protein Groups	# Proteins	Master Protein Accessions	Protein Accessions	# Missed Cleavages	Charge	DeltaScore	DeltaCn	Rank	Search Engine Rank	m/z [Da]	MH+ [Da]	DeltaM [ppm]	Deltam/z [Da]	Activation Type	MS Order	Isolation Interference [%]	Ion Inject Time [ms]	RT [min]	First Scan	Spectrum File	Ions Matched	XCorr	Amanda Score	Search Space	Percolator q-Value	Percolator PEP
		TRUE	High	Sequest HT (A2)	Unambiguous	ANIQFGDnGTTISAVSNK	N8(Deamidated)	1	1	Q14108	Q14108	0	2	0.2206	0	1	1	919.45	1837.89	-0.210718	-0.000193639	CID (Collision Induced Dissociation)	MS2	0	102.529	34.532	5029	OT2_Gundry_2013-01-22_SM42-01.raw	0/0	5.53001			0	4.138e-05
		TRUE	High	MS Amanda (A4)	Unambiguous	ANIQFGDnGTTISAVSNK	N8(Deamidated)	1	1	Q14108	Q14108	0	2	0.7299	0	1	1	919.45	1837.89	-0.210718	-0.000193639	CID (Collision Induced Dissociation)	MS2	0	102.529	34.532	5029	OT2_Gundry_2013-01-22_SM42-01.raw	27/31		208.147	14108	0	2.154e-05
		TRUE	High	Sequest HT (A2)	Unambiguous	ANIQFGDnGTTISAVSNK	N8(Deamidated)	1	1	Q14108	Q14108	0	2	0.1863	0	1	1	919.449	1837.89	-0.60923	-0.00055985	CID (Collision Induced Dissociation)	MS2	0	232.234	34.1994	4974	OT2_Gundry_2013-01-22_SM42-01.raw	0/0	5.25977			0	9.837e-06
		TRUE	High	MS Amanda (A4)	Unambiguous	ANIQFGDnGTTISAVSNK	N8(Deamidated)	1	1	Q14108	Q14108	0	2	0.7468	0	1	1	919.449	1837.89	-0.60923	-0.00055985	CID (Collision Induced Dissociation)	MS2	0	232.234	34.1994	4974	OT2_Gundry_2013-01-22_SM42-01.raw	20/31		197.551	14179	0	2.425e-06
		TRUE	High	MS Amanda (A4)	Unambiguous	ANIQFGDnGTTISAVSNK	N8(Deamidated)	1	1	Q14108	Q14108	0	2	0.6593	0	1	1	919.45	1837.89	0.121375	0.000111537	CID (Collision Induced Dissociation)	MS2	10.6961	500	33.3492	4851	OT2_Gundry_2013-01-22_SM42-01.raw	19/31		225.05	13610	0	4.057e-07
		TRUE	High	Sequest HT (A2)	Unambiguous	ANIQFGDnGTTISAVSNK	N8(Deamidated)	1	1	Q14108	Q14108	0	2	0.2135	0	1	1	919.45	1837.89	0.121375	0.000111537	CID (Collision Induced Dissociation)	MS2	10.6961	500	33.3492	4851	OT2_Gundry_2013-01-22_SM42-01.raw	0/0	5.33872			0	3.574e-06
		TRUE	High	Sequest HT (A2)	Unambiguous	ANIQFGDnGTTISAVSNK	N8(Deamidated)	1	1	Q14108	Q14108	0	2	0.18	0	1	1	919.45	1837.89	-0.0114622	-1.05331e-05	CID (Collision Induced Dissociation)	MS2	0	93.2415	34.9485	5102	OT2_Gundry_2013-01-22_SM42-01.raw	0/0	5.60897			0	2.118e-05
		TRUE	High	MS Amanda (A4)	Unambiguous	ANIQFGDnGTTISAVSNK	N8(Deamidated)	1	1	Q14108	Q14108	0	2	0.7777	0	1	1	919.45	1837.89	-0.0114622	-1.05331e-05	CID (Collision Induced Dissociation)	MS2	0	93.2415	34.9485	5102	OT2_Gundry_2013-01-22_SM42-01.raw	24/31		223.394	14041	0	7.256e-06
		TRUE	High	Sequest HT (A2)	Unambiguous	ANIQFGDnGTTISAVSNK	N8(Deamidated)	1	1	Q14108	Q14108	0	3	0.1496	0	1	1	613.302	1837.89	0.0476402	2.91859e-05	CID (Collision Induced Dissociation)	MS2	36.6114	31.123	35.1241	5129	OT2_Gundry_2013-01-22_SM42-01.raw	0/0	4.21356			0	0.0001785
		TRUE	High	MS Amanda (A4)	Unambiguous	ANIQFGDnGTTISAVSNK	N8(Deamidated)	1	1	Q14108	Q14108	0	3	0.583	0	1	1	613.302	1837.89	0.0476402	2.91859e-05	CID (Collision Induced Dissociation)	MS2	36.6114	31.123	35.1241	5129	OT2_Gundry_2013-01-22_SM42-01.raw	18/57		123.623	13825	0	0.0002008
		TRUE	High	MS Amanda (A4)	Unambiguous	ANIQFGDnGTTISAVSNK	N8(Deamidated)	1	1	Q14108	Q14108	0	2	0.6832	0	1	1	919.45	1837.89	0.0549565	5.0502e-05	CID (Collision Induced Dissociation)	MS2	0	112.385	35.6491	5212	OT2_Gundry_2013-01-22_SM42-01.raw	20/31		197.502	13825	0	3.538e-07
		TRUE	High	Sequest HT (A2)	Unambiguous	ANIQFGDnGTTISAVSNK	N8(Deamidated)	1	1	Q14108	Q14108	0	2	0.1844	0	1	1	919.45	1837.89	0.0549565	5.0502e-05	CID (Collision Induced Dissociation)	MS2	0	112.385	35.6491	5212	OT2_Gundry_2013-01-22_SM42-01.raw	0/0	5.26018			0	1.911e-06
		TRUE	High	Sequest HT (A2)	Unambiguous	ANIQFGDnGTTISAVSNK	N8(Deamidated)	1	1	Q14108	Q14108	0	2	0.188	0	1	1	919.45	1837.89	0.187794	0.000172572	CID (Collision Induced Dissociation)	MS2	2.81038	4.47373	35.2911	5155	OT2_Gundry_2013-01-22_SM42-01.raw	0/0	5.84943			0	0.0002227
		TRUE	High	MS Amanda (A4)	Unambiguous	ANIQFGDnGTTISAVSNK	N8(Deamidated)	1	1	Q14108	Q14108	0	2	0.7262	0	1	1	919.45	1837.89	0.187794	0.000172572	CID (Collision Induced Dissociation)	MS2	2.81038	4.47373	35.2911	5155	OT2_Gundry_2013-01-22_SM42-01.raw	19/31		223.222	13843	0	0.0001209
		TRUE	High	Sequest HT (A2)	Unambiguous	ANIQFGDnGTTISAVSNK	N8(Deamidated)	1	1	Q14108	Q14108	0	3	0.0844	0	1	1	613.303	1837.89	0.346524	0.000212291	CID (Collision Induced Dissociation)	MS2	18.2062	61.685	35.4711	5184	OT2_Gundry_2013-01-22_SM42-01.raw	0/0	4.61628			0	0.0005528
		TRUE	High	MS Amanda (A4)	Unambiguous	ANIQFGDnGTTISAVSNK	N8(Deamidated)	1	1	Q14108	Q14108	0	3	0.607	0	1	1	613.303	1837.89	0.346524	0.000212291	CID (Collision Induced Dissociation)	MS2	18.2062	61.685	35.4711	5184	OT2_Gundry_2013-01-22_SM42-01.raw	25/54		115.543	13690	0	0.0008264
		TRUE	High	Sequest HT (A2)	Unambiguous	ANIQFGDnGTTISAVSNK	N8(Deamidated)	1	1	Q14108	Q14108	0	2	0.1592	0	1	1	919.45	1837.89	0.0549565	5.0502e-05	CID (Collision Induced Dissociation)	MS2	0	107.631	34.5825	5063	OT2_Gundry_2013-01-22_SM42-02.raw	0/0	5.15149			0	3.901e-05
		TRUE	High	MS Amanda (A4)	Unambiguous	ANIQFGDnGTTISAVSNK	N8(Deamidated)	1	1	Q14108	Q14108	0	2	0.7638	0	1	1	919.45	1837.89	0.0549565	5.0502e-05	CID (Collision Induced Dissociation)	MS2	0	107.631	34.5825	5063	OT2_Gundry_2013-01-22_SM42-02.raw	27/31		188.456	13825	0	1.623e-05
		TRUE	High	Sequest HT (A2)	Unambiguous	ANIQFGDnGTTISAVSNK	N8(Deamidated)	1	1	Q14108	Q14108	0	2	0.183	0	1	1	919.45	1837.89	0.320631	0.000294643	CID (Collision Induced Dissociation)	MS2	13.2866	334.612	34.2332	5009	OT2_Gundry_2013-01-22_SM42-02.raw	0/0	5.41402			0	2.436e-05
		TRUE	High	MS Amanda (A4)	Unambiguous	ANIQFGDnGTTISAVSNK	N8(Deamidated)	1	1	Q14108	Q14108	0	2	0.7029	0	1	1	919.45	1837.89	0.320631	0.000294643	CID (Collision Induced Dissociation)	MS2	13.2866	334.612	34.2332	5009	OT2_Gundry_2013-01-22_SM42-02.raw	23/31		182.77	13861	0	1.569e-05
		TRUE	High	Sequest HT (A2)	Unambiguous	ANIQFGDnGTTISAVSNK	N8(Deamidated)	1	1	Q14108	Q14108	0	3	0.1148	0	1	1	613.303	1837.89	0.645408	0.000395397	CID (Collision Induced Dissociation)	MS2	27.0653	24.4537	35.2346	5173	OT2_Gundry_2013-01-22_SM42-02.raw	0/0	4.53374			0	0.0001481
		TRUE	High	MS Amanda (A4)	Unambiguous	ANIQFGDnGTTISAVSNK	N8(Deamidated)	1	1	Q14108	Q14108	0	3	0.6	0	1	1	613.303	1837.89	0.645408	0.000395397	CID (Collision Induced Dissociation)	MS2	27.0653	24.4537	35.2346	5173	OT2_Gundry_2013-01-22_SM42-02.raw	25/58		152.889	14133	0	0.0003078
		TRUE	High	Sequest HT (A2)	Unambiguous	ANIQFGDnGTTISAVSNK	N8(Deamidated)	1	1	Q14108	Q14108	0	2	0.2008	0	1	1	919.451	1837.89	0.586305	0.000538783	CID (Collision Induced Dissociation)	MS2	1.21835	4.13746	35.2762	5181	OT2_Gundry_2013-01-22_SM42-02.raw	0/0	5.02531			0	0.0003196
		TRUE	High	MS Amanda (A4)	Unambiguous	ANIQFGDnGTTISAVSNK	N8(Deamidated)	1	1	Q14108	Q14108	0	2	0.8017	0	1	1	919.451	1837.89	0.586305	0.000538783	CID (Collision Induced Dissociation)	MS2	1.21835	4.13746	35.2762	5181	OT2_Gundry_2013-01-22_SM42-02.raw	23/30		210.902	14123	0	5.598e-05
		TRUE	High	Sequest HT (A2)	Unambiguous	ANIQFGDnGTTISAVSNK	N8(Deamidated)	1	1	Q14108	Q14108	0	2	0.2224	0	1	1	919.45	1837.89	0.0549565	5.0502e-05	CID (Collision Induced Dissociation)	MS2	9.75835	371.071	34.934	5127	OT2_Gundry_2013-01-22_SM42-02.raw	0/0	5.17241			0	0.0002207
		TRUE	High	MS Amanda (A4)	Unambiguous	ANIQFGDnGTTISAVSNK	N8(Deamidated)	1	1	Q14108	Q14108	0	2	0.5865	0	1	1	919.45	1837.89	0.0549565	5.0502e-05	CID (Collision Induced Dissociation)	MS2	9.75835	371.071	34.934	5127	OT2_Gundry_2013-01-22_SM42-02.raw	19/30		162.793	13825	0	7.817e-05
		TRUE	High	Sequest HT (A2)	Unambiguous	ANIQFGDnGTTISAVSNK	N8(Deamidated)	1	1	Q14108	Q14108	0	2	0.1567	0	1	1	919.45	1837.89	-0.409974	-0.000376744	CID (Collision Induced Dissociation)	MS2	1.98015	52.2996	35.6141	5237	OT2_Gundry_2013-01-22_SM42-02.raw	0/0	5.35646			0	1.359e-06
		TRUE	High	MS Amanda (A4)	Unambiguous	ANIQFGDnGTTISAVSNK	N8(Deamidated)	1	1	Q14108	Q14108	0	2	0.7204	0	1	1	919.45	1837.89	-0.409974	-0.000376744	CID (Collision Induced Dissociation)	MS2	1.98015	52.2996	35.6141	5237	OT2_Gundry_2013-01-22_SM42-02.raw	24/30		224.943	14186	0	4.696e-07
		TRUE	High	Sequest HT (A2)	Unambiguous	ANIQFGDnGTTISAVSNK	N8(Deamidated)	1	1	Q14108	Q14108	0	2	0.1843	0	1	1	919.449	1837.89	-0.60923	-0.00055985	CID (Collision Induced Dissociation)	MS2	0	221.522	34.365	5070	OT2_Gundry_2013-01-22_SM42-03.raw	0/0	4.83245			0	4.329e-05
		TRUE	High	MS Amanda (A4)	Unambiguous	ANIQFGDnGTTISAVSNK	N8(Deamidated)	1	1	Q14108	Q14108	0	2	0.7596	0	1	1	919.449	1837.89	-0.60923	-0.00055985	CID (Collision Induced Dissociation)	MS2	0	221.522	34.365	5070	OT2_Gundry_2013-01-22_SM42-03.raw	24/31		225.983	14179	0	5.045e-06
		TRUE	High	Sequest HT (A2)	Unambiguous	ANIQFGDnGTTISAVSNK	N8(Deamidated)	1	1	Q14108	Q14108	0	2	0.1838	0	1	1	919.45	1837.89	-0.0114622	-1.05331e-05	CID (Collision Induced Dissociation)	MS2	6.29697	50.5339	35.081	5193	OT2_Gundry_2013-01-22_SM42-03.raw	0/0	5.55254			0	9.054e-05
		TRUE	High	Sequest HT (A2)	Unambiguous	ANIQFGDnGTTISAVSNK	N8(Deamidated)	1	1	Q14108	Q14108	0	2	0.2028	0	1	1	919.45	1837.89	-0.144299	-0.000132603	CID (Collision Induced Dissociation)	MS2	0	54.1517	34.7251	5132	OT2_Gundry_2013-01-22_SM42-03.raw	0/0	5.62175			0	6.842e-05
		TRUE	High	MS Amanda (A4)	Unambiguous	ANIQFGDnGTTISAVSNK	N8(Deamidated)	1	1	Q14108	Q14108	0	2	0.6678	0	1	1	919.45	1837.89	-0.144299	-0.000132603	CID (Collision Induced Dissociation)	MS2	0	54.1517	34.7251	5132	OT2_Gundry_2013-01-22_SM42-03.raw	25/31		187.464	14062	0	3.666e-05
		TRUE	High	MS Amanda (A4)	Unambiguous	ANIQFGDnGTTISAVSNK	N8(Deamidated)	1	1	Q14108	Q14108	0	2	0.6723	0	1	1	919.45	1837.89	-0.0114622	-1.05331e-05	CID (Collision Induced Dissociation)	MS2	6.29697	50.5339	35.081	5193	OT2_Gundry_2013-01-22_SM42-03.raw	20/31		198.533	14041	0	2.191e-05
		TRUE	High	Sequest HT (A2)	Unambiguous	ANIQFGDnGTTISAVSNK	N8(Deamidated)	1	1	Q14108	Q14108	0	2	0.1793	0	1	1	919.452	1837.9	1.91468	0.00175949	CID (Collision Induced Dissociation)	MS2	0	428.248	33.5771	4954	OT2_Gundry_2013-01-22_SM42-03.raw	0/0	5.12815			0	4.683e-06
		TRUE	High	MS Amanda (A4)	Unambiguous	ANIQFGDnGTTISAVSNK	N8(Deamidated)	1	1	Q14108	Q14108	0	2	0.7188	0	1	1	919.452	1837.9	1.91468	0.00175949	CID (Collision Induced Dissociation)	MS2	0	428.248	33.5771	4954	OT2_Gundry_2013-01-22_SM42-03.raw	26/31		221.713	14203	0	1.486e-07
		TRUE	High	Sequest HT (A2)	Unambiguous	ANIQFGDnGTTISAVSNK	N8(Deamidated)	1	1	Q14108	Q14108	0	3	0.1144	0	1	1	613.302	1837.89	-0.151616	-9.28844e-05	CID (Collision Induced Dissociation)	MS2	17.0011	16.7832	35.2716	5223	OT2_Gundry_2013-01-22_SM42-03.raw	0/0	4.72127			0	0.0001213
		TRUE	High	MS Amanda (A4)	Unambiguous	ANIQFGDnGTTISAVSNK	N8(Deamidated)	1	1	Q14108	Q14108	0	3	0.5851	0	1	1	613.302	1837.89	-0.151616	-9.28844e-05	CID (Collision Induced Dissociation)	MS2	17.0011	16.7832	35.2716	5223	OT2_Gundry_2013-01-22_SM42-03.raw	19/54		138.504	14065	0	0.0003276
		TRUE	High	Sequest HT (A2)	Unambiguous	ANIQFGDnGTTISAVSNK	N8(Deamidated)	1	1	Q14108	Q14108	0	2	0.2082	0	1	1	919.45	1837.89	-0.0778808	-7.15683e-05	CID (Collision Induced Dissociation)	MS2	0.283301	6.38339	35.4273	5247	OT2_Gundry_2013-01-22_SM42-03.raw	0/0	4.89768			0	0.0002714
		TRUE	High	MS Amanda (A4)	Unambiguous	ANIQFGDnGTTISAVSNK	N8(Deamidated)	1	1	Q14108	Q14108	0	2	0.6794	0	1	1	919.45	1837.89	-0.0778808	-7.15683e-05	CID (Collision Induced Dissociation)	MS2	0.283301	6.38339	35.4273	5247	OT2_Gundry_2013-01-22_SM42-03.raw	20/30		199.867	14055	0	0.0001035
	TRUE	High	GDNGTTISAVSNK	1xDeamidated [N3]	0.0140541	0	1	1	4	Q14108	2	1264.6	3.90997	High		0	0.0005276	136.124	High	10452	0	0.001081
		Checked	Confidence	Identifying Node	PSM Ambiguity	Annotated Sequence	Modifications	# Protein Groups	# Proteins	Master Protein Accessions	Protein Accessions	# Missed Cleavages	Charge	DeltaScore	DeltaCn	Rank	Search Engine Rank	m/z [Da]	MH+ [Da]	DeltaM [ppm]	Deltam/z [Da]	Activation Type	MS Order	Isolation Interference [%]	Ion Inject Time [ms]	RT [min]	First Scan	Spectrum File	Ions Matched	XCorr	Amanda Score	Search Space	Percolator q-Value	Percolator PEP
		TRUE	High	Sequest HT (A2)	Unambiguous	GDnGTTISAVSNK	N3(Deamidated)	1	1	Q14108	Q14108	0	2	0.312	0	1	1	632.804	1264.6	-0.242394	-0.000153266	CID (Collision Induced Dissociation)	MS2	24.1941	248.474	9.88774	1254	OT2_Gundry_2013-01-22_SM42-03.raw	0/0	3.90997			0	0.0005276
		TRUE	High	MS Amanda (A4)	Unambiguous	GDnGTTISAVSNK	N3(Deamidated)	1	1	Q14108	Q14108	2	2	0.6442	0	1	1	632.804	1264.6	-0.242394	-0.000153266	CID (Collision Induced Dissociation)	MS2	24.1941	248.474	9.88774	1254	OT2_Gundry_2013-01-22_SM42-03.raw	16/20		132.314	9914	0	0.001065
		TRUE	High	MS Amanda (A4)	Unambiguous	GDnGTTISAVSNK	N3(Deamidated)	1	1	Q14108	Q14108	2	2	0.6342	0	1	1	632.805	1264.6	0.626364	0.00039605	CID (Collision Induced Dissociation)	MS2	13.9091	449.912	9.84844	1211	OT2_Gundry_2013-01-22_SM42-01.raw	14/21		136.124	10452	0	0.001081
		TRUE	High	Sequest HT (A2)	Unambiguous	GDnGTTISAVSNK	N3(Deamidated)	1	1	Q14108	Q14108	0	2	0.2983	0	1	1	632.805	1264.6	0.626364	0.00039605	CID (Collision Induced Dissociation)	MS2	13.9091	449.912	9.84844	1211	OT2_Gundry_2013-01-22_SM42-01.raw	0/0	3.61809			0	0.0005421
	TRUE	High	VPAEILANTSDN	1xDeamidated [N8]	0.060585	0	1	2	8	Q14108	0	1244.6	2.66762	High		0	0.01534	88.2615	High	8770	0	0.006829
		Checked	Confidence	Identifying Node	PSM Ambiguity	Annotated Sequence	Modifications	# Protein Groups	# Proteins	Master Protein Accessions	Protein Accessions	# Missed Cleavages	Charge	DeltaScore	DeltaCn	Rank	Search Engine Rank	m/z [Da]	MH+ [Da]	DeltaM [ppm]	Deltam/z [Da]	Activation Type	MS Order	Isolation Interference [%]	Ion Inject Time [ms]	RT [min]	First Scan	Spectrum File	Ions Matched	XCorr	Amanda Score	Search Space	Percolator q-Value	Percolator PEP
		TRUE	High	Sequest HT (A2)	Unambiguous	VPAEILAnTSDN	N8(Deamidated)	1	2	Q14108	Q14108-2; Q14108	0	2	0.2584	0	1	1	622.804	1244.6	0.0189988	1.1823e-05	CID (Collision Induced Dissociation)	MS2	28.4606	354.441	27.6689	3940	OT2_Gundry_2013-01-22_SM42-01.raw	0/0	2.66762			0	0.01534
		TRUE	High	MS Amanda (A4)	Unambiguous	VPAEILAnTSDN	N8(Deamidated)	1	2	Q14108	Q14108-2; Q14108	0	2	0.6724	0	1	1	622.804	1244.6	0.0189988	1.1823e-05	CID (Collision Induced Dissociation)	MS2	28.4606	354.441	27.6689	3940	OT2_Gundry_2013-01-22_SM42-01.raw	9/20		88.2615	8770	0	0.006829
		TRUE	High	MS Amanda (A4)	Unambiguous	VPAEILAnTSDN	N8(Deamidated)	1	2	Q14108	Q14108-2; Q14108	0	2	0.5998	0	1	1	622.804	1244.6	-0.275241	-0.000171283	CID (Collision Induced Dissociation)	MS2	77.0534	489.926	27.6008	3954	OT2_Gundry_2013-01-22_SM42-02.raw	10/20		58.7009	8663	0	0.008433
		TRUE	High	MS Amanda (A4)	Unambiguous	VPAEILAnTSDN	N8(Deamidated)	1	2	Q14108	Q14108-2; Q14108	0	2	0.6001	0	1	1	622.805	1244.6	1.29404	0.00080528	CID (Collision Induced Dissociation)	MS2	45.2014	388.272	27.6476	4010	OT2_Gundry_2013-01-22_SM42-03.raw	8/20		70.7132	9193	0	0.01785
		TRUE	High	Sequest HT (A2)	Unambiguous	VPAEILAnTSDN	N8(Deamidated)	1	2	Q14108	Q14108-2; Q14108	0	2	0.2275	0	1	1	622.804	1244.6	-0.275241	-0.000171283	CID (Collision Induced Dissociation)	MS2	77.0534	489.926	27.6008	3954	OT2_Gundry_2013-01-22_SM42-02.raw	0/0	2.54627			0.0008514	0.02867
		TRUE	High	Sequest HT (A2)	Unambiguous	VPAEILAnTSDN	N8(Deamidated)	1	2	Q14108	Q14108-2; Q14108	0	2	0.1765	0	1	1	622.805	1244.6	1.29404	0.00080528	CID (Collision Induced Dissociation)	MS2	45.2014	388.272	27.6476	4010	OT2_Gundry_2013-01-22_SM42-03.raw	0/0	2.38143			0.001598	0.05435
		TRUE	High	MS Amanda (A4)	Unambiguous	VPAEILAnTSDN	N8(Deamidated)	1	2	Q14108	Q14108-2; Q14108	0	2	0.4431	0	1	1	622.805	1244.6	2.17676	0.0013546	CID (Collision Induced Dissociation)	MS2	12.9152	426.565	27.6902	4016	OT2_Gundry_2013-01-22_SM42-03.raw	8/20		72.7208	8405	0.002045	0.06984
		TRUE	High	Sequest HT (A2)	Unambiguous	VPAEILAnTSDN	N8(Deamidated)	1	2	Q14108	Q14108-2; Q14108	0	2	0.1852	0	1	1	622.805	1244.6	2.17676	0.0013546	CID (Collision Induced Dissociation)	MS2	12.9152	426.565	27.6902	4016	OT2_Gundry_2013-01-22_SM42-03.raw	0/0	2.16485			0.00369	0.08858
TRUE	304	6	3	3	25	[Master Protein] Coxsackievirus and adenovirus receptor OS=Homo sapiens GN=CXADR PE=1 SV=1
	Checked	Confidence	Sequence	Modifications	Qvality PEP	Qvality q-value	# Protein Groups	# Proteins	# PSMs	Master Protein Accessions	# Missed Cleavages	Theo. MH+ [Da]	XCorr Sequest HT	Confidence Sequest HT	Search Space Sequest HT	Percolator q-Value Sequest HT	Percolator PEP Sequest HT	Amanda Score MS Amanda	Confidence MS Amanda	Search Space MS Amanda	Percolator q-Value MS Amanda	Percolator PEP MS Amanda
	TRUE	High	SGDASINVTNLQLSDIGTYQCK	1xDeamidated [N]; 1xCarbamidomethyl [C21]	2.65382e-05	0	1	6	3	P78310	0	2385.12	5.72958	High		0	3.12e-08	169.153	High	15736	0	6.224e-08
		Checked	Confidence	Identifying Node	PSM Ambiguity	Annotated Sequence	Modifications	# Protein Groups	# Proteins	Master Protein Accessions	Protein Accessions	# Missed Cleavages	Charge	DeltaScore	DeltaCn	Rank	Search Engine Rank	m/z [Da]	MH+ [Da]	DeltaM [ppm]	Deltam/z [Da]	Activation Type	MS Order	Isolation Interference [%]	Ion Inject Time [ms]	RT [min]	First Scan	Spectrum File	Ions Matched	XCorr	Amanda Score	Search Space	Percolator q-Value	Percolator PEP
		TRUE	High	Sequest HT (A2)	Unambiguous	SGDASINVTnLQLSDIGTYQcK	N10(Deamidated); C21(Carbamidomethyl)	1	6	P78310	P78310-2; P78310-7; P78310-5; P78310; P78310-6; P78310-4	0	3		0.0209	2	2	795.713	2385.12	0.344901	0.00027421	CID (Collision Induced Dissociation)	MS2	8.65535	165.858	50.9823	7809	OT2_Gundry_2013-01-22_SM42-03.raw	0/0	5.60816			0	6.113e-07
		TRUE	High	Sequest HT (A2)	Unambiguous	SGDASInVTNLQLSDIGTYQcK	N7(Deamidated); C21(Carbamidomethyl)	1	6	P78310	P78310-2; P78310-7; P78310-5; P78310; P78310-6; P78310-4	0	3	0.0209	0	1	1	795.713	2385.12	0.344901	0.00027421	CID (Collision Induced Dissociation)	MS2	8.65535	165.858	50.9823	7809	OT2_Gundry_2013-01-22_SM42-03.raw	0/0	5.72958			0	3.12e-08
		TRUE	High	MS Amanda (A4)	Unambiguous	SGDASInVTNLQLSDIGTYQcK	N7(Deamidated); C21(Carbamidomethyl)	1	6	P78310	P78310-2; P78310-7; P78310-5; P78310; P78310-6; P78310-4	0	3	0.6435	0	1	1	795.713	2385.12	0.344901	0.00027421	CID (Collision Induced Dissociation)	MS2	8.65535	165.858	50.9823	7809	OT2_Gundry_2013-01-22_SM42-03.raw	37/65		169.153	15736	0	6.224e-08
	TRUE	High	SGDASINVTNLQLSDIGTY	1xDeamidated [N]	0.000475715	0	1	6	12	P78310	0	1968.94	5.22266	High		0	6.973e-06	202.099	High	13968	0	4.667e-06
		Checked	Confidence	Identifying Node	PSM Ambiguity	Annotated Sequence	Modifications	# Protein Groups	# Proteins	Master Protein Accessions	Protein Accessions	# Missed Cleavages	Charge	DeltaScore	DeltaCn	Rank	Search Engine Rank	m/z [Da]	MH+ [Da]	DeltaM [ppm]	Deltam/z [Da]	Activation Type	MS Order	Isolation Interference [%]	Ion Inject Time [ms]	RT [min]	First Scan	Spectrum File	Ions Matched	XCorr	Amanda Score	Search Space	Percolator q-Value	Percolator PEP
		TRUE	High	Sequest HT (A2)	Unambiguous	SGDASInVTNLQLSDIGTY	N7(Deamidated)	1	6	P78310	P78310-2; P78310-7; P78310-5; P78310; P78310-6; P78310-4	0	2	0.1276	0	1	1	984.974	1968.94	0.0448995	4.42022e-05	CID (Collision Induced Dissociation)	MS2	9.03285	263.873	57.4079	8654	OT2_Gundry_2013-01-22_SM42-01.raw	0/0	4.30782			0	1.731e-05
		TRUE	High	MS Amanda (A4)	Unambiguous	SGDASInVTNLQLSDIGTY	N7(Deamidated)	1	6	P78310	P78310-2; P78310-7; P78310-5; P78310; P78310-6; P78310-4	0	2	0.7447	0	1	1	984.974	1968.94	0.0448995	4.42022e-05	CID (Collision Induced Dissociation)	MS2	9.03285	263.873	57.4079	8654	OT2_Gundry_2013-01-22_SM42-01.raw	19/30		185.566	14046	0	1.075e-05
		TRUE	High	Sequest HT (A2)	Unambiguous	SGDASInVTNLQLSDIGTY	N7(Deamidated)	1	6	P78310	P78310-2; P78310-7; P78310-5; P78310; P78310-6; P78310-4	0	2	0.1114	0	1	1	984.973	1968.94	-0.0170985	-1.6833e-05	CID (Collision Induced Dissociation)	MS2	0	116.162	57.755	8701	OT2_Gundry_2013-01-22_SM42-01.raw	0/0	4.49204			0	2.408e-05
		TRUE	High	MS Amanda (A4)	Unambiguous	SGDASInVTNLQLSDIGTY	N7(Deamidated)	1	6	P78310	P78310-2; P78310-7; P78310-5; P78310; P78310-6; P78310-4	0	2	0.78	0	1	1	984.973	1968.94	-0.0170985	-1.6833e-05	CID (Collision Induced Dissociation)	MS2	0	116.162	57.755	8701	OT2_Gundry_2013-01-22_SM42-01.raw	24/29		181.186	13985	0	5.239e-06
		TRUE	High	Sequest HT (A2)	Unambiguous	SGDASInVTNLQLSDIGTY	N7(Deamidated)	1	6	P78310	P78310-2; P78310-7; P78310-5; P78310; P78310-6; P78310-4	0	2	0.1548	0	1	1	984.974	1968.94	0.106897	0.000105237	CID (Collision Induced Dissociation)	MS2	0	217.497	57.9054	8762	OT2_Gundry_2013-01-22_SM42-02.raw	0/0	3.09817			0	0.000228
		TRUE	High	MS Amanda (A4)	Unambiguous	SGDASInVTNLQLSDIGTY	N7(Deamidated)	1	6	P78310	P78310-2; P78310-7; P78310-5; P78310; P78310-6; P78310-4	0	2	0.6953	0	1	1	984.974	1968.94	0.106897	0.000105237	CID (Collision Induced Dissociation)	MS2	0	217.497	57.9054	8762	OT2_Gundry_2013-01-22_SM42-02.raw	13/30		126.492	14042	0	0.0001353
		TRUE	High	Sequest HT (A2)	Unambiguous	SGDASInVTNLQLSDIGTY	N7(Deamidated)	1	6	P78310	P78310-2; P78310-7; P78310-5; P78310; P78310-6; P78310-4	0	2	0.0824	0	1	1	984.973	1968.94	-0.141095	-0.000138903	CID (Collision Induced Dissociation)	MS2	0	150.221	57.5221	8709	OT2_Gundry_2013-01-22_SM42-02.raw	0/0	5.22266			0	6.973e-06
		TRUE	High	MS Amanda (A4)	Unambiguous	SGDASInVTNLQLSDIGTY	N7(Deamidated)	1	6	P78310	P78310-2; P78310-7; P78310-5; P78310; P78310-6; P78310-4	0	2	0.7442	0	1	1	984.973	1968.94	-0.141095	-0.000138903	CID (Collision Induced Dissociation)	MS2	0	150.221	57.5221	8709	OT2_Gundry_2013-01-22_SM42-02.raw	17/31		202.099	13968	0	4.667e-06
		TRUE	High	MS Amanda (A4)	Unambiguous	SGDASInVTNLQLSDIGTY	N7(Deamidated)	1	6	P78310	P78310-2; P78310-7; P78310-5; P78310; P78310-6; P78310-4	0	2	0.6578	0	1	1	984.973	1968.94	-0.0790965	-7.78681e-05	CID (Collision Induced Dissociation)	MS2	0	215.713	57.5489	8761	OT2_Gundry_2013-01-22_SM42-03.raw	14/31		80.3874	13985	0	0.002543
		TRUE	High	Sequest HT (A2)	Unambiguous	SGDASInVTNLQLSDIGTY	N7(Deamidated)	1	6	P78310	P78310-2; P78310-7; P78310-5; P78310; P78310-6; P78310-4	0	2	0.0622	0	1	1	984.973	1968.94	-0.0790965	-7.78681e-05	CID (Collision Induced Dissociation)	MS2	0	215.713	57.5489	8761	OT2_Gundry_2013-01-22_SM42-03.raw	0/0	3.69937			0	0.001708
		TRUE	High	MS Amanda (A4)	Unambiguous	SGDASINVTnLQLSDIGTY	N10(Deamidated)	1	6	P78310	P78310-2; P78310-7; P78310-5; P78310; P78310-6; P78310-4	0	2	0.5778	0	1	1	984.973	1968.94	-0.327088	-0.000322009	CID (Collision Induced Dissociation)	MS2	0	81.2161	57.9236	8810	OT2_Gundry_2013-01-22_SM42-03.raw	15/29		79.2873	13822	0	0.006158
		TRUE	High	Sequest HT (A2)	Unambiguous	SGDASInVTNLQLSDIGTY	N7(Deamidated)	1	6	P78310	P78310-2; P78310-7; P78310-5; P78310; P78310-6; P78310-4	0	2	0.0582	0	1	1	984.973	1968.94	-0.327088	-0.000322009	CID (Collision Induced Dissociation)	MS2	0	81.2161	57.9236	8810	OT2_Gundry_2013-01-22_SM42-03.raw	0/0	3.78256			0	0.002358
	TRUE	High	NASSEYSGTYSCTVR	1xDeamidated [N1]; 1xCarbamidomethyl [C12]	0.000131821	0	1	3	10	P78310	0	1682.7	4.80001	High		0	2.32e-05	209.004	High	4082	0	4.156e-06
		Checked	Confidence	Identifying Node	PSM Ambiguity	Annotated Sequence	Modifications	# Protein Groups	# Proteins	Master Protein Accessions	Protein Accessions	# Missed Cleavages	Charge	DeltaScore	DeltaCn	Rank	Search Engine Rank	m/z [Da]	MH+ [Da]	DeltaM [ppm]	Deltam/z [Da]	Activation Type	MS Order	Isolation Interference [%]	Ion Inject Time [ms]	RT [min]	First Scan	Spectrum File	Ions Matched	XCorr	Amanda Score	Search Space	Percolator q-Value	Percolator PEP
		TRUE	High	Sequest HT (A2)	Unambiguous	nASSEYSGTYScTVR	N1(Deamidated); C12(Carbamidomethyl)	1	3	P78310	P78310-2; P78310; P78310-6	0	2	0.5854	0	1	1	841.851	1682.7	-0.677253	-0.000569806	CID (Collision Induced Dissociation)	MS2	0	123.814	19.0603	2567	OT2_Gundry_2013-01-22_SM42-02.raw	0/0	4.80001			0	2.32e-05
		TRUE	High	MS Amanda (A4)	Unambiguous	nASSEYSGTYScTVR	N1(Deamidated); C12(Carbamidomethyl)	1	3	P78310	P78310-2; P78310; P78310-6	0	2	0.778	0	1	1	841.851	1682.7	-0.677253	-0.000569806	CID (Collision Induced Dissociation)	MS2	0	123.814	19.0603	2567	OT2_Gundry_2013-01-22_SM42-02.raw	19/25		200.372	4038	0	1.052e-05
		TRUE	High	MS Amanda (A4)	Unambiguous	nASSEYSGTYScTVR	N1(Deamidated); C12(Carbamidomethyl)	1	3	P78310	P78310-2; P78310; P78310-6	0	2	0.7555	0	1	1	841.852	1682.7	-0.0968977	-8.15247e-05	CID (Collision Induced Dissociation)	MS2	6.72584	237.15	18.9826	2589	OT2_Gundry_2013-01-22_SM42-03.raw	15/25		177.543	4151	0	8.781e-06
		TRUE	High	Sequest HT (A2)	Unambiguous	nASSEYSGTYScTVR	N1(Deamidated); C12(Carbamidomethyl)	1	3	P78310	P78310-2; P78310; P78310-6	0	2	0.5553	0	1	1	841.852	1682.7	-0.0968977	-8.15247e-05	CID (Collision Induced Dissociation)	MS2	6.72584	237.15	18.9826	2589	OT2_Gundry_2013-01-22_SM42-03.raw	0/0	4.78525			0	2.629e-05
		TRUE	High	Sequest HT (A2)	Unambiguous	nASSEYSGTYScTVR	N1(Deamidated); C12(Carbamidomethyl)	1	3	P78310	P78310-2; P78310; P78310-6	0	2	0.5439	0	1	1	841.852	1682.7	0.701092	0.000589862	CID (Collision Induced Dissociation)	MS2	15.0443	231.782	19.3463	2652	OT2_Gundry_2013-01-22_SM42-03.raw	0/0	4.2051			0	2.18e-05
		TRUE	High	MS Amanda (A4)	Unambiguous	nASSEYSGTYScTVR	N1(Deamidated); C12(Carbamidomethyl)	1	3	P78310	P78310-2; P78310; P78310-6	0	2	0.6693	0	1	1	841.852	1682.7	0.701092	0.000589862	CID (Collision Induced Dissociation)	MS2	15.0443	231.782	19.3463	2652	OT2_Gundry_2013-01-22_SM42-03.raw	18/25		187.137	4182	0	6.49e-06
		TRUE	High	Sequest HT (A2)	Unambiguous	nASSEYSGTYScTVR	N1(Deamidated); C12(Carbamidomethyl)	1	3	P78310	P78310-2; P78310; P78310-6	0	2	0.5613	0	1	1	841.852	1682.7	0.0481913	4.05456e-05	CID (Collision Induced Dissociation)	MS2	0	214.522	19.3614	2599	OT2_Gundry_2013-01-22_SM42-01.raw	0/0	4.24234			0	3.856e-06
		TRUE	High	MS Amanda (A4)	Unambiguous	nASSEYSGTYScTVR	N1(Deamidated); C12(Carbamidomethyl)	1	3	P78310	P78310-2; P78310; P78310-6	0	2	0.7895	0	1	1	841.852	1682.7	0.0481913	4.05456e-05	CID (Collision Induced Dissociation)	MS2	0	214.522	19.3614	2599	OT2_Gundry_2013-01-22_SM42-01.raw	18/25		193.291	4161	0	6.816e-07
		TRUE	High	MS Amanda (A4)	Unambiguous	nASSEYSGTYScTVR	N1(Deamidated); C12(Carbamidomethyl)	1	3	P78310	P78310-2; P78310; P78310-6	0	2	0.7251	0	1	1	841.851	1682.7	-0.45962	-0.0003867	CID (Collision Induced Dissociation)	MS2	0	312.208	19.0121	2542	OT2_Gundry_2013-01-22_SM42-01.raw	17/25		209.004	4082	0	4.156e-06
		TRUE	High	Sequest HT (A2)	Unambiguous	nASSEYSGTYScTVR	N1(Deamidated); C12(Carbamidomethyl)	1	3	P78310	P78310-2; P78310; P78310-6	0	2	0.5283	0	1	1	841.851	1682.7	-0.45962	-0.0003867	CID (Collision Induced Dissociation)	MS2	0	312.208	19.0121	2542	OT2_Gundry_2013-01-22_SM42-01.raw	0/0	4.40591			0	3.859e-05
TRUE	302	1	5	5	32	[Master Protein] Dolichyl-diphosphooligosaccharide--protein glycosyltransferase subunit 1 OS=Homo sapiens GN=RPN1 PE=1 SV=1
	Checked	Confidence	Sequence	Modifications	Qvality PEP	Qvality q-value	# Protein Groups	# Proteins	# PSMs	Master Protein Accessions	# Missed Cleavages	Theo. MH+ [Da]	XCorr Sequest HT	Confidence Sequest HT	Search Space Sequest HT	Percolator q-Value Sequest HT	Percolator PEP Sequest HT	Amanda Score MS Amanda	Confidence MS Amanda	Search Space MS Amanda	Percolator q-Value MS Amanda	Percolator PEP MS Amanda
	TRUE	High	DEIGNVSTSHLL	1xDeamidated [N5]	0.013592	0	1	1	2	P04843	0	1285.63	2.96402	High		0	0.001499	98.2184	High	8805	0	0.0007065
		Checked	Confidence	Identifying Node	PSM Ambiguity	Annotated Sequence	Modifications	# Protein Groups	# Proteins	Master Protein Accessions	Protein Accessions	# Missed Cleavages	Charge	DeltaScore	DeltaCn	Rank	Search Engine Rank	m/z [Da]	MH+ [Da]	DeltaM [ppm]	Deltam/z [Da]	Activation Type	MS Order	Isolation Interference [%]	Ion Inject Time [ms]	RT [min]	First Scan	Spectrum File	Ions Matched	XCorr	Amanda Score	Search Space	Percolator q-Value	Percolator PEP
		TRUE	High	Sequest HT (A2)	Unambiguous	DEIGnVSTSHLL	N5(Deamidated)	1	1	P04843	P04843	0	2	0.3514	0	1	1	643.317	1285.63	0.0668032	4.2942e-05	CID (Collision Induced Dissociation)	MS2	75.1799	336.033	42.3002	6303	OT2_Gundry_2013-01-22_SM42-01.raw	0/0	2.96402			0	0.001499
		TRUE	High	MS Amanda (A4)	Unambiguous	DEIGnVSTSHLL	N5(Deamidated)	1	1	P04843	P04843	0	2	0.4274	0	1	1	643.317	1285.63	0.0668032	4.2942e-05	CID (Collision Induced Dissociation)	MS2	75.1799	336.033	42.3002	6303	OT2_Gundry_2013-01-22_SM42-01.raw	12/20		98.2184	8805	0	0.0007065
	TRUE	High	DEIGNVSTSHLLILD	1xDeamidated [N5]	0.0146945	0	1	1	12	P04843	0	1626.82	2.80869	High		0	0.003744	137.302	High	10943	0	0.0007986
		Checked	Confidence	Identifying Node	PSM Ambiguity	Annotated Sequence	Modifications	# Protein Groups	# Proteins	Master Protein Accessions	Protein Accessions	# Missed Cleavages	Charge	DeltaScore	DeltaCn	Rank	Search Engine Rank	m/z [Da]	MH+ [Da]	DeltaM [ppm]	Deltam/z [Da]	Activation Type	MS Order	Isolation Interference [%]	Ion Inject Time [ms]	RT [min]	First Scan	Spectrum File	Ions Matched	XCorr	Amanda Score	Search Space	Percolator q-Value	Percolator PEP
		TRUE	High	MS Amanda (A4)	Unambiguous	DEIGnVSTSHLLILD	N5(Deamidated)	1	1	P04843	P04843	0	2	0.1368	0	1	1	813.914	1626.82	-0.849147	-0.000690705	CID (Collision Induced Dissociation)	MS2	23.4028	266.643	56.1165	8491	OT2_Gundry_2013-01-22_SM42-01.raw	8/26		99.4226	11075	0	0.0174
		TRUE	High	Sequest HT (A2)	Unambiguous	DEIGnVSTSHLLILD	N5(Deamidated)	1	1	P04843	P04843	0	2	0.2971	0	1	1	813.915	1626.82	-0.0237499	-1.93184e-05	CID (Collision Induced Dissociation)	MS2	17.192	176.327	56.4856	8545	OT2_Gundry_2013-01-22_SM42-01.raw	0/0	2.76063			0	0.001351
		TRUE	High	MS Amanda (A4)	Unambiguous	DEIGnVSTSHLLILD	N5(Deamidated)	1	1	P04843	P04843	0	2	0.2728	0	1	1	813.915	1626.82	-0.0237499	-1.93184e-05	CID (Collision Induced Dissociation)	MS2	17.192	176.327	56.4856	8545	OT2_Gundry_2013-01-22_SM42-01.raw	8/26		94.5711	11027	0	0.0009121
		TRUE	High	Sequest HT (A2)	Unambiguous	DEIGnVSTSHLLILD	N5(Deamidated)	1	1	P04843	P04843	0	2	0.1752	0	1	1	813.915	1626.82	0.0512861	4.17167e-05	CID (Collision Induced Dissociation)	MS2	20.0128	185.548	56.2267	8541	OT2_Gundry_2013-01-22_SM42-02.raw	0/0	2.7396			0	0.005232
		TRUE	High	MS Amanda (A4)	Unambiguous	DEIGnVSTSHLLILD	N5(Deamidated)	1	1	P04843	P04843	0	2	0.3734	0	1	1	813.915	1626.82	0.0512861	4.17167e-05	CID (Collision Induced Dissociation)	MS2	20.0128	185.548	56.2267	8541	OT2_Gundry_2013-01-22_SM42-02.raw	14/26		86.787	11016	0	0.002571
		TRUE	High	Sequest HT (A2)	Unambiguous	DEIGnVSTSHLLILD	N5(Deamidated)	1	1	P04843	P04843	0	2	0.1719	0	1	1	813.915	1626.82	0.276394	0.000224822	CID (Collision Induced Dissociation)	MS2	7.71376	167.38	56.5815	8593	OT2_Gundry_2013-01-22_SM42-02.raw	0/0	2.20897			0	0.01286
		TRUE	High	MS Amanda (A4)	Unambiguous	DEIGnVSTSHLLILD	N5(Deamidated)	1	1	P04843	P04843	0	2	0.4406	0	1	1	813.915	1626.82	0.276394	0.000224822	CID (Collision Induced Dissociation)	MS2	7.71376	167.38	56.5815	8593	OT2_Gundry_2013-01-22_SM42-02.raw	19/26		99.7031	11306	0	0.004697
		TRUE	High	Sequest HT (A2)	Unambiguous	DEIGnVSTSHLLILD	N5(Deamidated)	1	1	P04843	P04843	0	2	0.1149	0	1	1	813.914	1626.82	-0.39893	-0.000324494	CID (Collision Induced Dissociation)	MS2	19.3305	221.017	56.2845	8599	OT2_Gundry_2013-01-22_SM42-03.raw	0/0	2.61035			0	0.01539
		TRUE	High	MS Amanda (A4)	Unambiguous	DEIGnVSTSHLLILD	N5(Deamidated)	1	1	P04843	P04843	0	2	0.4325	0	1	1	813.914	1626.82	-0.39893	-0.000324494	CID (Collision Induced Dissociation)	MS2	19.3305	221.017	56.2845	8599	OT2_Gundry_2013-01-22_SM42-03.raw	15/26		113.897	10960	0	0.006656
		TRUE	High	MS Amanda (A4)	Unambiguous	DEIGnVSTSHLLILD	N5(Deamidated)	1	1	P04843	P04843	0	2	0.3934	0	1	1	813.914	1626.82	-0.699074	-0.000568635	CID (Collision Induced Dissociation)	MS2	10.3138	169.958	56.6237	8647	OT2_Gundry_2013-01-22_SM42-03.raw	15/26		137.302	10943	0	0.0007986
		TRUE	High	Sequest HT (A2)	Unambiguous	DEIGnVSTSHLLILD	N5(Deamidated)	1	1	P04843	P04843	0	2	0.3025	0	1	1	813.914	1626.82	-0.699074	-0.000568635	CID (Collision Induced Dissociation)	MS2	10.3138	169.958	56.6237	8647	OT2_Gundry_2013-01-22_SM42-03.raw	0/0	2.80869			0	0.003744
		TRUE	High	Sequest HT (A2)	Unambiguous	DEIGnVSTSHLLILD	N5(Deamidated)	1	1	P04843	P04843	0	2		0.0187	2	2	813.914	1626.82	-0.849147	-0.000690705	CID (Collision Induced Dissociation)	MS2	23.4028	266.643	56.1165	8491	OT2_Gundry_2013-01-22_SM42-01.raw	0/0	2.62558			0.003224	0.07662
TRUE	301	1	1	1	6	[Master Protein] C-X-C motif chemokine 16 OS=Homo sapiens GN=CXCL16 PE=2 SV=4
	Checked	Confidence	Sequence	Modifications	Qvality PEP	Qvality q-value	# Protein Groups	# Proteins	# PSMs	Master Protein Accessions	# Missed Cleavages	Theo. MH+ [Da]	XCorr Sequest HT	Confidence Sequest HT	Search Space Sequest HT	Percolator q-Value Sequest HT	Percolator PEP Sequest HT	Amanda Score MS Amanda	Confidence MS Amanda	Search Space MS Amanda	Percolator q-Value MS Amanda	Percolator PEP MS Amanda
	TRUE	High	ELTRPNETTIHTAGH	1xDeamidated [N6]	0.00945858	0	1	1	6	Q9H2A7	0	1677.82	3.26542	High		0	0.0006725	74.867	High	13335	0	0.007378
		Checked	Confidence	Identifying Node	PSM Ambiguity	Annotated Sequence	Modifications	# Protein Groups	# Proteins	Master Protein Accessions	Protein Accessions	# Missed Cleavages	Charge	DeltaScore	DeltaCn	Rank	Search Engine Rank	m/z [Da]	MH+ [Da]	DeltaM [ppm]	Deltam/z [Da]	Activation Type	MS Order	Isolation Interference [%]	Ion Inject Time [ms]	RT [min]	First Scan	Spectrum File	Ions Matched	XCorr	Amanda Score	Search Space	Percolator q-Value	Percolator PEP
		TRUE	High	MS Amanda (A4)	Unambiguous	ELTRPnETTIHTAGH	N6(Deamidated)	1	1	Q9H2A7	Q9H2A7	0	3	0.413	0	1	1	559.945	1677.82	0.604643	0.000338161	CID (Collision Induced Dissociation)	MS2	72.5821	341.408	14.0454	1800	OT2_Gundry_2013-01-22_SM42-02.raw	17/43		69.3509	13562	0	0.0004097
		TRUE	High	Sequest HT (A2)	Unambiguous	ELTRPnETTIHTAGH	N6(Deamidated)	1	1	Q9H2A7	Q9H2A7	0	3	0.2446	0	1	1	559.945	1677.82	0.604643	0.000338161	CID (Collision Induced Dissociation)	MS2	72.5821	341.408	14.0454	1800	OT2_Gundry_2013-01-22_SM42-02.raw	0/0	3.26542			0	0.0006725
		TRUE	High	Sequest HT (A2)	Unambiguous	ELTRPnETTIHTAGH	N6(Deamidated)	1	1	Q9H2A7	Q9H2A7	0	3	0.2408	0	1	1	559.944	1677.82	-0.268421	-0.000150121	CID (Collision Induced Dissociation)	MS2	32.5183	382.62	13.9503	1822	OT2_Gundry_2013-01-22_SM42-03.raw	0/0	2.99316			0	0.002105
		TRUE	High	MS Amanda (A4)	Unambiguous	ELTRPnETTIHTAGH	N6(Deamidated)	1	1	Q9H2A7	Q9H2A7	0	3	0.1651	0	1	1	559.944	1677.82	-0.268421	-0.000150121	CID (Collision Induced Dissociation)	MS2	32.5183	382.62	13.9503	1822	OT2_Gundry_2013-01-22_SM42-03.raw	19/46		62.3901	13245	0	0.00205
		TRUE	High	MS Amanda (A4)	Unambiguous	ELTRPnETTIHTAGH	N6(Deamidated)	1	1	Q9H2A7	Q9H2A7	0	3	0.3423	0	1	1	559.944	1677.82	-1.14149	-0.000638402	CID (Collision Induced Dissociation)	MS2	36.7446	341.229	14.1138	1791	OT2_Gundry_2013-01-22_SM42-01.raw	21/48		74.867	13335	0	0.007378
		TRUE	High	Sequest HT (A2)	Unambiguous	ELTRPnETTIHTAGH	N6(Deamidated)	1	1	Q9H2A7	Q9H2A7	0	3	0.2118	0	1	1	559.944	1677.82	-1.14149	-0.000638402	CID (Collision Induced Dissociation)	MS2	36.7446	341.229	14.1138	1791	OT2_Gundry_2013-01-22_SM42-01.raw	0/0	2.88429			0	0.007705
TRUE	299	1	3	3	40	[Master Protein] Dipeptidyl peptidase 4 OS=Homo sapiens GN=DPP4 PE=1 SV=2
	Checked	Confidence	Sequence	Modifications	Qvality PEP	Qvality q-value	# Protein Groups	# Proteins	# PSMs	Master Protein Accessions	# Missed Cleavages	Theo. MH+ [Da]	XCorr Sequest HT	Confidence Sequest HT	Search Space Sequest HT	Percolator q-Value Sequest HT	Percolator PEP Sequest HT	Amanda Score MS Amanda	Confidence MS Amanda	Search Space MS Amanda	Percolator q-Value MS Amanda	Percolator PEP MS Amanda
	TRUE	High	IQNYSVMDICDYDESSGR	1xDeamidated [N3]; 1xCarbamidomethyl [C10]	2.45356e-05	0	1	1	6	P27487	0	2152.88	5.10703	High		0	3.61e-07	238.925	High	3335	0	3.07e-07
		Checked	Confidence	Identifying Node	PSM Ambiguity	Annotated Sequence	Modifications	# Protein Groups	# Proteins	Master Protein Accessions	Protein Accessions	# Missed Cleavages	Charge	DeltaScore	DeltaCn	Rank	Search Engine Rank	m/z [Da]	MH+ [Da]	DeltaM [ppm]	Deltam/z [Da]	Activation Type	MS Order	Isolation Interference [%]	Ion Inject Time [ms]	RT [min]	First Scan	Spectrum File	Ions Matched	XCorr	Amanda Score	Search Space	Percolator q-Value	Percolator PEP
		TRUE	High	MS Amanda (A4)	Unambiguous	IQnYSVMDIcDYDESSGR	N3(Deamidated); C10(Carbamidomethyl)	1	1	P27487	P27487	0	2	0.8175	0	1	1	1076.94	2152.88	-0.154788	-0.00016662	CID (Collision Induced Dissociation)	MS2	8.989	186.031	45.6296	6862	OT2_Gundry_2013-01-22_SM42-01.raw	15/29		238.925	3335	0	3.07e-07
		TRUE	High	Sequest HT (A2)	Unambiguous	IQnYSVMDIcDYDESSGR	N3(Deamidated); C10(Carbamidomethyl)	1	1	P27487	P27487	0	2	0.6257	0	1	1	1076.94	2152.88	-0.154788	-0.00016662	CID (Collision Induced Dissociation)	MS2	8.989	186.031	45.6296	6862	OT2_Gundry_2013-01-22_SM42-01.raw	0/0	5.04573			0	2.394e-06
		TRUE	High	Sequest HT (A2)	Unambiguous	IQnYSVMDIcDYDESSGR	N3(Deamidated); C10(Carbamidomethyl)	1	1	P27487	P27487	0	2	0.6135	0	1	1	1076.94	2152.88	-1.1754	-0.00126525	CID (Collision Induced Dissociation)	MS2	0	204.83	45.6734	6898	OT2_Gundry_2013-01-22_SM42-02.raw	0/0	4.88917			0	3.127e-06
		TRUE	High	MS Amanda (A4)	Unambiguous	IQnYSVMDIcDYDESSGR	N3(Deamidated); C10(Carbamidomethyl)	1	1	P27487	P27487	0	2	0.7785	0	1	1	1076.94	2152.88	-1.1754	-0.00126525	CID (Collision Induced Dissociation)	MS2	0	204.83	45.6734	6898	OT2_Gundry_2013-01-22_SM42-02.raw	13/29		192.232	3174	0	8.292e-07
		TRUE	High	MS Amanda (A4)	Unambiguous	IQnYSVMDIcDYDESSGR	N3(Deamidated); C10(Carbamidomethyl)	1	1	P27487	P27487	0	2	0.8234	0	1	1	1076.94	2152.88	-0.154788	-0.00016662	CID (Collision Induced Dissociation)	MS2	0	186.781	45.6714	6946	OT2_Gundry_2013-01-22_SM42-03.raw	24/29		231.402	3335	0	5.532e-08
		TRUE	High	Sequest HT (A2)	Unambiguous	IQnYSVMDIcDYDESSGR	N3(Deamidated); C10(Carbamidomethyl)	1	1	P27487	P27487	0	2	0.638	0	1	1	1076.94	2152.88	-0.154788	-0.00016662	CID (Collision Induced Dissociation)	MS2	0	186.781	45.6714	6946	OT2_Gundry_2013-01-22_SM42-03.raw	0/0	5.10703			0	3.61e-07
	TRUE	High	IQNYSVMDICDYDESSGR	1xDeamidated [N3]; 1xCarbamidomethyl [C10]; 1xOxidation [M7]	9.47069e-05	0	1	1	8	P27487	0	2168.87	5.2183	High		0	7.457e-07	200.392	High	2787	0	4.161e-07
		Checked	Confidence	Identifying Node	PSM Ambiguity	Annotated Sequence	Modifications	# Protein Groups	# Proteins	Master Protein Accessions	Protein Accessions	# Missed Cleavages	Charge	DeltaScore	DeltaCn	Rank	Search Engine Rank	m/z [Da]	MH+ [Da]	DeltaM [ppm]	Deltam/z [Da]	Activation Type	MS Order	Isolation Interference [%]	Ion Inject Time [ms]	RT [min]	First Scan	Spectrum File	Ions Matched	XCorr	Amanda Score	Search Space	Percolator q-Value	Percolator PEP
		TRUE	High	Sequest HT (A2)	Unambiguous	IQnYSVmDIcDYDESSGR	N3(Deamidated); M7(Oxidation); C10(Carbamidomethyl)	1	1	P27487	P27487	0	2	0.6552	0	1	1	1084.94	2168.87	-0.0604242	-6.55262e-05	CID (Collision Induced Dissociation)	MS2	6.31366	204.933	37.98	5637	OT2_Gundry_2013-01-22_SM42-02.raw	0/0	5.2183			0	7.457e-07
		TRUE	High	MS Amanda (A4)	Unambiguous	IQnYSVmDIcDYDESSGR	N3(Deamidated); M7(Oxidation); C10(Carbamidomethyl)	1	1	P27487	P27487	0	2	0.8032	0	1	1	1084.94	2168.87	-0.0604242	-6.55262e-05	CID (Collision Induced Dissociation)	MS2	6.31366	204.933	37.98	5637	OT2_Gundry_2013-01-22_SM42-02.raw	23/46		171.956	2701	0	4.433e-07
		TRUE	High	Sequest HT (A2)	Unambiguous	IQnYSVmDIcDYDESSGR	N3(Deamidated); M7(Oxidation); C10(Carbamidomethyl)	1	1	P27487	P27487	0	2	0.6121	0	1	1	1084.94	2168.87	-0.0604242	-6.55262e-05	CID (Collision Induced Dissociation)	MS2	9.22553	205.067	37.5524	5569	OT2_Gundry_2013-01-22_SM42-02.raw	0/0	4.95342			0	2.92e-06
		TRUE	High	MS Amanda (A4)	Unambiguous	IQnYSVmDIcDYDESSGR	N3(Deamidated); M7(Oxidation); C10(Carbamidomethyl)	1	1	P27487	P27487	0	2	0.749	0	1	1	1084.94	2168.87	-0.0604242	-6.55262e-05	CID (Collision Induced Dissociation)	MS2	9.22553	205.067	37.5524	5569	OT2_Gundry_2013-01-22_SM42-02.raw	24/46		183.187	2701	0	1.57e-06
		TRUE	High	Sequest HT (A2)	Unambiguous	IQnYSVmDIcDYDESSGR	N3(Deamidated); M7(Oxidation); C10(Carbamidomethyl)	1	1	P27487	P27487	0	2	0.6445	0	1	1	1084.94	2168.88	0.502404	0.000544825	CID (Collision Induced Dissociation)	MS2	0	257.696	37.9697	5672	OT2_Gundry_2013-01-22_SM42-03.raw	0/0	5.1175			0	1.276e-06
		TRUE	High	MS Amanda (A4)	Unambiguous	IQnYSVmDIcDYDESSGR	N3(Deamidated); M7(Oxidation); C10(Carbamidomethyl)	1	1	P27487	P27487	0	2	0.7487	0	1	1	1084.94	2168.88	0.502404	0.000544825	CID (Collision Induced Dissociation)	MS2	0	257.696	37.9697	5672	OT2_Gundry_2013-01-22_SM42-03.raw	28/46		197.551	2770	0	7.852e-07
		TRUE	High	Sequest HT (A2)	Unambiguous	IQnYSVmDIcDYDESSGR	N3(Deamidated); M7(Oxidation); C10(Carbamidomethyl)	1	1	P27487	P27487	0	2	0.6187	0	1	1	1084.94	2168.88	0.614969	0.000666896	CID (Collision Induced Dissociation)	MS2	0	341.532	37.612	5615	OT2_Gundry_2013-01-22_SM42-03.raw	0/0	4.58743			0	5.846e-06
		TRUE	High	MS Amanda (A4)	Unambiguous	IQnYSVmDIcDYDESSGR	N3(Deamidated); M7(Oxidation); C10(Carbamidomethyl)	1	1	P27487	P27487	0	2	0.7926	0	1	1	1084.94	2168.88	0.614969	0.000666896	CID (Collision Induced Dissociation)	MS2	0	341.532	37.612	5615	OT2_Gundry_2013-01-22_SM42-03.raw	28/46		200.392	2787	0	4.161e-07
	TRUE	High	LDFIILNETK	1xDeamidated [N7]	0.0278222	0	1	1	18	P27487	0	1206.66	3.2134	High		0	0.01256	159.314	High	5817	0	0.01025
		Checked	Confidence	Identifying Node	PSM Ambiguity	Annotated Sequence	Modifications	# Protein Groups	# Proteins	Master Protein Accessions	Protein Accessions	# Missed Cleavages	Charge	DeltaScore	DeltaCn	Rank	Search Engine Rank	m/z [Da]	MH+ [Da]	DeltaM [ppm]	Deltam/z [Da]	Activation Type	MS Order	Isolation Interference [%]	Ion Inject Time [ms]	RT [min]	First Scan	Spectrum File	Ions Matched	XCorr	Amanda Score	Search Space	Percolator q-Value	Percolator PEP
		TRUE	High	Sequest HT (A2)	Unambiguous	LDFIILnETK	N7(Deamidated)	1	1	P27487	P27487	0	2	0.3026	0	1	1	603.835	1206.66	0.334231	0.000201652	CID (Collision Induced Dissociation)	MS2	31.7661	222.256	55.9031	8464	OT2_Gundry_2013-01-22_SM42-01.raw	0/0	2.27877			0	0.008282
		TRUE	High	MS Amanda (A4)	Unambiguous	LDFIILnETK	N7(Deamidated)	1	1	P27487	P27487	0	2	0.5422	0	1	1	603.835	1206.66	0.334231	0.000201652	CID (Collision Induced Dissociation)	MS2	31.7661	222.256	55.9031	8464	OT2_Gundry_2013-01-22_SM42-01.raw	13/16		119.481	5821	0	0.002235
		TRUE	High	MS Amanda (A4)	Unambiguous	LDFIILnETK	N7(Deamidated)	1	1	P27487	P27487	0	2	0.5017	0	1	1	603.834	1206.66	0.0307398	1.85463e-05	CID (Collision Induced Dissociation)	MS2	3.886	20.7079	56.258	8510	OT2_Gundry_2013-01-22_SM42-01.raw	14/16		159.314	5817	0	0.01025
		TRUE	High	Sequest HT (A2)	Unambiguous	LDFIILnETK	N7(Deamidated)	1	1	P27487	P27487	0	2	0.2467	0	1	1	603.835	1206.66	0.334231	0.000201652	CID (Collision Induced Dissociation)	MS2	44.6832	338.477	55.9906	8512	OT2_Gundry_2013-01-22_SM42-02.raw	0/0	2.27484			0	0.009973
		TRUE	High	MS Amanda (A4)	Unambiguous	LDFIILnETK	N7(Deamidated)	1	1	P27487	P27487	0	2	0.4621	0	1	1	603.835	1206.66	0.334231	0.000201652	CID (Collision Induced Dissociation)	MS2	44.6832	338.477	55.9906	8512	OT2_Gundry_2013-01-22_SM42-02.raw	12/16		120.322	5821	0	0.00208
		TRUE	High	Sequest HT (A2)	Unambiguous	LDFIILnETK	N7(Deamidated)	1	1	P27487	P27487	0	2	0.2648	0	1	1	603.834	1206.66	-0.475079	-0.00028663	CID (Collision Induced Dissociation)	MS2	2.52767	19.8691	56.3266	8557	OT2_Gundry_2013-01-22_SM42-02.raw	0/0	3.2134			0	0.01256
		TRUE	High	MS Amanda (A4)	Unambiguous	LDFIILnETK	N7(Deamidated)	1	1	P27487	P27487	0	2	0.396	0	1	1	603.834	1206.66	-0.475079	-0.00028663	CID (Collision Induced Dissociation)	MS2	2.52767	19.8691	56.3266	8557	OT2_Gundry_2013-01-22_SM42-02.raw	13/16		142.854	5327	0	0.002499
		TRUE	High	MS Amanda (A4)	Unambiguous	LDFIILnETK	N7(Deamidated)	1	1	P27487	P27487	0	2	0.4615	0	1	1	603.835	1206.66	0.131903	7.95814e-05	CID (Collision Induced Dissociation)	MS2	30.1243	500	56.6848	8606	OT2_Gundry_2013-01-22_SM42-02.raw	12/16		120.12	5821	0	0.01211
		TRUE	High	MS Amanda (A4)	Unambiguous	LDFIILnETK	N7(Deamidated)	1	1	P27487	P27487	0	2	0.3223	0	1	1	603.834	1206.66	-0.272751	-0.000164559	CID (Collision Induced Dissociation)	MS2	2.74707	18.055	56.351	8608	OT2_Gundry_2013-01-22_SM42-03.raw	13/16		140.541	5814	0	0.007773
		TRUE	High	Sequest HT (A2)	Unambiguous	LDFIILnETK	N7(Deamidated)	1	1	P27487	P27487	0	2	0.1538	0	1	1	603.834	1206.66	-0.677406	-0.0004087	CID (Collision Induced Dissociation)	MS2	36.4323	347.512	56.7035	8658	OT2_Gundry_2013-01-22_SM42-03.raw	0/0	2.3356			0	0.0157
		TRUE	High	MS Amanda (A4)	Unambiguous	LDFIILnETK	N7(Deamidated)	1	1	P27487	P27487	0	2	0.4107	0	1	1	603.834	1206.66	-0.677406	-0.0004087	CID (Collision Induced Dissociation)	MS2	36.4323	347.512	56.7035	8658	OT2_Gundry_2013-01-22_SM42-03.raw	12/16		121.089	5143	0	0.00239
		TRUE	High	MS Amanda (A4)	Unambiguous	LDFIILnETK	N7(Deamidated)	1	1	P27487	P27487	0	2	0.4474	0	1	1	603.835	1206.66	0.233067	0.000140617	CID (Collision Induced Dissociation)	MS2	49.5039	322.768	56.0179	8564	OT2_Gundry_2013-01-22_SM42-03.raw	13/16		92.9023	5821	0.0002942	0.02391
		TRUE	High	MS Amanda (A4)	Unambiguous	LDFIILnETK	N7(Deamidated)	1	1	P27487	P27487	0	2	0.4505	0	1	1	603.834	1206.66	-0.980897	-0.000591805	CID (Collision Induced Dissociation)	MS2	77.777	500	56.6151	8559	OT2_Gundry_2013-01-22_SM42-01.raw	11/16		103.965	4784	0.0004285	0.03292
		TRUE	High	Sequest HT (A2)	Unambiguous	LDFIILnETK	N7(Deamidated)	1	1	P27487	P27487	0	2	0.2248	0	1	1	603.835	1206.66	0.131903	7.95814e-05	CID (Collision Induced Dissociation)	MS2	30.1243	500	56.6848	8606	OT2_Gundry_2013-01-22_SM42-02.raw	0/0	2.18157			0.000576	0.02355
		TRUE	High	Sequest HT (A2)	Unambiguous	LDFIILnETK	N7(Deamidated)	1	1	P27487	P27487	0	2	0.2834	0	1	1	603.834	1206.66	0.0307398	1.85463e-05	CID (Collision Induced Dissociation)	MS2	3.886	20.7079	56.258	8510	OT2_Gundry_2013-01-22_SM42-01.raw	0/0	3.13744			0.001598	0.05338
		TRUE	High	Sequest HT (A2)	Unambiguous	LDFIILnETK	N7(Deamidated)	1	1	P27487	P27487	0	2	0.2127	0	1	1	603.834	1206.66	-0.272751	-0.000164559	CID (Collision Induced Dissociation)	MS2	2.74707	18.055	56.351	8608	OT2_Gundry_2013-01-22_SM42-03.raw	0/0	2.67608			0.001598	0.04773
		TRUE	High	Sequest HT (A2)	Unambiguous	LDFIILnETK	N7(Deamidated)	1	1	P27487	P27487	0	2	0.2311	0	1	1	603.834	1206.66	-0.980897	-0.000591805	CID (Collision Induced Dissociation)	MS2	77.777	500	56.6151	8559	OT2_Gundry_2013-01-22_SM42-01.raw	0/0	2.12147			0.002205	0.07138
		TRUE	High	Sequest HT (A2)	Unambiguous	LDFIILnETK	N7(Deamidated)	1	1	P27487	P27487	0	2	0.2217	0	1	1	603.835	1206.66	0.233067	0.000140617	CID (Collision Induced Dissociation)	MS2	49.5039	322.768	56.0179	8564	OT2_Gundry_2013-01-22_SM42-03.raw	0/0	2.11686			0.00369	0.08666
	TRUE	High	KLDFIILNETK	1xDeamidated [N8]	0.0076497	0	1	1	8	P27487	1	1334.76	3.91843	High		0	0.005843	182.19	High	4478	0	0.0002984
		Checked	Confidence	Identifying Node	PSM Ambiguity	Annotated Sequence	Modifications	# Protein Groups	# Proteins	Master Protein Accessions	Protein Accessions	# Missed Cleavages	Charge	DeltaScore	DeltaCn	Rank	Search Engine Rank	m/z [Da]	MH+ [Da]	DeltaM [ppm]	Deltam/z [Da]	Activation Type	MS Order	Isolation Interference [%]	Ion Inject Time [ms]	RT [min]	First Scan	Spectrum File	Ions Matched	XCorr	Amanda Score	Search Space	Percolator q-Value	Percolator PEP
		TRUE	High	Sequest HT (A2)	Unambiguous	KLDFIILnETK	N8(Deamidated)	1	1	P27487	P27487	1	2	0.4668	0	1	1	667.881	1334.76	-0.88096	-0.000587934	CID (Collision Induced Dissociation)	MS2	13.5627	171.345	51.5204	7812	OT2_Gundry_2013-01-22_SM42-01.raw	0/0	3.91843			0	0.005843
		TRUE	High	MS Amanda (A4)	Unambiguous	KLDFIILnETK	N8(Deamidated)	1	1	P27487	P27487	1	2	0.6192	0	1	1	667.881	1334.76	-0.88096	-0.000587934	CID (Collision Induced Dissociation)	MS2	13.5627	171.345	51.5204	7812	OT2_Gundry_2013-01-22_SM42-01.raw	15/18		160.555	4478	0	0.0004414
		TRUE	High	Sequest HT (A2)	Unambiguous	KLDFIILnETK	N8(Deamidated)	1	1	P27487	P27487	1	2	0.4883	0	1	1	667.882	1334.76	-0.33223	-0.000221723	CID (Collision Induced Dissociation)	MS2	9.25388	204.346	51.6688	7862	OT2_Gundry_2013-01-22_SM42-02.raw	0/0	3.85085			0	0.003828
		TRUE	High	MS Amanda (A4)	Unambiguous	KLDFIILnETK	N8(Deamidated)	1	1	P27487	P27487	1	2	0.7125	0	1	1	667.882	1334.76	-0.33223	-0.000221723	CID (Collision Induced Dissociation)	MS2	9.25388	204.346	51.6688	7862	OT2_Gundry_2013-01-22_SM42-02.raw	16/18		179.127	3454	0	0.0003396
		TRUE	High	MS Amanda (A4)	Unambiguous	KLDFIILnETK	N8(Deamidated)	1	1	P27487	P27487	1	3	0.2082	0	1	1	445.59	1334.76	-0.113666	-5.05721e-05	CID (Collision Induced Dissociation)	MS2	27.7235	113.319	51.773	7879	OT2_Gundry_2013-01-22_SM42-02.raw	10/32		89.8611	3499	0	0.009385
		TRUE	High	MS Amanda (A4)	Unambiguous	KLDFIILnETK	N8(Deamidated)	1	1	P27487	P27487	1	2	0.6722	0	1	1	667.881	1334.76	-0.88096	-0.000587934	CID (Collision Induced Dissociation)	MS2	4.82623	153.811	51.6825	7913	OT2_Gundry_2013-01-22_SM42-03.raw	14/18		182.19	4478	0	0.0002984
		TRUE	High	Sequest HT (A2)	Unambiguous	KLDFIILnETK	N8(Deamidated)	1	1	P27487	P27487	1	2	0.4543	0	1	1	667.881	1334.76	-0.88096	-0.000587934	CID (Collision Induced Dissociation)	MS2	4.82623	153.811	51.6825	7913	OT2_Gundry_2013-01-22_SM42-03.raw	0/0	3.49854			0	0.00353
		TRUE	High	Sequest HT (A2)	Unambiguous	KLDFIILnETK	N8(Deamidated)	1	1	P27487	P27487	1	3	0.0714	0	1	1	445.59	1334.76	-0.113666	-5.05721e-05	CID (Collision Induced Dissociation)	MS2	27.7235	113.319	51.773	7879	OT2_Gundry_2013-01-22_SM42-02.raw	0/0	1.96068			0.001515	0.03639
TRUE	296	6	1	1	16	[Master Protein] Solute carrier family 12 member 6 OS=Homo sapiens GN=SLC12A6 PE=1 SV=2
	Checked	Confidence	Sequence	Modifications	Qvality PEP	Qvality q-value	# Protein Groups	# Proteins	# PSMs	Master Protein Accessions	# Missed Cleavages	Theo. MH+ [Da]	XCorr Sequest HT	Confidence Sequest HT	Search Space Sequest HT	Percolator q-Value Sequest HT	Percolator PEP Sequest HT	Amanda Score MS Amanda	Confidence MS Amanda	Search Space MS Amanda	Percolator q-Value MS Amanda	Percolator PEP MS Amanda
	TRUE	High	EINNMTVPSK	1xDeamidated [N]; 1xOxidation [M5]	0.0370621	0	1	6	13	Q9UHW9	0	1149.55	2.44823	High		0	0.0132	94.7698	High	9576	0	0.003213
		Checked	Confidence	Identifying Node	PSM Ambiguity	Annotated Sequence	Modifications	# Protein Groups	# Proteins	Master Protein Accessions	Protein Accessions	# Missed Cleavages	Charge	DeltaScore	DeltaCn	Rank	Search Engine Rank	m/z [Da]	MH+ [Da]	DeltaM [ppm]	Deltam/z [Da]	Activation Type	MS Order	Isolation Interference [%]	Ion Inject Time [ms]	RT [min]	First Scan	Spectrum File	Ions Matched	XCorr	Amanda Score	Search Space	Percolator q-Value	Percolator PEP
		TRUE	High	MS Amanda (A4)	Unambiguous	EINnmTVPSK	N4(Deamidated); M5(Oxidation)	1	6	Q9UHW9	Q9UHW9-3; Q9UHW9-2; Q9UHW9; Q9UHW9-6; Q9UHW9-4; Q9UHW9-5	0	2	0.3226	0	1	1	575.277	1149.55	0.180938	0.000103998	CID (Collision Induced Dissociation)	MS2	38.6172	106.753	7.65307	904	OT2_Gundry_2013-01-22_SM42-02.raw	15/25		66.2199	10251	0	0.01207
		TRUE	High	MS Amanda (A4)	Selected	EINnmTVPSK	N4(Deamidated); M5(Oxidation)	1	6	Q9UHW9	Q9UHW9-3; Q9UHW9-2; Q9UHW9; Q9UHW9-6; Q9UHW9-4; Q9UHW9-5	0	2	0.0322	0	1	1	575.277	1149.55	0.499508	0.000287103	CID (Collision Induced Dissociation)	MS2	52.0275	276.622	7.9276	976	OT2_Gundry_2013-01-22_SM42-03.raw	15/25		58.342	10937	0	0.007998
		TRUE	High	MS Amanda (A4)	Unambiguous	EINnmTVPSK	N4(Deamidated); M5(Oxidation)	1	6	Q9UHW9	Q9UHW9-3; Q9UHW9-2; Q9UHW9; Q9UHW9-6; Q9UHW9-4; Q9UHW9-5	0	2	0.5465	0	1	1	575.276	1149.55	-0.137633	-7.91075e-05	CID (Collision Induced Dissociation)	MS2	39.6334	96.3218	7.57104	927	OT2_Gundry_2013-01-22_SM42-03.raw	16/25		94.7698	9576	0	0.003213
		TRUE	High	Sequest HT (A2)	Unambiguous	EINnmTVPSK	N4(Deamidated); M5(Oxidation)	1	6	Q9UHW9	Q9UHW9-3; Q9UHW9-2; Q9UHW9; Q9UHW9-6; Q9UHW9-4; Q9UHW9-5	0	2	0.0122	0	1	1	575.277	1149.55	0.180938	0.000103998	CID (Collision Induced Dissociation)	MS2	44.0844	121.601	7.51775	886	OT2_Gundry_2013-01-22_SM42-01.raw	0/0	2.44823			0	0.0132
		TRUE	High	MS Amanda (A4)	Unambiguous	EINnmTVPSK	N4(Deamidated); M5(Oxidation)	1	6	Q9UHW9	Q9UHW9-3; Q9UHW9-2; Q9UHW9; Q9UHW9-6; Q9UHW9-4; Q9UHW9-5	0	2	0.3988	0	1	1	575.277	1149.55	0.180938	0.000103998	CID (Collision Induced Dissociation)	MS2	44.0844	121.601	7.51775	886	OT2_Gundry_2013-01-22_SM42-01.raw	14/25		71.5637	10251	0	0.003649
		TRUE	High	MS Amanda (A4)	Selected	EINnmTVPSK	N4(Deamidated); M5(Oxidation)	1	6	Q9UHW9	Q9UHW9-3; Q9UHW9-2; Q9UHW9; Q9UHW9-6; Q9UHW9-4; Q9UHW9-5	0	2	0.4442	0	1	1	575.277	1149.55	1.03046	0.000592279	CID (Collision Induced Dissociation)	MS2	50.8631	252.139	7.91374	943	OT2_Gundry_2013-01-22_SM42-01.raw	16/25		73.5312	10712	0.0002942	0.02408
		TRUE	High	Sequest HT (A2)	Unambiguous	EINnmTVPSK	N4(Deamidated); M5(Oxidation)	1	6	Q9UHW9	Q9UHW9-3; Q9UHW9-2; Q9UHW9; Q9UHW9-6; Q9UHW9-4; Q9UHW9-5	0	2	0.011	0	1	1	575.276	1149.55	-0.137633	-7.91075e-05	CID (Collision Induced Dissociation)	MS2	39.6334	96.3218	7.57104	927	OT2_Gundry_2013-01-22_SM42-03.raw	0/0	1.82205			0.0004383	0.02044
		TRUE	High	MS Amanda (A4)	Unambiguous	EInNmTVPSK	N3(Deamidated); M5(Oxidation)	1	6	Q9UHW9	Q9UHW9-3; Q9UHW9-2; Q9UHW9; Q9UHW9-6; Q9UHW9-4; Q9UHW9-5	0	2	0.2114	0	1	1	575.276	1149.55	0.0747475	4.29628e-05	CID (Collision Induced Dissociation)	MS2	48.9696	362.058	8.02021	956	OT2_Gundry_2013-01-22_SM42-02.raw	7/26		54.2568	9934	0.0008432	0.04724
		TRUE	High	Sequest HT (A2)	Unambiguous	EINnmTVPSK	N4(Deamidated); M5(Oxidation)	1	6	Q9UHW9	Q9UHW9-3; Q9UHW9-2; Q9UHW9; Q9UHW9-6; Q9UHW9-4; Q9UHW9-5	0	2		0.038	2	2	575.276	1149.55	0.0747475	4.29628e-05	CID (Collision Induced Dissociation)	MS2	48.9696	362.058	8.02021	956	OT2_Gundry_2013-01-22_SM42-02.raw	0/0	1.77243			0.0008514	0.02651
		TRUE	High	Sequest HT (A2)	Unambiguous	EINnmTVPSK	N4(Deamidated); M5(Oxidation)	1	6	Q9UHW9	Q9UHW9-3; Q9UHW9-2; Q9UHW9; Q9UHW9-6; Q9UHW9-4; Q9UHW9-5	0	2	0.0321	0	1	1	575.277	1149.55	0.180938	0.000103998	CID (Collision Induced Dissociation)	MS2	38.6172	106.753	7.65307	904	OT2_Gundry_2013-01-22_SM42-02.raw	0/0	1.87069			0.001598	0.04912
		TRUE	High	Sequest HT (A2)	Unambiguous	EInNmTVPSK	N3(Deamidated); M5(Oxidation)	1	6	Q9UHW9	Q9UHW9-3; Q9UHW9-2; Q9UHW9; Q9UHW9-6; Q9UHW9-4; Q9UHW9-5	0	2		0.038	2	3	575.276	1149.55	0.0747475	4.29628e-05	CID (Collision Induced Dissociation)	MS2	48.9696	362.058	8.02021	956	OT2_Gundry_2013-01-22_SM42-02.raw	0/0	1.76509			0.00733	0.145
		TRUE	High	Sequest HT (A2)	Unambiguous	EInNmTVPSK	N3(Deamidated); M5(Oxidation)	1	6	Q9UHW9	Q9UHW9-3; Q9UHW9-2; Q9UHW9; Q9UHW9-6; Q9UHW9-4; Q9UHW9-5	0	2		0.0122	2	2	575.277	1149.55	0.180938	0.000103998	CID (Collision Induced Dissociation)	MS2	44.0844	121.601	7.51775	886	OT2_Gundry_2013-01-22_SM42-01.raw	0/0	2.41987			0.007922	0.1494
		TRUE	High	Sequest HT (A2)	Unambiguous	EInNmTVPSK	N3(Deamidated); M5(Oxidation)	1	6	Q9UHW9	Q9UHW9-3; Q9UHW9-2; Q9UHW9; Q9UHW9-6; Q9UHW9-4; Q9UHW9-5	0	2		0.011	2	2	575.276	1149.55	-0.137633	-7.91075e-05	CID (Collision Induced Dissociation)	MS2	39.6334	96.3218	7.57104	927	OT2_Gundry_2013-01-22_SM42-03.raw	0/0	1.79529			0.008568	0.1728
	TRUE	High	EINNMTVPSK	1xDeamidated [N4]	0.209302	0.00673072	1	6	3	Q9UHW9	0	1133.55	1.85019	High		0.00171	0.06297	58.9026	High	9692	0.0008432	0.04844
		Checked	Confidence	Identifying Node	PSM Ambiguity	Annotated Sequence	Modifications	# Protein Groups	# Proteins	Master Protein Accessions	Protein Accessions	# Missed Cleavages	Charge	DeltaScore	DeltaCn	Rank	Search Engine Rank	m/z [Da]	MH+ [Da]	DeltaM [ppm]	Deltam/z [Da]	Activation Type	MS Order	Isolation Interference [%]	Ion Inject Time [ms]	RT [min]	First Scan	Spectrum File	Ions Matched	XCorr	Amanda Score	Search Space	Percolator q-Value	Percolator PEP
		TRUE	High	MS Amanda (A4)	Selected	EINnMTVPSK	N4(Deamidated)	1	6	Q9UHW9	Q9UHW9-3; Q9UHW9-2; Q9UHW9; Q9UHW9-6; Q9UHW9-4; Q9UHW9-5	0	2	0.0228	0	1	1	567.279	1133.55	-0.42563	-0.000241236	CID (Collision Induced Dissociation)	MS2	26.8234	262.128	16.7728	2176	OT2_Gundry_2013-01-22_SM42-01.raw	12/16		58.9026	9692	0.0008432	0.04844
		TRUE	High	Sequest HT (A2)	Unambiguous	EINnMTVPSK	N4(Deamidated)	1	6	Q9UHW9	Q9UHW9-3; Q9UHW9-2; Q9UHW9; Q9UHW9-6; Q9UHW9-4; Q9UHW9-5	0	2		0.0314	3	3	567.279	1133.55	0.328189	0.00018601	CID (Collision Induced Dissociation)	MS2	14.3479	273.968	16.7124	2219	OT2_Gundry_2013-01-22_SM42-03.raw	0/0	1.85019			0.00171	0.06297
		TRUE	High	MS Amanda (A4)	Unambiguous	EINnMTVPSK	N4(Deamidated)	1	6	Q9UHW9	Q9UHW9-3; Q9UHW9-2; Q9UHW9; Q9UHW9-6; Q9UHW9-4; Q9UHW9-5	0	2		0.0175	2	2	567.279	1133.55	0.328189	0.00018601	CID (Collision Induced Dissociation)	MS2	14.3479	273.968	16.7124	2219	OT2_Gundry_2013-01-22_SM42-03.raw	12/16		57.1757	11024	0.004683	0.1307
TRUE	295	6	3	3	60	[Master Protein] UDP-glucuronosyltransferase 2B4 OS=Homo sapiens GN=UGT2B4 PE=1 SV=2
	Checked	Confidence	Sequence	Modifications	Qvality PEP	Qvality q-value	# Protein Groups	# Proteins	# PSMs	Master Protein Accessions	# Missed Cleavages	Theo. MH+ [Da]	XCorr Sequest HT	Confidence Sequest HT	Search Space Sequest HT	Percolator q-Value Sequest HT	Percolator PEP Sequest HT	Amanda Score MS Amanda	Confidence MS Amanda	Search Space MS Amanda	Percolator q-Value MS Amanda	Percolator PEP MS Amanda
	TRUE	High	EMEEFVQSSGENGVVVF	1xDeamidated [N12]	0.0727851	0	1	8	2	P06133	0	1887.83	2.86305	High		0	0.008305	87.8173	High	8164	0	0.009056
		Checked	Confidence	Identifying Node	PSM Ambiguity	Annotated Sequence	Modifications	# Protein Groups	# Proteins	Master Protein Accessions	Protein Accessions	# Missed Cleavages	Charge	DeltaScore	DeltaCn	Rank	Search Engine Rank	m/z [Da]	MH+ [Da]	DeltaM [ppm]	Deltam/z [Da]	Activation Type	MS Order	Isolation Interference [%]	Ion Inject Time [ms]	RT [min]	First Scan	Spectrum File	Ions Matched	XCorr	Amanda Score	Search Space	Percolator q-Value	Percolator PEP
		TRUE	High	Sequest HT (A2)	Unambiguous	EMEEFVQSSGEnGVVVF	N12(Deamidated)	1	8	P06133	P36537; Q9BY64-2; P06133-3; P36537-2; Q9BY64; O75310; P06133; P06133-2	0	2	0.2937	0	1	1	944.419	1887.83	-0.503199	-0.000474977	CID (Collision Induced Dissociation)	MS2	18.5023	500	57.0655	8652	OT2_Gundry_2013-01-22_SM42-02.raw	0/0	2.86305			0	0.008305
		TRUE	High	MS Amanda (A4)	Unambiguous	EMEEFVQSSGEnGVVVF	N12(Deamidated)	1	8	P06133	P36537; Q9BY64-2; P06133-3; P36537-2; Q9BY64; O75310; P06133; P06133-2	0	2	0.6558	0	1	1	944.419	1887.83	-0.503199	-0.000474977	CID (Collision Induced Dissociation)	MS2	18.5023	500	57.0655	8652	OT2_Gundry_2013-01-22_SM42-02.raw	17/29		87.8173	8164	0	0.009056
	TRUE	High	SLGSMVSNTSEER	1xDeamidated [N8]	0.00604886	0	1	3	6	P06133	2	1397.62	3.50941	High		0	0.0001649	153.759	High	6976	0	0.0002095
		Checked	Confidence	Identifying Node	PSM Ambiguity	Annotated Sequence	Modifications	# Protein Groups	# Proteins	Master Protein Accessions	Protein Accessions	# Missed Cleavages	Charge	DeltaScore	DeltaCn	Rank	Search Engine Rank	m/z [Da]	MH+ [Da]	DeltaM [ppm]	Deltam/z [Da]	Activation Type	MS Order	Isolation Interference [%]	Ion Inject Time [ms]	RT [min]	First Scan	Spectrum File	Ions Matched	XCorr	Amanda Score	Search Space	Percolator q-Value	Percolator PEP
		TRUE	High	MS Amanda (A4)	Unambiguous	SLGSMVSnTSEER	N8(Deamidated)	1	3	P06133	P06133-3; P06133; P06133-2	2	2	0.4964	0	1	1	699.314	1397.62	0.0615041	4.29797e-05	CID (Collision Induced Dissociation)	MS2	24.3473	139.876	25.6079	3596	OT2_Gundry_2013-01-22_SM42-01.raw	17/22		153.759	6976	0	0.0002095
		TRUE	High	Sequest HT (A2)	Unambiguous	SLGSMVSnTSEER	N8(Deamidated)	1	3	P06133	P06133-3; P06133; P06133-2	0	2	0.4957	0	1	1	699.314	1397.62	0.0615041	4.29797e-05	CID (Collision Induced Dissociation)	MS2	24.3473	139.876	25.6079	3596	OT2_Gundry_2013-01-22_SM42-01.raw	0/0	3.50941			0	0.0001649
		TRUE	High	Sequest HT (A2)	Unambiguous	SLGSMVSnTSEER	N8(Deamidated)	1	3	P06133	P06133-3; P06133; P06133-2	0	2	0.4375	0	1	1	699.314	1397.62	-0.549886	-0.000384266	CID (Collision Induced Dissociation)	MS2	43.5695	272.426	25.4983	3605	OT2_Gundry_2013-01-22_SM42-02.raw	0/0	3.19919			0	0.0003051
		TRUE	High	MS Amanda (A4)	Unambiguous	SLGSMVSnTSEER	N8(Deamidated)	1	3	P06133	P06133-3; P06133; P06133-2	2	2	0.5057	0	1	1	699.314	1397.62	-0.549886	-0.000384266	CID (Collision Induced Dissociation)	MS2	43.5695	272.426	25.4983	3605	OT2_Gundry_2013-01-22_SM42-02.raw	18/22		136.587	7260	0	0.0003937
		TRUE	High	Sequest HT (A2)	Unambiguous	SLGSMVSnTSEER	N8(Deamidated)	1	3	P06133	P06133-3; P06133; P06133-2	0	2	0.4451	0	1	1	699.314	1397.62	0.148846	0.000104015	CID (Collision Induced Dissociation)	MS2	36.4782	198.709	25.5555	3664	OT2_Gundry_2013-01-22_SM42-03.raw	0/0	3.45602			0	0.0001608
		TRUE	High	MS Amanda (A4)	Unambiguous	SLGSMVSnTSEER	N8(Deamidated)	1	3	P06133	P06133-3; P06133; P06133-2	2	2	0.491	0	1	1	699.314	1397.62	0.148846	0.000104015	CID (Collision Induced Dissociation)	MS2	36.4782	198.709	25.5555	3664	OT2_Gundry_2013-01-22_SM42-03.raw	20/22		130.839	6971	0	0.0003486
	TRUE	High	SLGSMVSNTSEER	1xDeamidated [N8]; 1xOxidation [M5]	0.00228395	0	1	3	46	P06133	2	1413.62	4.29132	High		0	0.0004096	170.816	High	6291	0	0.001008
		Checked	Confidence	Identifying Node	PSM Ambiguity	Annotated Sequence	Modifications	# Protein Groups	# Proteins	Master Protein Accessions	Protein Accessions	# Missed Cleavages	Charge	DeltaScore	DeltaCn	Rank	Search Engine Rank	m/z [Da]	MH+ [Da]	DeltaM [ppm]	Deltam/z [Da]	Activation Type	MS Order	Isolation Interference [%]	Ion Inject Time [ms]	RT [min]	First Scan	Spectrum File	Ions Matched	XCorr	Amanda Score	Search Space	Percolator q-Value	Percolator PEP
		TRUE	High	Sequest HT (A2)	Unambiguous	SLGSmVSnTSEER	M5(Oxidation); N8(Deamidated)	1	3	P06133	P06133-3; P06133; P06133-2	0	2	0.487	0	1	1	707.312	1413.62	-0.055223	-3.9032e-05	CID (Collision Induced Dissociation)	MS2	13.353	371.463	10.9251	1358	OT2_Gundry_2013-01-22_SM42-02.raw	0/0	3.44581			0	0.0004249
		TRUE	High	MS Amanda (A4)	Unambiguous	SLGSmVSnTSEER	M5(Oxidation); N8(Deamidated)	1	3	P06133	P06133-3; P06133; P06133-2	2	2	0.5796	0	1	1	707.312	1413.62	-0.055223	-3.9032e-05	CID (Collision Induced Dissociation)	MS2	13.353	371.463	10.9251	1358	OT2_Gundry_2013-01-22_SM42-02.raw	19/34		141.104	6093	0	0.0006556
		TRUE	High	Sequest HT (A2)	Unambiguous	SLGSmVSnTSEER	M5(Oxidation); N8(Deamidated)	1	3	P06133	P06133-3; P06133; P06133-2	0	2	0.562	0	1	1	707.311	1413.62	-0.659695	-0.000466278	CID (Collision Induced Dissociation)	MS2	1.59048	13.5244	13.3254	1699	OT2_Gundry_2013-01-22_SM42-02.raw	0/0	3.79272			0	0.0005509
		TRUE	High	MS Amanda (A4)	Unambiguous	SLGSmVSnTSEER	M5(Oxidation); N8(Deamidated)	1	3	P06133	P06133-3; P06133; P06133-2	2	2	0.6331	0	1	1	707.311	1413.62	-0.659695	-0.000466278	CID (Collision Induced Dissociation)	MS2	1.59048	13.5244	13.3254	1699	OT2_Gundry_2013-01-22_SM42-02.raw	20/33		170.816	6291	0	0.001008
		TRUE	High	Sequest HT (A2)	Unambiguous	SLGSmVSnTSEER	M5(Oxidation); N8(Deamidated)	1	3	P06133	P06133-3; P06133; P06133-2	0	2	0.5132	0	1	1	707.311	1413.61	-1.17781	-0.000832489	CID (Collision Induced Dissociation)	MS2	10.774	49.2973	12.9759	1646	OT2_Gundry_2013-01-22_SM42-02.raw	0/0	3.79688			0	0.0004815
		TRUE	High	MS Amanda (A4)	Unambiguous	SLGSmVSnTSEER	M5(Oxidation); N8(Deamidated)	1	3	P06133	P06133-3; P06133; P06133-2	2	2	0.5516	0	1	1	707.312	1413.62	-0.314283	-0.000222137	CID (Collision Induced Dissociation)	MS2	49.559	186.194	12.447	1569	OT2_Gundry_2013-01-22_SM42-02.raw	19/33		92.0294	6173	0	0.00205
		TRUE	High	MS Amanda (A4)	Unambiguous	SLGSmVSnTSEER	M5(Oxidation); N8(Deamidated)	1	3	P06133	P06133-3; P06133; P06133-2	2	2	0.5778	0	1	1	707.311	1413.61	-1.17781	-0.000832489	CID (Collision Induced Dissociation)	MS2	10.774	49.2973	12.9759	1646	OT2_Gundry_2013-01-22_SM42-02.raw	20/34		140.991	6140	0	0.0008927
		TRUE	High	Sequest HT (A2)	Unambiguous	SLGSmVSnTSEER	M5(Oxidation); N8(Deamidated)	1	3	P06133	P06133-3; P06133; P06133-2	0	2	0.373	0	1	1	707.312	1413.62	-0.314283	-0.000222137	CID (Collision Induced Dissociation)	MS2	49.559	186.194	12.447	1569	OT2_Gundry_2013-01-22_SM42-02.raw	0/0	3.18643			0	0.0005226
		TRUE	High	Sequest HT (A2)	Unambiguous	SLGSmVSnTSEER	M5(Oxidation); N8(Deamidated)	1	3	P06133	P06133-3; P06133; P06133-2	0	2	0.5345	0	1	1	707.312	1413.62	0.376543	0.000266144	CID (Collision Induced Dissociation)	MS2	1.715	3.93894	14.3318	1837	OT2_Gundry_2013-01-22_SM42-02.raw	0/0	3.90729			0	0.000727
		TRUE	High	MS Amanda (A4)	Unambiguous	SLGSmVSnTSEER	M5(Oxidation); N8(Deamidated)	1	3	P06133	P06133-3; P06133; P06133-2	2	2	0.6012	0	1	1	707.312	1413.62	0.376543	0.000266144	CID (Collision Induced Dissociation)	MS2	1.715	3.93894	14.3318	1837	OT2_Gundry_2013-01-22_SM42-02.raw	22/33		151.566	5868	0	0.002292
		TRUE	High	Sequest HT (A2)	Unambiguous	SLGSmVSnTSEER	M5(Oxidation); N8(Deamidated)	1	3	P06133	P06133-3; P06133; P06133-2	0	2	0.5643	0	1	1	707.312	1413.62	0.0311303	2.20031e-05	CID (Collision Induced Dissociation)	MS2	6.28227	264.455	13.9896	1793	OT2_Gundry_2013-01-22_SM42-02.raw	0/0	3.80819			0	8.255e-05
		TRUE	High	MS Amanda (A4)	Unambiguous	SLGSmVSnTSEER	M5(Oxidation); N8(Deamidated)	1	3	P06133	P06133-3; P06133; P06133-2	2	2	0.6976	0	1	1	707.312	1413.62	0.0311303	2.20031e-05	CID (Collision Induced Dissociation)	MS2	6.28227	264.455	13.9896	1793	OT2_Gundry_2013-01-22_SM42-02.raw	21/34		153.027	5997	0	0.0001037
		TRUE	High	Sequest HT (A2)	Unambiguous	SLGSmVSnTSEER	M5(Oxidation); N8(Deamidated)	1	3	P06133	P06133-3; P06133; P06133-2	0	2	0.5291	0	1	1	707.312	1413.62	0.54925	0.000388214	CID (Collision Induced Dissociation)	MS2	8.49163	500	11.7555	1471	OT2_Gundry_2013-01-22_SM42-02.raw	0/0	3.78369			0	0.0002302
		TRUE	High	MS Amanda (A4)	Unambiguous	SLGSmVSnTSEER	M5(Oxidation); N8(Deamidated)	1	3	P06133	P06133-3; P06133; P06133-2	2	2	0.5197	0	1	1	707.312	1413.62	0.54925	0.000388214	CID (Collision Induced Dissociation)	MS2	8.49163	500	11.7555	1471	OT2_Gundry_2013-01-22_SM42-02.raw	16/34		113.027	5832	0	0.00116
		TRUE	High	MS Amanda (A4)	Unambiguous	SLGSmVSnTSEER	M5(Oxidation); N8(Deamidated)	1	3	P06133	P06133-3; P06133; P06133-2	2	2	0.6486	0	1	1	707.311	1413.62	-0.573342	-0.000405243	CID (Collision Induced Dissociation)	MS2	7.08778	207.19	14.6927	1886	OT2_Gundry_2013-01-22_SM42-02.raw	23/34		141.271	6238	0	0.0003659
		TRUE	High	Sequest HT (A2)	Unambiguous	SLGSmVSnTSEER	M5(Oxidation); N8(Deamidated)	1	3	P06133	P06133-3; P06133; P06133-2	0	2	0.4945	0	1	1	707.311	1413.62	-0.573342	-0.000405243	CID (Collision Induced Dissociation)	MS2	7.08778	207.19	14.6927	1886	OT2_Gundry_2013-01-22_SM42-02.raw	0/0	3.65555			0	0.0001291
		TRUE	High	Sequest HT (A2)	Unambiguous	SLGSmVSnTSEER	M5(Oxidation); N8(Deamidated)	1	3	P06133	P06133-3; P06133; P06133-2	0	2	0.5344	0	1	1	707.311	1413.61	-1.60958	-0.00113766	CID (Collision Induced Dissociation)	MS2	11.8433	38.9793	12.8462	1658	OT2_Gundry_2013-01-22_SM42-03.raw	0/0	3.93385			0	0.0001991
		TRUE	High	MS Amanda (A4)	Unambiguous	SLGSmVSnTSEER	M5(Oxidation); N8(Deamidated)	1	3	P06133	P06133-3; P06133; P06133-2	2	2	0.6448	0	1	1	707.311	1413.61	-1.60958	-0.00113766	CID (Collision Induced Dissociation)	MS2	11.8433	38.9793	12.8462	1658	OT2_Gundry_2013-01-22_SM42-03.raw	22/34		165.224	5878	0	0.0004802
		TRUE	High	Sequest HT (A2)	Unambiguous	SLGSmVSnTSEER	M5(Oxidation); N8(Deamidated)	1	3	P06133	P06133-3; P06133; P06133-2	0	2	0.4532	0	1	1	707.312	1413.62	-0.141576	-0.000100067	CID (Collision Induced Dissociation)	MS2	50.6636	240.274	12.3642	1591	OT2_Gundry_2013-01-22_SM42-03.raw	0/0	3.30754			0	0.0001227
		TRUE	High	MS Amanda (A4)	Unambiguous	SLGSmVSnTSEER	M5(Oxidation); N8(Deamidated)	1	3	P06133	P06133-3; P06133; P06133-2	2	2	0.5643	0	1	1	707.312	1413.62	-0.141576	-0.000100067	CID (Collision Induced Dissociation)	MS2	50.6636	240.274	12.3642	1591	OT2_Gundry_2013-01-22_SM42-03.raw	18/34		103.351	6183	0	0.0003384
		TRUE	High	Sequest HT (A2)	Unambiguous	SLGSmVSnTSEER	M5(Oxidation); N8(Deamidated)	1	3	P06133	P06133-3; P06133; P06133-2	0	2	0.5353	0	1	1	707.311	1413.61	-1.00511	-0.000710419	CID (Collision Induced Dissociation)	MS2	0.846354	19.3884	13.1955	1713	OT2_Gundry_2013-01-22_SM42-03.raw	0/0	3.68253			0	0.001112
		TRUE	High	MS Amanda (A4)	Unambiguous	SLGSmVSnTSEER	M5(Oxidation); N8(Deamidated)	1	3	P06133	P06133-3; P06133; P06133-2	2	2	0.6445	0	1	1	707.311	1413.61	-1.00511	-0.000710419	CID (Collision Induced Dissociation)	MS2	0.846354	19.3884	13.1955	1713	OT2_Gundry_2013-01-22_SM42-03.raw	20/33		170.75	6164	0	0.002092
		TRUE	High	Sequest HT (A2)	Unambiguous	SLGSmVSnTSEER	M5(Oxidation); N8(Deamidated)	1	3	P06133	P06133-3; P06133; P06133-2	0	2	0.5203	0	1	1	707.312	1413.62	0.808309	0.00057132	CID (Collision Induced Dissociation)	MS2	12.5455	500	11.7038	1495	OT2_Gundry_2013-01-22_SM42-03.raw	0/0	3.69345			0	4.277e-05
		TRUE	High	MS Amanda (A4)	Unambiguous	SLGSmVSnTSEER	M5(Oxidation); N8(Deamidated)	1	3	P06133	P06133-3; P06133; P06133-2	2	2	0.5796	0	1	1	707.312	1413.62	0.808309	0.00057132	CID (Collision Induced Dissociation)	MS2	12.5455	500	11.7038	1495	OT2_Gundry_2013-01-22_SM42-03.raw	19/34		129.426	5974	0	0.0001028
		TRUE	High	MS Amanda (A4)	Unambiguous	SLGSmVSnTSEER	M5(Oxidation); N8(Deamidated)	1	3	P06133	P06133-3; P06133; P06133-2	2	2	0.6608	0	1	1	707.312	1413.62	-0.055223	-3.9032e-05	CID (Collision Induced Dissociation)	MS2	6.71839	385.35	13.805	1801	OT2_Gundry_2013-01-22_SM42-03.raw	23/34		139.871	6093	0	0.0001515
		TRUE	High	Sequest HT (A2)	Unambiguous	SLGSmVSnTSEER	M5(Oxidation); N8(Deamidated)	1	3	P06133	P06133-3; P06133; P06133-2	0	2	0.4839	0	1	1	707.312	1413.62	-0.055223	-3.9032e-05	CID (Collision Induced Dissociation)	MS2	6.71839	385.35	13.805	1801	OT2_Gundry_2013-01-22_SM42-03.raw	0/0	3.71859			0	0.0001022
		TRUE	High	Sequest HT (A2)	Unambiguous	SLGSmVSnTSEER	M5(Oxidation); N8(Deamidated)	1	3	P06133	P06133-3; P06133; P06133-2	0	2	0.5734	0	1	1	707.312	1413.62	0.462896	0.000327179	CID (Collision Induced Dissociation)	MS2	2.23997	3.99305	14.1672	1852	OT2_Gundry_2013-01-22_SM42-03.raw	0/0	4.29132			0	0.0004096
		TRUE	High	MS Amanda (A4)	Unambiguous	SLGSmVSnTSEER	M5(Oxidation); N8(Deamidated)	1	3	P06133	P06133-3; P06133; P06133-2	2	2	0.5706	0	1	1	707.312	1413.62	0.462896	0.000327179	CID (Collision Induced Dissociation)	MS2	2.23997	3.99305	14.1672	1852	OT2_Gundry_2013-01-22_SM42-03.raw	22/34		167.019	5842	0	0.001382
		TRUE	High	Sequest HT (A2)	Unambiguous	SLGSmVSnTSEER	M5(Oxidation); N8(Deamidated)	1	3	P06133	P06133-3; P06133; P06133-2	0	2	0.5444	0	1	1	707.312	1413.62	0.117483	8.30383e-05	CID (Collision Induced Dissociation)	MS2	10.4694	251.163	14.5323	1904	OT2_Gundry_2013-01-22_SM42-03.raw	0/0	3.59862			0	3.061e-05
		TRUE	High	MS Amanda (A4)	Unambiguous	SLGSmVSnTSEER	M5(Oxidation); N8(Deamidated)	1	3	P06133	P06133-3; P06133; P06133-2	2	2	0.6255	0	1	1	707.312	1413.62	0.117483	8.30383e-05	CID (Collision Induced Dissociation)	MS2	10.4694	251.163	14.5323	1904	OT2_Gundry_2013-01-22_SM42-03.raw	21/34		155.448	5975	0	8.734e-05
		TRUE	High	Sequest HT (A2)	Unambiguous	SLGSmVSnTSEER	M5(Oxidation); N8(Deamidated)	1	3	P06133	P06133-3; P06133; P06133-2	0	2	0.4884	0	1	1	707.312	1413.62	0.29019	0.000205109	CID (Collision Induced Dissociation)	MS2	7.22365	442.073	10.7989	1371	OT2_Gundry_2013-01-22_SM42-03.raw	0/0	3.43597			0	0.0006525
		TRUE	High	MS Amanda (A4)	Unambiguous	SLGSmVSnTSEER	M5(Oxidation); N8(Deamidated)	1	3	P06133	P06133-3; P06133; P06133-2	2	2	0.6926	0	1	1	707.312	1413.62	0.29019	0.000205109	CID (Collision Induced Dissociation)	MS2	7.22365	442.073	10.7989	1371	OT2_Gundry_2013-01-22_SM42-03.raw	19/34		150.704	5894	0	0.0007429
		TRUE	High	MS Amanda (A4)	Unambiguous	SLGSmVSnTSEER	M5(Oxidation); N8(Deamidated)	1	3	P06133	P06133-3; P06133; P06133-2	2	2	0.6035	0	1	1	707.311	1413.62	-0.746049	-0.000527313	CID (Collision Induced Dissociation)	MS2	1.40648	20.5742	13.3742	1690	OT2_Gundry_2013-01-22_SM42-01.raw	21/33		157.392	6230	0	0.0012
		TRUE	High	Sequest HT (A2)	Unambiguous	SLGSmVSnTSEER	M5(Oxidation); N8(Deamidated)	1	3	P06133	P06133-3; P06133; P06133-2	0	2	0.504	0	1	1	707.311	1413.62	-0.746049	-0.000527313	CID (Collision Induced Dissociation)	MS2	1.40648	20.5742	13.3742	1690	OT2_Gundry_2013-01-22_SM42-01.raw	0/0	3.75038			0	0.0005627
		TRUE	High	MS Amanda (A4)	Unambiguous	SLGSmVSnTSEER	M5(Oxidation); N8(Deamidated)	1	3	P06133	P06133-3; P06133; P06133-2	2	2	0.6515	0	1	1	707.311	1413.62	-0.746049	-0.000527313	CID (Collision Induced Dissociation)	MS2	10.3806	41.5304	13.0344	1641	OT2_Gundry_2013-01-22_SM42-01.raw	20/33		169.819	6230	0	0.000444
		TRUE	High	Sequest HT (A2)	Unambiguous	SLGSmVSnTSEER	M5(Oxidation); N8(Deamidated)	1	3	P06133	P06133-3; P06133; P06133-2	0	2	0.5237	0	1	1	707.311	1413.62	-0.746049	-0.000527313	CID (Collision Induced Dissociation)	MS2	10.3806	41.5304	13.0344	1641	OT2_Gundry_2013-01-22_SM42-01.raw	0/0	3.5948			0	0.0004388
		TRUE	High	MS Amanda (A4)	Unambiguous	SLGSmVSnTSEER	M5(Oxidation); N8(Deamidated)	1	3	P06133	P06133-3; P06133; P06133-2	2	2	0.6629	0	1	1	707.312	1413.62	-0.141576	-0.000100067	CID (Collision Induced Dissociation)	MS2	9.82039	500	13.7499	1742	OT2_Gundry_2013-01-22_SM42-01.raw	17/34		125.88	6183	0	0.003179
		TRUE	High	Sequest HT (A2)	Unambiguous	SLGSmVSnTSEER	M5(Oxidation); N8(Deamidated)	1	3	P06133	P06133-3; P06133; P06133-2	0	2	0.4326	0	1	1	707.312	1413.62	-0.141576	-0.000100067	CID (Collision Induced Dissociation)	MS2	9.82039	500	13.7499	1742	OT2_Gundry_2013-01-22_SM42-01.raw	0/0	3.8614			0	0.001545
		TRUE	High	MS Amanda (A4)	Unambiguous	SLGSmVSnTSEER	M5(Oxidation); N8(Deamidated)	1	3	P06133	P06133-3; P06133; P06133-2	2	2	0.6239	0	1	1	707.312	1413.62	-0.227929	-0.000161102	CID (Collision Induced Dissociation)	MS2	47.7886	180.81	12.5302	1568	OT2_Gundry_2013-01-22_SM42-01.raw	22/34		120.47	6174	0	0.001032
		TRUE	High	Sequest HT (A2)	Unambiguous	SLGSmVSnTSEER	M5(Oxidation); N8(Deamidated)	1	3	P06133	P06133-3; P06133; P06133-2	0	2	0.3378	0	1	1	707.312	1413.62	-0.227929	-0.000161102	CID (Collision Induced Dissociation)	MS2	47.7886	180.81	12.5302	1568	OT2_Gundry_2013-01-22_SM42-01.raw	0/0	2.96378			0	0.0005594
		TRUE	High	MS Amanda (A4)	Unambiguous	SLGSmVSnTSEER	M5(Oxidation); N8(Deamidated)	1	3	P06133	P06133-3; P06133; P06133-2	2	2	0.6802	0	1	1	707.312	1413.62	-0.055223	-3.9032e-05	CID (Collision Induced Dissociation)	MS2	1.96707	55.4178	14.0824	1786	OT2_Gundry_2013-01-22_SM42-01.raw	21/34		157.594	6093	0	0.0006161
		TRUE	High	Sequest HT (A2)	Unambiguous	SLGSmVSnTSEER	M5(Oxidation); N8(Deamidated)	1	3	P06133	P06133-3; P06133; P06133-2	0	2	0.5252	0	1	1	707.312	1413.62	-0.055223	-3.9032e-05	CID (Collision Induced Dissociation)	MS2	1.96707	55.4178	14.0824	1786	OT2_Gundry_2013-01-22_SM42-01.raw	0/0	4.17098			0	0.0001778
		TRUE	High	MS Amanda (A4)	Unambiguous	SLGSmVSnTSEER	M5(Oxidation); N8(Deamidated)	1	3	P06133	P06133-3; P06133; P06133-2	2	2	0.6776	0	1	1	707.312	1413.62	0.203837	0.000144073	CID (Collision Induced Dissociation)	MS2	0.897596	8.69208	14.4506	1838	OT2_Gundry_2013-01-22_SM42-01.raw	21/34		157.489	5949	0	0.001204
		TRUE	High	Sequest HT (A2)	Unambiguous	SLGSmVSnTSEER	M5(Oxidation); N8(Deamidated)	1	3	P06133	P06133-3; P06133; P06133-2	0	2	0.5922	0	1	1	707.312	1413.62	0.203837	0.000144073	CID (Collision Induced Dissociation)	MS2	0.897596	8.69208	14.4506	1838	OT2_Gundry_2013-01-22_SM42-01.raw	0/0	3.84726			0	0.0005882
		TRUE	High	MS Amanda (A4)	Unambiguous	SLGSmVSnTSEER	M5(Oxidation); N8(Deamidated)	1	3	P06133	P06133-3; P06133; P06133-2	2	2	0.6266	0	1	1	707.312	1413.62	-0.055223	-3.9032e-05	CID (Collision Induced Dissociation)	MS2	0	378.008	11.8723	1481	OT2_Gundry_2013-01-22_SM42-01.raw	20/34		164.781	6093	0	0.0001702
		TRUE	High	Sequest HT (A2)	Unambiguous	SLGSmVSnTSEER	M5(Oxidation); N8(Deamidated)	1	3	P06133	P06133-3; P06133; P06133-2	0	2	0.4841	0	1	1	707.312	1413.62	-0.055223	-3.9032e-05	CID (Collision Induced Dissociation)	MS2	0	378.008	11.8723	1481	OT2_Gundry_2013-01-22_SM42-01.raw	0/0	3.4721			0	6.258e-05
TRUE	294	1	1	1	6	[Master Protein] Type-1 angiotensin II receptor OS=Homo sapiens GN=AGTR1 PE=1 SV=1
	Checked	Confidence	Sequence	Modifications	Qvality PEP	Qvality q-value	# Protein Groups	# Proteins	# PSMs	Master Protein Accessions	# Missed Cleavages	Theo. MH+ [Da]	XCorr Sequest HT	Confidence Sequest HT	Search Space Sequest HT	Percolator q-Value Sequest HT	Percolator PEP Sequest HT	Amanda Score MS Amanda	Confidence MS Amanda	Search Space MS Amanda	Percolator q-Value MS Amanda	Percolator PEP MS Amanda
	TRUE	High	ILNSSTEDGIK	1xDeamidated [N3]	0.0127127	0	1	1	6	P30556	0	1177.59	2.8951	High		0	0.003026	98.5148	High	11190	0	0.0006423
		Checked	Confidence	Identifying Node	PSM Ambiguity	Annotated Sequence	Modifications	# Protein Groups	# Proteins	Master Protein Accessions	Protein Accessions	# Missed Cleavages	Charge	DeltaScore	DeltaCn	Rank	Search Engine Rank	m/z [Da]	MH+ [Da]	DeltaM [ppm]	Deltam/z [Da]	Activation Type	MS Order	Isolation Interference [%]	Ion Inject Time [ms]	RT [min]	First Scan	Spectrum File	Ions Matched	XCorr	Amanda Score	Search Space	Percolator q-Value	Percolator PEP
		TRUE	High	MS Amanda (A4)	Unambiguous	ILnSSTEDGIK	N3(Deamidated)	1	1	P30556	P30556	0	2	0.2828	0	1	1	589.302	1177.6	2.57275	0.00151483	CID (Collision Induced Dissociation)	MS2	78.5357	314.768	16.0285	2068	OT2_Gundry_2013-01-22_SM42-02.raw	9/18		90.9729	9973	0	0.00387
		TRUE	High	MS Amanda (A4)	Unambiguous	ILnSSTEDGIK	N3(Deamidated)	1	1	P30556	P30556	0	2	0.2448	0	1	1	589.301	1177.6	0.499537	0.000294126	CID (Collision Induced Dissociation)	MS2	48.9154	224.467	16.0821	2109	OT2_Gundry_2013-01-22_SM42-03.raw	10/18		86.2943	10634	0	0.008765
		TRUE	High	Sequest HT (A2)	Unambiguous	ILnSSTEDGIK	N3(Deamidated)	1	1	P30556	P30556	0	2	0.269	0	1	1	589.302	1177.6	0.91418	0.000538267	CID (Collision Induced Dissociation)	MS2	51.023	355.947	16.0488	2055	OT2_Gundry_2013-01-22_SM42-01.raw	0/0	2.8951			0	0.003026
		TRUE	High	MS Amanda (A4)	Unambiguous	ILnSSTEDGIK	N3(Deamidated)	1	1	P30556	P30556	0	2	0.3618	0	1	1	589.302	1177.6	0.91418	0.000538267	CID (Collision Induced Dissociation)	MS2	51.023	355.947	16.0488	2055	OT2_Gundry_2013-01-22_SM42-01.raw	11/18		98.5148	11190	0	0.0006423
		TRUE	High	Sequest HT (A2)	Unambiguous	ILnSSTEDGIK	N3(Deamidated)	1	1	P30556	P30556	0	2	0.251	0	1	1	589.302	1177.6	2.57275	0.00151483	CID (Collision Induced Dissociation)	MS2	78.5357	314.768	16.0285	2068	OT2_Gundry_2013-01-22_SM42-02.raw	0/0	2.50865			0.0004383	0.01885
		TRUE	High	Sequest HT (A2)	Unambiguous	ILnSSTEDGIK	N3(Deamidated)	1	1	P30556	P30556	0	2	0.1632	0	1	1	589.301	1177.6	0.499537	0.000294126	CID (Collision Induced Dissociation)	MS2	48.9154	224.467	16.0821	2109	OT2_Gundry_2013-01-22_SM42-03.raw	0/0	2.39103			0.0008514	0.02592
TRUE	322	4	1	1	4	[Master Protein] Niemann-Pick C1-like protein 1 OS=Homo sapiens GN=NPC1L1 PE=1 SV=2
	Checked	Confidence	Sequence	Modifications	Qvality PEP	Qvality q-value	# Protein Groups	# Proteins	# PSMs	Master Protein Accessions	# Missed Cleavages	Theo. MH+ [Da]	XCorr Sequest HT	Confidence Sequest HT	Search Space Sequest HT	Percolator q-Value Sequest HT	Percolator PEP Sequest HT	Amanda Score MS Amanda	Confidence MS Amanda	Search Space MS Amanda	Percolator q-Value MS Amanda	Percolator PEP MS Amanda
	TRUE	High	SNVSCLSNTPAR	1xDeamidated [N2]; 1xCarbamidomethyl [C5]	0.0125019	0	1	4	4	Q9UHC9	0	1306.61	3.77276	High		0	0.003046	106.582	High	9689	0	0.01271
		Checked	Confidence	Identifying Node	PSM Ambiguity	Annotated Sequence	Modifications	# Protein Groups	# Proteins	Master Protein Accessions	Protein Accessions	# Missed Cleavages	Charge	DeltaScore	DeltaCn	Rank	Search Engine Rank	m/z [Da]	MH+ [Da]	DeltaM [ppm]	Deltam/z [Da]	Activation Type	MS Order	Isolation Interference [%]	Ion Inject Time [ms]	RT [min]	First Scan	Spectrum File	Ions Matched	XCorr	Amanda Score	Search Space	Percolator q-Value	Percolator PEP
		TRUE	High	Sequest HT (A2)	Unambiguous	SnVScLSNTPAR	N2(Deamidated); C5(Carbamidomethyl)	1	4	Q9UHC9	Q9UHC9-2; Q9UHC9-3; Q9UHC9-4; Q9UHC9	0	2	0.2184	0	1	1	653.806	1306.6	-0.89742	-0.000586287	CID (Collision Induced Dissociation)	MS2	43.4324	500	13.501	1727	OT2_Gundry_2013-01-22_SM42-02.raw	0/0	3.47517			0	0.0004384
		TRUE	High	MS Amanda (A4)	Unambiguous	SnVScLSNTPAR	N2(Deamidated); C5(Carbamidomethyl)	1	4	Q9UHC9	Q9UHC9-2; Q9UHC9-3; Q9UHC9-4; Q9UHC9	2	2	0.2526	0	1	1	653.806	1306.6	-0.89742	-0.000586287	CID (Collision Induced Dissociation)	MS2	43.4324	500	13.501	1727	OT2_Gundry_2013-01-22_SM42-02.raw	9/21		90.9395	9701	0	0.001797
		TRUE	High	MS Amanda (A4)	Unambiguous	SnVScLSNTPAR	N2(Deamidated); C5(Carbamidomethyl)	1	4	Q9UHC9	Q9UHC9-2; Q9UHC9-3; Q9UHC9-4; Q9UHC9	2	2	0.511	0	1	1	653.806	1306.6	-0.710569	-0.000464217	CID (Collision Induced Dissociation)	MS2	61.1054	500	13.4557	1704	OT2_Gundry_2013-01-22_SM42-01.raw	10/20		106.582	9689	0	0.01271
		TRUE	High	Sequest HT (A2)	Unambiguous	SnVScLSNTPAR	N2(Deamidated); C5(Carbamidomethyl)	1	4	Q9UHC9	Q9UHC9-2; Q9UHC9-3; Q9UHC9-4; Q9UHC9	0	2	0.1724	0	1	1	653.806	1306.6	-0.710569	-0.000464217	CID (Collision Induced Dissociation)	MS2	61.1054	500	13.4557	1704	OT2_Gundry_2013-01-22_SM42-01.raw	0/0	3.77276			0	0.003046
TRUE	325	1	2	2	13	[Master Protein] Lysosomal acid phosphatase OS=Homo sapiens GN=ACP2 PE=1 SV=3
	Checked	Confidence	Sequence	Modifications	Qvality PEP	Qvality q-value	# Protein Groups	# Proteins	# PSMs	Master Protein Accessions	# Missed Cleavages	Theo. MH+ [Da]	XCorr Sequest HT	Confidence Sequest HT	Search Space Sequest HT	Percolator q-Value Sequest HT	Percolator PEP Sequest HT	Amanda Score MS Amanda	Confidence MS Amanda	Search Space MS Amanda	Percolator q-Value MS Amanda	Percolator PEP MS Amanda
	TRUE	High	NAQFLDMVANETGLT	1xDeamidated [N10]; 1xOxidation [M7]	0.00214748	0	1	1	7	P11117	0	1640.75	3.29288	High		0	0.0004142	101.896	High	9760	0	4.467e-05
		Checked	Confidence	Identifying Node	PSM Ambiguity	Annotated Sequence	Modifications	# Protein Groups	# Proteins	Master Protein Accessions	Protein Accessions	# Missed Cleavages	Charge	DeltaScore	DeltaCn	Rank	Search Engine Rank	m/z [Da]	MH+ [Da]	DeltaM [ppm]	Deltam/z [Da]	Activation Type	MS Order	Isolation Interference [%]	Ion Inject Time [ms]	RT [min]	First Scan	Spectrum File	Ions Matched	XCorr	Amanda Score	Search Space	Percolator q-Value	Percolator PEP
		TRUE	High	Sequest HT (A2)	Unambiguous	NAQFLDmVAnETGLT	M7(Oxidation); N10(Deamidated)	1	1	P11117	P11117	0	2	0.1531	0	1	1	820.878	1640.75	0.899703	0.000738093	CID (Collision Induced Dissociation)	MS2	9.68942	291.883	57.047	8612	OT2_Gundry_2013-01-22_SM42-01.raw	0/0	3.20052			0	0.0002325
		TRUE	High	MS Amanda (A4)	Unambiguous	NAQFLDmVAnETGLT	M7(Oxidation); N10(Deamidated)	1	1	P11117	P11117	0	2	0.5581	0	1	1	820.878	1640.75	0.899703	0.000738093	CID (Collision Induced Dissociation)	MS2	9.68942	291.883	57.047	8612	OT2_Gundry_2013-01-22_SM42-01.raw	15/39		73.4055	9851	0	0.0002515
		TRUE	High	Sequest HT (A2)	Unambiguous	NAQFLDmVAnETGLT	M7(Oxidation); N10(Deamidated)	1	1	P11117	P11117	0	2	0.1595	0	1	1	820.877	1640.75	0.00691244	5.67078e-06	CID (Collision Induced Dissociation)	MS2	2.97014	235.941	57.1204	8659	OT2_Gundry_2013-01-22_SM42-02.raw	0/0	3.00503			0	8.609e-05
		TRUE	High	MS Amanda (A4)	Unambiguous	NAQFLDmVAnETGLT	M7(Oxidation); N10(Deamidated)	1	1	P11117	P11117	0	2	0.6215	0	1	1	820.877	1640.75	0.00691244	5.67078e-06	CID (Collision Induced Dissociation)	MS2	2.97014	235.941	57.1204	8659	OT2_Gundry_2013-01-22_SM42-02.raw	24/39		101.896	9760	0	4.467e-05
		TRUE	High	MS Amanda (A4)	Unambiguous	NAQFLDmVAnETGLT	M7(Oxidation); N10(Deamidated)	1	1	P11117	P11117	0	2	0.6414	0	1	1	820.877	1640.75	-0.588281	-0.00048261	CID (Collision Induced Dissociation)	MS2	19.0515	391.049	57.0909	8706	OT2_Gundry_2013-01-22_SM42-03.raw	17/39		75.6163	9437	0	0.0004301
		TRUE	High	Sequest HT (A2)	Unambiguous	NAQFLDmVAnETGLT	M7(Oxidation); N10(Deamidated)	1	1	P11117	P11117	0	2	0.1277	0	1	1	820.877	1640.75	-0.588281	-0.00048261	CID (Collision Induced Dissociation)	MS2	19.0515	391.049	57.0909	8706	OT2_Gundry_2013-01-22_SM42-03.raw	0/0	3.29288			0	0.0004142
		TRUE	High	Sequest HT (A2)	Selected	NAQFLDmVAnETGLT	M7(Oxidation); N10(Deamidated)	1	1	P11117	P11117	0	2	0.2461	0	1	1	820.878	1640.75	0.527707	0.000432917	CID (Collision Induced Dissociation)	MS2	0	500	57.3886	8692	OT2_Gundry_2013-01-22_SM42-02.raw	0/0	3.20892			0.00171	0.05976
	TRUE	High	YEQLQNETR	1xDeamidated [N6]	0.00303897	0	1	1	6	P11117	0	1181.54	2.99277	High		0	0.0005249	138.899	High	8254	0	7.506e-05
		Checked	Confidence	Identifying Node	PSM Ambiguity	Annotated Sequence	Modifications	# Protein Groups	# Proteins	Master Protein Accessions	Protein Accessions	# Missed Cleavages	Charge	DeltaScore	DeltaCn	Rank	Search Engine Rank	m/z [Da]	MH+ [Da]	DeltaM [ppm]	Deltam/z [Da]	Activation Type	MS Order	Isolation Interference [%]	Ion Inject Time [ms]	RT [min]	First Scan	Spectrum File	Ions Matched	XCorr	Amanda Score	Search Space	Percolator q-Value	Percolator PEP
		TRUE	High	Sequest HT (A2)	Unambiguous	YEQLQnETR	N6(Deamidated)	1	1	P11117	P11117	0	2	0.2518	0	1	1	591.275	1181.54	-0.349603	-0.000206536	CID (Collision Induced Dissociation)	MS2	18.5895	500	10.4662	1301	OT2_Gundry_2013-01-22_SM42-02.raw	0/0	2.82279			0	0.0009558
		TRUE	High	MS Amanda (A4)	Unambiguous	YEQLQnETR	N6(Deamidated)	1	1	P11117	P11117	0	2	0.5032	0	1	1	591.275	1181.54	-0.349603	-0.000206536	CID (Collision Induced Dissociation)	MS2	18.5895	500	10.4662	1301	OT2_Gundry_2013-01-22_SM42-02.raw	10/15		120.226	8254	0	0.0004047
		TRUE	High	Sequest HT (A2)	Unambiguous	YEQLQnETR	N6(Deamidated)	1	1	P11117	P11117	0	2	0.2937	0	1	1	591.276	1181.54	1.0968	0.000647956	CID (Collision Induced Dissociation)	MS2	12.8846	500	10.2719	1308	OT2_Gundry_2013-01-22_SM42-03.raw	0/0	2.86355			0	0.001217
		TRUE	High	MS Amanda (A4)	Unambiguous	YEQLQnETR	N6(Deamidated)	1	1	P11117	P11117	0	2	0.6111	0	1	1	591.276	1181.54	1.0968	0.000647956	CID (Collision Induced Dissociation)	MS2	12.8846	500	10.2719	1308	OT2_Gundry_2013-01-22_SM42-03.raw	13/15		110.652	7960	0	0.0007959
		TRUE	High	MS Amanda (A4)	Unambiguous	YEQLQnETR	N6(Deamidated)	1	1	P11117	P11117	0	2	0.4361	0	1	1	591.275	1181.54	-0.349603	-0.000206536	CID (Collision Induced Dissociation)	MS2	0	479.659	10.2885	1272	OT2_Gundry_2013-01-22_SM42-01.raw	11/15		138.899	8254	0	7.506e-05
		TRUE	High	Sequest HT (A2)	Unambiguous	YEQLQnETR	N6(Deamidated)	1	1	P11117	P11117	0	2	0.2542	0	1	1	591.275	1181.54	-0.349603	-0.000206536	CID (Collision Induced Dissociation)	MS2	0	479.659	10.2885	1272	OT2_Gundry_2013-01-22_SM42-01.raw	0/0	2.99277			0	0.0005249
TRUE	349	1	3	3	30	[Master Protein] Complement factor H OS=Homo sapiens GN=CFH PE=1 SV=4
	Checked	Confidence	Sequence	Modifications	Qvality PEP	Qvality q-value	# Protein Groups	# Proteins	# PSMs	Master Protein Accessions	# Missed Cleavages	Theo. MH+ [Da]	XCorr Sequest HT	Confidence Sequest HT	Search Space Sequest HT	Percolator q-Value Sequest HT	Percolator PEP Sequest HT	Amanda Score MS Amanda	Confidence MS Amanda	Search Space MS Amanda	Percolator q-Value MS Amanda	Percolator PEP MS Amanda
	TRUE	High	MDGASNVTCINSR	1xDeamidated [N6]; 1xCarbamidomethyl [C9]	0.107833	0	1	1	2	P08603	0	1425.61	3.33168	High		0.00171	0.06032	118.635	High	4473	0	0.0167
		Checked	Confidence	Identifying Node	PSM Ambiguity	Annotated Sequence	Modifications	# Protein Groups	# Proteins	Master Protein Accessions	Protein Accessions	# Missed Cleavages	Charge	DeltaScore	DeltaCn	Rank	Search Engine Rank	m/z [Da]	MH+ [Da]	DeltaM [ppm]	Deltam/z [Da]	Activation Type	MS Order	Isolation Interference [%]	Ion Inject Time [ms]	RT [min]	First Scan	Spectrum File	Ions Matched	XCorr	Amanda Score	Search Space	Percolator q-Value	Percolator PEP
		TRUE	High	MS Amanda (A4)	Unambiguous	MDGASnVTcINSR	N6(Deamidated); C9(Carbamidomethyl)	1	1	P08603	P08603	0	2	0.4465	0	1	1	713.303	1425.6	-8.15039	-0.00580964	CID (Collision Induced Dissociation)	MS2	58.1999	407.204	17.7	2319	OT2_Gundry_2013-01-22_SM42-01.raw	19/22		118.635	4473	0	0.0167
		TRUE	High	Sequest HT (A2)	Unambiguous	MDGASnVTcINSR	N6(Deamidated); C9(Carbamidomethyl)	1	1	P08603	P08603	0	2	0.1351	0	1	1	713.303	1425.6	-8.15039	-0.00580964	CID (Collision Induced Dissociation)	MS2	58.1999	407.204	17.7	2319	OT2_Gundry_2013-01-22_SM42-01.raw	0/0	3.33168			0.00171	0.06032
	TRUE	High	MDGASNVTCINSR	1xDeamidated [N6]; 1xCarbamidomethyl [C9]; 1xOxidation [M1]	0.000408916	0	1	1	6	P08603	0	1441.6	5.10614	High		0	2.368e-05	197.163	High	4487	0	7.629e-06
		Checked	Confidence	Identifying Node	PSM Ambiguity	Annotated Sequence	Modifications	# Protein Groups	# Proteins	Master Protein Accessions	Protein Accessions	# Missed Cleavages	Charge	DeltaScore	DeltaCn	Rank	Search Engine Rank	m/z [Da]	MH+ [Da]	DeltaM [ppm]	Deltam/z [Da]	Activation Type	MS Order	Isolation Interference [%]	Ion Inject Time [ms]	RT [min]	First Scan	Spectrum File	Ions Matched	XCorr	Amanda Score	Search Space	Percolator q-Value	Percolator PEP
		TRUE	High	Sequest HT (A2)	Unambiguous	mDGASnVTcINSR	M1(Oxidation); N6(Deamidated); C9(Carbamidomethyl)	1	1	P08603	P08603	0	2	0.1332	0	1	1	721.306	1441.6	-0.0447791	-3.22769e-05	CID (Collision Induced Dissociation)	MS2	11.2675	417.924	12.3387	1556	OT2_Gundry_2013-01-22_SM42-02.raw	0/0	4.13442			0	1.054e-05
		TRUE	High	MS Amanda (A4)	Unambiguous	mDGASnVTcINSR	M1(Oxidation); N6(Deamidated); C9(Carbamidomethyl)	1	1	P08603	P08603	0	2	0.3751	0	1	1	721.306	1441.6	-0.0447791	-3.22769e-05	CID (Collision Induced Dissociation)	MS2	11.2675	417.924	12.3387	1556	OT2_Gundry_2013-01-22_SM42-02.raw	18/33		168.138	4441	0	3.712e-06
		TRUE	High	Sequest HT (A2)	Unambiguous	mDGASnVTcINSR	M1(Oxidation); N6(Deamidated); C9(Carbamidomethyl)	1	1	P08603	P08603	0	2	0.1233	0	1	1	721.306	1441.6	-0.298809	-0.000215382	CID (Collision Induced Dissociation)	MS2	12.9232	369.742	12.2851	1583	OT2_Gundry_2013-01-22_SM42-03.raw	0/0	5.10614			0	2.368e-05
		TRUE	High	MS Amanda (A4)	Unambiguous	mDGASnVTcINSR	M1(Oxidation); N6(Deamidated); C9(Carbamidomethyl)	1	1	P08603	P08603	0	2	0.5439	0	1	1	721.306	1441.6	-0.298809	-0.000215382	CID (Collision Induced Dissociation)	MS2	12.9232	369.742	12.2851	1583	OT2_Gundry_2013-01-22_SM42-03.raw	20/32		197.163	4487	0	7.629e-06
		TRUE	High	MS Amanda (A4)	Unambiguous	mDGASnVTcINSR	M1(Oxidation); N6(Deamidated); C9(Carbamidomethyl)	1	1	P08603	P08603	0	2	0.381	0	1	1	721.305	1441.6	-0.637516	-0.000459523	CID (Collision Induced Dissociation)	MS2	24.6352	417.147	12.3414	1545	OT2_Gundry_2013-01-22_SM42-01.raw	20/32		167.854	4635	0	6.709e-06
		TRUE	High	Sequest HT (A2)	Unambiguous	mDGASnVTcINSR	M1(Oxidation); N6(Deamidated); C9(Carbamidomethyl)	1	1	P08603	P08603	0	2	0.1142	0	1	1	721.305	1441.6	-0.637516	-0.000459523	CID (Collision Induced Dissociation)	MS2	24.6352	417.147	12.3414	1545	OT2_Gundry_2013-01-22_SM42-01.raw	0/0	4.99207			0	1.688e-05
	TRUE	High	ISEENETTCYMGK	1xDeamidated [N5]; 1xCarbamidomethyl [C9]	0.00168779	0	1	1	6	P08603	0	1562.63	3.72261	High		0	0.0001845	153.761	High	2995	0	3.18e-05
		Checked	Confidence	Identifying Node	PSM Ambiguity	Annotated Sequence	Modifications	# Protein Groups	# Proteins	Master Protein Accessions	Protein Accessions	# Missed Cleavages	Charge	DeltaScore	DeltaCn	Rank	Search Engine Rank	m/z [Da]	MH+ [Da]	DeltaM [ppm]	Deltam/z [Da]	Activation Type	MS Order	Isolation Interference [%]	Ion Inject Time [ms]	RT [min]	First Scan	Spectrum File	Ions Matched	XCorr	Amanda Score	Search Space	Percolator q-Value	Percolator PEP
		TRUE	High	MS Amanda (A4)	Unambiguous	ISEEnETTcYMGK	N5(Deamidated); C9(Carbamidomethyl)	1	1	P08603	P08603	0	2	0.7651	0	1	1	781.821	1562.63	-0.05614	-4.38631e-05	CID (Collision Induced Dissociation)	MS2	26.7203	498.198	20.1175	2736	OT2_Gundry_2013-01-22_SM42-02.raw	15/20		153.761	2995	0	3.18e-05
		TRUE	High	Sequest HT (A2)	Unambiguous	ISEEnETTcYMGK	N5(Deamidated); C9(Carbamidomethyl)	1	1	P08603	P08603	0	2	0.4543	0	1	1	781.821	1562.63	-0.05614	-4.38631e-05	CID (Collision Induced Dissociation)	MS2	26.7203	498.198	20.1175	2736	OT2_Gundry_2013-01-22_SM42-02.raw	0/0	3.72261			0	0.0001845
		TRUE	High	Sequest HT (A2)	Unambiguous	ISEEnETTcYMGK	N5(Deamidated); C9(Carbamidomethyl)	1	1	P08603	P08603	0	2	0.4153	0	1	1	781.821	1562.63	-0.134258	-0.000104898	CID (Collision Induced Dissociation)	MS2	18.3815	388.279	19.9944	2757	OT2_Gundry_2013-01-22_SM42-03.raw	0/0	3.53683			0	0.0001405
		TRUE	High	MS Amanda (A4)	Unambiguous	ISEEnETTcYMGK	N5(Deamidated); C9(Carbamidomethyl)	1	1	P08603	P08603	0	2	0.7391	0	1	1	781.821	1562.63	-0.134258	-0.000104898	CID (Collision Induced Dissociation)	MS2	18.3815	388.279	19.9944	2757	OT2_Gundry_2013-01-22_SM42-03.raw	14/20		138.618	2970	0	3.112e-05
		TRUE	High	MS Amanda (A4)	Unambiguous	ISEEnETTcYMGK	N5(Deamidated); C9(Carbamidomethyl)	1	1	P08603	P08603	0	2	0.7563	0	1	1	781.821	1562.64	0.490688	0.000383383	CID (Collision Induced Dissociation)	MS2	24.7536	372.821	20.1671	2726	OT2_Gundry_2013-01-22_SM42-01.raw	14/20		135.801	3099	0	8.174e-05
		TRUE	High	Sequest HT (A2)	Unambiguous	ISEEnETTcYMGK	N5(Deamidated); C9(Carbamidomethyl)	1	1	P08603	P08603	0	2	0.4757	0	1	1	781.821	1562.64	0.490688	0.000383383	CID (Collision Induced Dissociation)	MS2	24.7536	372.821	20.1671	2726	OT2_Gundry_2013-01-22_SM42-01.raw	0/0	3.70422			0	0.0002129
	TRUE	High	ISEENETTCYMGK	1xDeamidated [N5]; 1xCarbamidomethyl [C9]; 1xOxidation [M11]	0.00175529	0	1	1	8	P08603	0	1578.63	4.53866	High		0	0.0003391	173.979	High	2012	0	3.598e-05
		Checked	Confidence	Identifying Node	PSM Ambiguity	Annotated Sequence	Modifications	# Protein Groups	# Proteins	Master Protein Accessions	Protein Accessions	# Missed Cleavages	Charge	DeltaScore	DeltaCn	Rank	Search Engine Rank	m/z [Da]	MH+ [Da]	DeltaM [ppm]	Deltam/z [Da]	Activation Type	MS Order	Isolation Interference [%]	Ion Inject Time [ms]	RT [min]	First Scan	Spectrum File	Ions Matched	XCorr	Amanda Score	Search Space	Percolator q-Value	Percolator PEP
		TRUE	High	Sequest HT (A2)	Unambiguous	ISEEnETTcYmGK	N5(Deamidated); C9(Carbamidomethyl); M11(Oxidation)	1	1	P08603	P08603	0	2	0.6058	0	1	1	789.819	1578.63	0.304487	0.000240336	CID (Collision Induced Dissociation)	MS2	21.9475	290.02	11.8278	1482	OT2_Gundry_2013-01-22_SM42-02.raw	0/0	4.10962			0	0.0001887
		TRUE	High	MS Amanda (A4)	Unambiguous	ISEEnETTcYmGK	N5(Deamidated); C9(Carbamidomethyl); M11(Oxidation)	1	1	P08603	P08603	0	2	0.8041	0	1	1	789.819	1578.63	0.304487	0.000240336	CID (Collision Induced Dissociation)	MS2	21.9475	290.02	11.8278	1482	OT2_Gundry_2013-01-22_SM42-02.raw	16/32		173.979	2012	0	3.598e-05
		TRUE	High	Sequest HT (A2)	Unambiguous	ISEEnETTcYmGK	N5(Deamidated); C9(Carbamidomethyl); M11(Oxidation)	1	1	P08603	P08603	0	2	0.6171	0	1	1	789.819	1578.63	0.22716	0.000179301	CID (Collision Induced Dissociation)	MS2	0	500	11.4918	1434	OT2_Gundry_2013-01-22_SM42-02.raw	0/0	4.09585			0	0.0001889
		TRUE	High	MS Amanda (A4)	Unambiguous	ISEEnETTcYmGK	N5(Deamidated); C9(Carbamidomethyl); M11(Oxidation)	1	1	P08603	P08603	0	2	0.7856	0	1	1	789.819	1578.63	0.22716	0.000179301	CID (Collision Induced Dissociation)	MS2	0	500	11.4918	1434	OT2_Gundry_2013-01-22_SM42-02.raw	17/32		152.43	2003	0	8.765e-05
		TRUE	High	MS Amanda (A4)	Unambiguous	ISEEnETTcYmGK	N5(Deamidated); C9(Carbamidomethyl); M11(Oxidation)	1	1	P08603	P08603	0	2	0.7865	0	1	1	789.819	1578.63	1.15508	0.000911723	CID (Collision Induced Dissociation)	MS2	7.99875	474.635	11.4921	1465	OT2_Gundry_2013-01-22_SM42-03.raw	18/32		162.077	2459	0	3.293e-05
		TRUE	High	Sequest HT (A2)	Unambiguous	ISEEnETTcYmGK	N5(Deamidated); C9(Carbamidomethyl); M11(Oxidation)	1	1	P08603	P08603	0	2	0.5941	0	1	1	789.819	1578.63	1.15508	0.000911723	CID (Collision Induced Dissociation)	MS2	7.99875	474.635	11.4921	1465	OT2_Gundry_2013-01-22_SM42-03.raw	0/0	4.41092			0	0.0001303
		TRUE	High	Sequest HT (A2)	Unambiguous	ISEEnETTcYmGK	N5(Deamidated); C9(Carbamidomethyl); M11(Oxidation)	1	1	P08603	P08603	0	2	0.5771	0	1	1	789.819	1578.63	0.691121	0.000545512	CID (Collision Induced Dissociation)	MS2	0	320.912	11.4372	1458	OT2_Gundry_2013-01-22_SM42-03.raw	0/0	4.53866			0	0.0003391
		TRUE	High	MS Amanda (A4)	Unambiguous	ISEEnETTcYmGK	N5(Deamidated); C9(Carbamidomethyl); M11(Oxidation)	1	1	P08603	P08603	0	2	0.7785	0	1	1	789.819	1578.63	0.691121	0.000545512	CID (Collision Induced Dissociation)	MS2	0	320.912	11.4372	1458	OT2_Gundry_2013-01-22_SM42-03.raw	19/32		153.495	2467	0	0.000103
[truncated: 11,640 more rows]

## Sheet: 2) Protein Names_Annotations
	Table S1. Related to Figure 2. 300 cell surface N-glycoproteins identified by the CSC-Technology in primary human hepatocytes. Type and CD Molecule Annotation for each protein, as found in UniProt, are listed.
[truncated: 302 more rows]

[truncated: 1 more sheets: 3) Atlas Comparisons]
