# Supplementary material for: Mapping the Cell-Surface N-Glycoproteome of Human Hepatocytes Reveals Markers for Selecting a Homogeneous Population of iPSC-Derived Hepatocytes
Source: Stem Cell Reports. 2016 Aug 25;7(3):543–56. doi: 10.1016/j.stemcr.2016.07.016 (PMC5032032; doi:10.1016/j.stemcr.2016.07.016)
Supplement: Table S2. CellNet Analysis of SLC10A1 Sorted iPSC-Derived Hepatocyte-like Cells, Related to Figure 6A [file mmc3.xlsx]

## Sheet: CellNet Classification Score
	Table S2, related to Figure 6A. CellNet analysis of SLC10A1 sorted iPSC-derived hepatocyte-like cells. CellNet classification scores for different target tissue GRNs.
	Biological Replicate 1			Biological Replicate 2			Biological Replicate 3			Biological Replicate 4
	iHep_Pre sort_1	iHep_SLC10A1 Pos. sort_1	iHep_SLC10A1 Neg. sort_1	iHep_Pre sort_2	iHep_SLC10A1 Pos. sort_2	iHep_SLC10A1 Neg. sort_2	iHep_Pre sort_3	iHep_SLC10A1 Pos. sort_3	iHep_SLC10A1 Neg. sort_3	iHep_Pre sort_4	iHep_SLC10A1 Pos. sort_4	iHep_SLC10A1 Neg. sort_4
esc	0.2575	0.162	0.294	0.2335	0.1665	0.305	0.217	0.144	0.292	0.267	0.1575	0.2985
ovary	0.093	0.016	0.1205	0.017	0.0325	0.039	0.0445	0.0285	0.0675	0.0635	0.0365	0.096
neuron	0.001	0	0.0005	0	0	0.001	0.0005	0.0005	0.0005	0.0015	0	0.002
skin	0.0045	0.0015	0.0115	0.003	0.002	0.0105	0.0095	0.003	0.0115	0.012	0.001	0.011
hspc	0.0465	0.0925	0.043	0.0295	0.038	0.025	0.0355	0.03	0.0275	0.041	0.067	0.007
macrophage	0	0.0075	0	0.0025	0.0085	0.0015	0.0035	0.007	0.0015	0.001	0.0045	0
bcell	0	0	0	0	0.001	0	0.0005	0.0005	0	0	0.0005	0
tcell	0	0.012	0	0.0005	0.0145	0	0.001	0.0145	0	0	0.012	0
fibroblast	0.0625	0.048	0.0955	0.0145	0.045	0.0295	0.054	0.052	0.0805	0.0875	0.0525	0.1045
endothelial	0.014	0.0075	0.021	0.011	0.007	0.0165	0.011	0.0095	0.0185	0.016	0.0065	0.0195
heart	0.0085	0.006	0.0095	0.0075	0.0065	0.0075	0.006	0.0055	0.006	0.006	0.006	0.0045
muscleSkel	0.0005	0.0005	0.0005	0.001	0.0005	0	0.0055	0.0005	0.0025	0.002	0.0005	0.0055
kidney	0.034	0.0475	0.025	0.0285	0.049	0.032	0.033	0.059	0.033	0.0365	0.0505	0.0125
lung	0.099	0.061	0.092	0.0775	0.0525	0.098	0.081	0.0595	0.089	0.0925	0.068	0.0715
liver	0.1655	0.3425	0.125	0.2225	0.3575	0.1915	0.206	0.354	0.176	0.1735	0.3205	0.027
colon	0.0945	0.159	0.082	0.1475	0.1615	0.135	0.142	0.1635	0.128	0.1135	0.153	0.0765
