# Supplementary material for: Mapping the Cell-Surface N-Glycoproteome of Human Hepatocytes Reveals Markers for Selecting a Homogeneous Population of iPSC-Derived Hepatocytes
Source: Stem Cell Reports. 2016 Aug 25;7(3):543–56. doi: 10.1016/j.stemcr.2016.07.016 (PMC5032032; doi:10.1016/j.stemcr.2016.07.016)
Supplement: Table S3. Enrichment of Liver Signature Genes in SLC10A1 Sorted iPSC-Derived Hepatocyte-like Cells, Related to Figures 6B and 6C [file mmc4.xlsx]

## Sheet: 1) Liver Signature Genes
	Table S3, related to Figure 6B and 6C. Enrichment of liver signature genes in SLC10A1 sorted iPSC-derived hepatocyte-like cells
				Pre-sort				SLC10A1 Pos. sort				SLC10A1 Neg. sort
		Gene Symbol	ID	iHep_Pre sort_1	iHep_Pre sort_2	iHep_Pre sort_3	iHep_Pre sort_4	iHep_SLC10A1 Pos. sort_1	iHep_SLC10A1 Pos. sort_2	iHep_SLC10A1 Pos. sort_3	iHep_SLC10A1 Pos. sort_4	iHep_SLC10A1 Neg. sort_1	iHep_SLC10A1 Neg. sort_2	iHep_SLC10A1 Neg. sort_3	iHep_SLC10A1 Neg. sort_4
1	APOA2	APOA2	219465_at	13.7629	14.0059	14.0316	13.8382	14.198	14.2443	14.276	14.2376	13.1362	13.612	13.4918	12.4664
		APOA2	219466_s_at	13.8721	13.9927	14.0527	13.8374	14.132	14.1709	14.2081	14.1904	13.2261	13.6069	13.6119	12.6867
2	AHSG	AHSG	204551_s_at	12.5303	12.71	12.8476	12.3841	13.6243	13.5902	13.6795	13.4027	11.3619	11.1708	11.4353	10.1046
		AHSG	210929_s_at	13.2098	13.2929	13.5303	13.1793	13.8221	13.7945	13.8721	13.7434	12.3124	12.2092	12.4369	11.4514
3	FGG	FGG	219612_s_at	13.2236	13.6764	13.841	13.4452	13.8706	13.93	13.9697	13.8717	12.8416	13.4164	13.4959	12.3263
4	VTN	VTN	204534_at	12.6001	13.0893	13.1475	12.7278	13.564	13.5646	13.6055	13.4479	11.8844	12.6313	12.5646	11.3226
5	FGA	FGA	205649_s_at	11.7643	12.1171	12.6211	11.8047	12.7338	12.7933	13.2476	12.8008	10.0267	10.7129	10.9965	8.82015
		FGA	205650_s_at	12.583	13.0786	13.4402	12.5818	13.5878	13.6132	13.8974	13.5474	11.2477	12.1072	12.1931	9.91907
		FGA	231671_at	7.72026	8.16248	8.78406	7.96122	8.77389	9.05889	9.66386	9.03427	6.86219	6.9206	7.33071	6.19737
6	HPX	HPX	210013_at	12.7807	13.2082	13.4013	12.8449	13.7511	13.813	13.9105	13.6144	11.3573	12.1415	12.2947	10.5031
		HPX	39763_at	12.8617	13.2521	13.3796	12.8773	13.7291	13.8306	13.8925	13.6369	11.5093	12.2119	12.3665	10.585
7	UGT2B28	UGT2B28	211682_x_at	9.28977	9.99747	10.0015	9.18561	10.7888	11.1709	10.9898	10.5041	7.77199	8.6889	8.19826	6.73464
8	ORM1 /// ORM2	ORM1	205040_at	10.2124	10.3727	10.3029	9.65314	11.4751	11.3125	11.3688	11.0558	8.76121	8.85681	8.91077	7.33863
		ORM1 /// ORM2	205041_s_at	10.4557	10.7618	10.7951	10.1026	11.7632	11.791	11.8296	11.4737	9.28595	9.23334	9.37303	7.62613
		ORM1 /// ORM2	214465_at	6.61788	7.16842	7.312	6.74531	8.20514	8.32323	8.30178	8.0096	5.62639	5.93205	5.93129	4.57856
9	APOC2	APOC2	231561_s_at	5.38546	5.57522	5.38546	5.22912	5.63031	5.89127	5.91013	5.7522	5.18052	5.2993	5.13651	5.21482
		APOC2	231562_at	4.81013	5.21218	4.80796	4.88604	5.13271	4.90361	5.60929	5.16181	4.97147	4.5806	4.70867	4.66518
		APOC2 /// APOC4 /// APOC4-APOC2	204561_x_at	8.77086	9.29656	8.78338	8.4357	10.3289	10.2907	9.59813	9.43959	7.67695	7.87934	7.59602	6.70527
		APOC2 /// APOC4 /// APOC4-APOC2	206738_at	5.51911	5.3714	5.19483	5.43934	5.57092	5.5297	5.46661	5.58298	5.21863	5.27314	5.2571	5.17722
10	APOH	APOH	205216_s_at	9.87123	10.5306	11.1713	10.5083	11.4347	11.3866	11.9014	11.6778	8.91121	9.39392	10.1855	8.36584
		APOH	231359_at	5.46812	6.0261	6.42482	6.12384	6.70272	6.61722	7.03667	6.80332	5.25182	5.74041	5.97551	5.64237
11	SERPIND1	SERPIND1	205576_at	10.0353	10.8326	11.2244	10.7808	11.8619	11.9348	12.0466	11.9374	8.78305	9.43245	9.87225	8.42826
12	RNASE4	RNASE4	205158_at	9.68564	10.3911	10.5158	10.2552	10.715	10.7873	10.6955	10.7104	9.50754	9.93061	9.92604	9.78376
		RNASE4	213397_x_at	9.90611	10.5122	10.6374	10.4108	10.81	10.8753	10.8942	10.9206	9.61174	10.1583	10.1384	9.96479
13	ITIH1	ITIH1	210888_s_at	9.26424	9.9084	10.1744	9.47926	11.106	11.1496	11.1119	10.809	8.09144	8.86541	8.80572	7.33413
14	F2	F2	205754_at	9.73355	10.2623	10.4016	9.97248	10.8421	10.8024	10.985	11.1087	8.95333	9.67678	9.70204	8.35913
		TDO2	205943_at	7.33981	8.46411	8.23815	7.27673	8.287	8.64684	8.70684	8.24563	7.40331	8.06237	7.60122	6.60327
15	TDO2	TDO2	231702_at	3.47143	3.53321	3.85886	3.40698	3.64893	4.2595	4.33882	3.7757	3.47175	3.31131	3.36193	3.45755
16	C5	C5	205500_at	9.66058	10.257	10.3033	9.85301	10.9494	11.0495	11.1583	10.9906	8.63015	9.53374	9.35741	8.42895
17	KNG1	KNG1	206054_at	10.7033	11.2101	11.699	11.1353	12.3223	12.3453	12.609	12.4711	8.95784	9.37275	10.0035	8.07462
		KNG1	217512_at	7.35319	8.0188	8.83886	8.14026	9.2681	9.46937	9.89102	9.64166	5.97934	6.09802	7.0404	5.41091
		KNG1	243562_at	4.68266	5.56917	6.29979	5.63576	6.6961	6.81368	7.28066	6.6961	3.75076	4.02472	4.59682	3.73427
18	AMBP	AMBP	205477_s_at	9.41069	10.0307	9.99526	9.60863	10.9025	11.0559	11.0202	11.0012	8.12453	8.99663	8.67395	7.40753
		AMBP	214425_at	5.67516	5.847	6.16833	5.92831	6.23214	6.547	6.36883	6.09314	5.86073	5.7765	5.40925	5.56395
19	SERPINC1	SERPINC1	1554491_a_at	6.0524	6.49138	6.77931	6.28869	7.46252	7.7155	7.86348	7.54801	5.21939	5.32436	5.63874	4.67011
		SERPINC1	210049_at	7.21247	7.53804	7.9309	7.54936	8.68467	8.72671	8.96141	8.74762	6.24003	6.24822	6.52501	5.60618
20	ITIH2	ITIH2	204987_at	6.63325	6.95434	6.99793	6.67166	7.69959	7.71438	7.76729	7.9012	6.01734	5.78659	5.95124	5.32899
21	PON1	PON1	206344_at	2.9335	3.25069	2.93116	2.80065	2.82487	3.20301	3.11444	2.81683	2.85788	2.9	2.99152	2.9
		PON1	206345_s_at	3.53983	3.62773	3.60386	3.57108	3.67404	3.67374	4.00774	3.69518	3.49866	3.59058	3.29602	3.63081
22	HP	HP	206697_s_at	7.33046	8.20144	8.64312	8.00962	8.99364	9.08011	9.36036	9.2866	6.32495	7.08042	7.32321	6.38238
23	MAT1A	MAT1A	205813_s_at	7.68581	8.31191	8.49099	8.13699	9.28095	9.61601	9.3222	9.46561	6.70514	7.22698	7.20142	6.84725
24	CFB	CFB	202357_s_at	8.82707	9.76335	10.1472	9.32059	10.1273	10.2478	10.7305	10.439	7.89659	8.98745	9.47579	7.92702
		CFB	211920_at	4.76175	4.59166	4.54545	4.71102	4.67898	4.73838	4.72967	4.61613	4.27289	4.30566	4.31607	4.55537
25	HP /// HPR	HP /// HPR	208470_s_at	8.02601	9.05867	9.48558	8.70526	9.83448	10.4019	10.4749	10.08	6.79633	8.05301	8.08731	6.84624
26	SAA2-SAA4 /// SAA4	SAA1 /// SAA2 /// SAA2-SAA4	208607_s_at	6.13224	6.33935	7.03822	6.73468	7.79215	7.4178	7.98524	7.89026	5.29709	5.02799	5.54588	4.82143
		SAA2-SAA4 /// SAA4	207096_at	5.30953	5.96878	5.93447	5.93424	6.44012	6.54714	7.03689	6.48628	5.70322	5.17643	5.41997	5.16084
27	HABP2	HABP2	206010_at	8.26181	9.88979	9.23997	8.47036	9.13271	9.64859	9.30659	9.3496	8.12448	9.81623	9.12492	7.95115
28	C8B	C8B	206979_at	6.63486	7.27514	7.47823	6.51738	8.10236	8.24919	8.59427	7.8276	6.14839	6.36692	6.39286	5.70503
29	ATF5	ATF5	204998_s_at	7.41556	7.48549	7.61824	7.65947	7.77134	7.80766	8.07754	8.15529	7.40404	7.49124	7.64213	7.64431
		ATF5	204999_s_at	6.03422	6.32901	6.31261	6.30513	6.53345	6.68773	6.60399	6.488	6.02756	6.00323	6.15079	6.20394
		ATF5	217389_s_at	6.45745	6.30269	6.19718	6.06445	6.44014	6.56844	6.28168	6.30074	6.23718	6.03034	6.19326	6.02419
		ATF5	230938_x_at	6.77176	6.65714	6.34313	6.49616	6.86271	6.83258	6.65329	6.7014	6.41522	6.4332	6.44144	6.34153
30	C6	C6	210168_at	5.64387	6.04253	6.07532	5.77206	6.93735	7.09844	7.27811	6.81058	4.88292	5.11725	5.11585	4.44077
31	ITIH4	ITIH4	242720_at	6.54691	7.75053	7.88614	7.15528	8.02529	8.61707	8.92126	8.13093	5.80299	6.65225	7.00142	5.67878
		ITIH4	37201_at	5.51314	5.75003	5.66894	5.49657	5.78684	5.92628	5.90143	5.67791	5.30174	5.65058	5.39394	5.18422
		ITIH4 /// MUSTN1	206287_s_at	6.90103	7.70025	7.74353	7.12474	7.99208	8.42491	8.71767	8.23934	6.1837	6.923	7.08594	5.98531
		ITIH4 /// MUSTN1	241167_at	5.03545	5.4335	5.52947	5.48157	6.05659	6.12503	5.98481	5.4111	5.07282	5.35101	5.11191	5.08798
32	CFHR2	CFHR2	206910_x_at	4.67935	4.74414	4.54563	4.54161	4.35339	4.68445	4.19054	4.33603	4.77394	4.62283	4.40376	4.12807
33	CPB2	CPB2	206651_s_at	5.70281	6.63272	7.18719	6.55326	7.9129	7.95758	8.21604	8.3239	4.93014	5.38498	5.59237	4.12711
34	ITIH3	ITIH3	205755_at	4.99904	5.02098	5.07612	5.04834	5.50476	5.77418	5.61551	5.42277	5.10046	5.26719	4.74869	4.87737
35	CYP2E1	CYP2E1	1431_at	6.58248	7.32615	7.23437	6.28349	7.4555	7.60246	7.56203	7.1237	6.85694	7.23319	6.92034	6.23925
		CYP2E1	209975_at	7.48295	8.15283	7.96952	7.03679	8.30509	8.34599	8.38684	7.86998	7.41987	7.69261	7.63716	6.58837
		CYP2E1	209976_s_at	6.84205	7.48183	7.31183	6.49682	7.67128	7.6875	7.6298	7.20957	6.94662	7.26969	6.85501	6.09171
		CYP2E1	222100_at	4.46108	4.6394	4.47792	4.49503	4.78968	4.70348	5.11036	4.72701	4.78062	4.38378	4.23403	4.35222
36	CRP	CRP	205753_at	4.62766	4.48754	4.57031	4.4899	4.83755	4.71775	4.54804	4.6861	4.58118	4.63288	4.32256	4.62124
		CRP	37020_at	3.04863	3.24809	3.28183	3.16119	3.44186	3.54017	3.39614	3.49289	3.0536	2.97765	3.17545	3.15653
37	AGXT (Glycolicaciduria)	AGXT	206957_at	3.34297	3.35647	3.62072	3.58799	3.46939	3.46427	3.42466	3.33696	3.22556	3.22897	2.92576	3.48433
		AGXT	210326_at	5.87647	6.07972	5.97093	6.52697	6.7952	6.65076	6.95775	7.44498	5.49478	5.56049	5.47083	5.59119
		AGXT	210327_s_at	6.23491	6.06587	6.29472	6.65147	7.33761	7.07045	7.03014	7.55788	5.88963	5.36772	5.71128	5.64279
38	APCS	APCS	206350_at	5.67496	5.61868	5.52591	5.48484	5.76344	5.60099	5.58177	5.81067	5.66837	5.60589	5.38022	5.64203
39	CYP3A4	CYP3A4	205998_x_at	6.84767	6.7346	6.39994	6.50888	6.65019	6.51683	6.41645	6.57329	6.47165	6.69092	6.40048	6.51616
		CYP3A4	205999_x_at	4.38404	4.4989	4.33624	4.44782	4.98247	5.17043	4.67201	4.56914	4.33866	4.58024	4.12506	4.21426
		CYP3A4	208367_x_at	4.92878	5.19029	5.03102	5.16653	5.23884	5.40398	5.27249	5.22687	5.13827	5.03102	5.05402	4.95126
		CYP3A4	210726_at	6.03075	6.19601	6.03075	5.71805	6.00822	6.05675	6.01316	5.6306	6.01895	5.82566	5.95293	5.54907
		CYP3A4	231704_at	4.47224	4.67652	4.55009	4.32543	4.77496	4.99081	5.09552	4.53453	4.81669	4.47969	4.18345	4.39907

## Sheet: 2) Top 10 for Figure 6C
	Table S3, related to Figure 6B and 6C. Enrichment of liver signature genes in SLC10A1 sorted iPSC-derived hepatocyte-like cells
				Pre-sort					SLC10A1 Pos. sort					SLC10A1 Neg. sort
		Gene Symbol	ID	iHep_Pre sort_1	iHep_Pre sort_2	iHep_Pre sort_3	iHep_Pre sort_4	Avg.	iHep_SLC10A1 Pos. sort_1	iHep_SLC10A1 Pos. sort_2	iHep_SLC10A1 Pos. sort_3	iHep_SLC10A1 Pos. sort_4	Avg.	iHep_SLC10A1 Neg. sort_1	iHep_SLC10A1 Neg. sort_2	iHep_SLC10A1 Neg. sort_3	iHep_SLC10A1 Neg. sort_4
1	APOA2	APOA2	219465_at	13.7629	14.0059	14.0316	13.8382	13.9096	14.198	14.2443	14.276	14.2376	14.239	13.1362	13.612	13.4918	12.4664
		APOA2	219466_s_at	13.8721	13.9927	14.0527	13.8374	13.9387	14.132	14.1709	14.2081	14.1904	14.1754	13.2261	13.6069	13.6119	12.6867
2	FGG	FGG	219612_s_at	13.2236	13.6764	13.841	13.4452	13.5465	13.8706	13.93	13.9697	13.8717	13.9105	12.8416	13.4164	13.4959	12.3263
3	AHSG	AHSG	210929_s_at	13.2098	13.2929	13.5303	13.1793	13.3031	13.8221	13.7945	13.8721	13.7434	13.808	12.3124	12.2092	12.4369	11.4514
		AHSG	204551_s_at	12.5303	12.71	12.8476	12.3841	12.618	13.6243	13.5902	13.6795	13.4027	13.5742	11.3619	11.1708	11.4353	10.1046
4	HPX	HPX	39763_at	12.8617	13.2521	13.3796	12.8773	13.0927	13.7291	13.8306	13.8925	13.6369	13.7723	11.5093	12.2119	12.3665	10.585
		HPX	210013_at	12.7807	13.2082	13.4013	12.8449	13.0588	13.7511	13.813	13.9105	13.6144	13.7722	11.3573	12.1415	12.2947	10.5031
5	FGA	FGA	205650_s_at	12.583	13.0786	13.4402	12.5818	12.9209	13.5878	13.6132	13.8974	13.5474	13.6614	11.2477	12.1072	12.1931	9.91907
		FGA	205649_s_at	11.7643	12.1171	12.6211	11.8047	12.0768	12.7338	12.7933	13.2476	12.8008	12.8939	10.0267	10.7129	10.9965	8.82015
		FGA	231671_at	7.72026	8.16248	8.78406	7.96122	8.157	8.77389	9.05889	9.66386	9.03427	9.13273	6.86219	6.9206	7.33071	6.19737
6	VTN	VTN	204534_at	12.6001	13.0893	13.1475	12.7278	12.8912	13.564	13.5646	13.6055	13.4479	13.5455	11.8844	12.6313	12.5646	11.3226
7	KNG1	KNG1	206054_at	10.7033	11.2101	11.699	11.1353	11.1869	12.3223	12.3453	12.609	12.4711	12.4369	8.95784	9.37275	10.0035	8.07462
		KNG1	217512_at	7.35319	8.0188	8.83886	8.14026	8.08778	9.2681	9.46937	9.89102	9.64166	9.56754	5.97934	6.09802	7.0404	5.41091
		KNG1	243562_at	4.68266	5.56917	6.29979	5.63576	5.54685	6.6961	6.81368	7.28066	6.6961	6.87164	3.75076	4.02472	4.59682	3.73427
8	SERPIND1	SERPIND1	205576_at	10.0353	10.8326	11.2244	10.7808	10.7183	11.8619	11.9348	12.0466	11.9374	11.9452	8.78305	9.43245	9.87225	8.42826
9	ORM1 /// ORM2	ORM1 /// ORM2	205041_s_at	10.4557	10.7618	10.7951	10.1026	10.5288	11.7632	11.791	11.8296	11.4737	11.7144	9.28595	9.23334	9.37303	7.62613
		ORM1	205040_at	10.2124	10.3727	10.3029	9.65314	10.1353	11.4751	11.3125	11.3688	11.0558	11.303	8.76121	8.85681	8.91077	7.33863
		ORM1 /// ORM2	214465_at	6.61788	7.16842	7.312	6.74531	6.9609	8.20514	8.32323	8.30178	8.0096	8.20994	5.62639	5.93205	5.93129	4.57856
10	APOH	APOH	205216_s_at	9.87123	10.5306	11.1713	10.5083	10.5204	11.4347	11.3866	11.9014	11.6778	11.6001	8.91121	9.39392	10.1855	8.36584
		APOH	231359_at	5.46812	6.0261	6.42482	6.12384	6.01072	6.70272	6.61722	7.03667	6.80332	6.78998	5.25182	5.74041	5.97551	5.64237
11	ITIH1	ITIH1	210888_s_at	9.26424	9.9084	10.1744	9.47926	9.70658	11.106	11.1496	11.1119	10.809	11.0441	8.09144	8.86541	8.80572	7.33413
12	C5	C5	205500_at	9.66058	10.257	10.3033	9.85301	10.0185	10.9494	11.0495	11.1583	10.9906	11.037	8.63015	9.53374	9.35741	8.42895
13	AMBP	AMBP	205477_s_at	9.41069	10.0307	9.99526	9.60863	9.76132	10.9025	11.0559	11.0202	11.0012	10.9949	8.12453	8.99663	8.67395	7.40753
		AMBP	214425_at	5.67516	5.847	6.16833	5.92831	5.9047	6.23214	6.547	6.36883	6.09314	6.31028	5.86073	5.7765	5.40925	5.56395
14	F2	F2	205754_at	9.73355	10.2623	10.4016	9.97248	10.0925	10.8421	10.8024	10.985	11.1087	10.9345	8.95333	9.67678	9.70204	8.35913
15	RNASE4	RNASE4	213397_x_at	9.90611	10.5122	10.6374	10.4108	10.3666	10.81	10.8753	10.8942	10.9206	10.875	9.61174	10.1583	10.1384	9.96479
		RNASE4	205158_at	9.68564	10.3911	10.5158	10.2552	10.2119	10.715	10.7873	10.6955	10.7104	10.7271	9.50754	9.93061	9.92604	9.78376
16	UGT2B28	UGT2B28	211682_x_at	9.28977	9.99747	10.0015	9.18561	9.61859	10.7888	11.1709	10.9898	10.5041	10.8634	7.77199	8.6889	8.19826	6.73464
17	CFB	CFB	202357_s_at	8.82707	9.76335	10.1472	9.32059	9.51455	10.1273	10.2478	10.7305	10.439	10.3862	7.89659	8.98745	9.47579	7.92702
		CFB	211920_at	4.76175	4.59166	4.54545	4.71102	4.65247	4.67898	4.73838	4.72967	4.61613	4.69079	4.27289	4.30566	4.31607	4.55537
18	HP /// HPR	HP /// HPR	208470_s_at	8.02601	9.05867	9.48558	8.70526	8.81888	9.83448	10.4019	10.4749	10.08	10.1978	6.79633	8.05301	8.08731	6.84624
19	APOC2	APOC2 /// APOC4 /// APOC4-APOC2	204561_x_at	8.77086	9.29656	8.78338	8.4357	8.82163	10.3289	10.2907	9.59813	9.43959	9.91433	7.67695	7.87934	7.59602	6.70527
		APOC2	231561_s_at	5.38546	5.57522	5.38546	5.22912	5.39382	5.63031	5.89127	5.91013	5.7522	5.79598	5.18052	5.2993	5.13651	5.21482
		APOC2 /// APOC4 /// APOC4-APOC2	206738_at	5.51911	5.3714	5.19483	5.43934	5.38117	5.57092	5.5297	5.46661	5.58298	5.53755	5.21863	5.27314	5.2571	5.17722
		APOC2	231562_at	4.81013	5.21218	4.80796	4.88604	4.92908	5.13271	4.90361	5.60929	5.16181	5.20186	4.97147	4.5806	4.70867	4.66518
20	MAT1A	MAT1A	205813_s_at	7.68581	8.31191	8.49099	8.13699	8.15642	9.28095	9.61601	9.3222	9.46561	9.42119	6.70514	7.22698	7.20142	6.84725
21	HABP2	HABP2	206010_at	8.26181	9.88979	9.23997	8.47036	8.96548	9.13271	9.64859	9.30659	9.3496	9.35937	8.12448	9.81623	9.12492	7.95115
22	HP	HP	206697_s_at	7.33046	8.20144	8.64312	8.00962	8.04616	8.99364	9.08011	9.36036	9.2866	9.18018	6.32495	7.08042	7.32321	6.38238
23	SERPINC1	SERPINC1	210049_at	7.21247	7.53804	7.9309	7.54936	7.55769	8.68467	8.72671	8.96141	8.74762	8.7801	6.24003	6.24822	6.52501	5.60618
		SERPINC1	1554491_a_at	6.0524	6.49138	6.77931	6.28869	6.40294	7.46252	7.7155	7.86348	7.54801	7.64738	5.21939	5.32436	5.63874	4.67011
24	TDO2	TDO2	205943_at	7.33981	8.46411	8.23815	7.27673	7.8297	8.287	8.64684	8.70684	8.24563	8.47158	7.40331	8.06237	7.60122	6.60327
		TDO2	231702_at	3.47143	3.53321	3.85886	3.40698	3.56762	3.64893	4.2595	4.33882	3.7757	4.00574	3.47175	3.31131	3.36193	3.45755
25	ITIH4	ITIH4	242720_at	6.54691	7.75053	7.88614	7.15528	7.33472	8.02529	8.61707	8.92126	8.13093	8.42364	5.80299	6.65225	7.00142	5.67878
		ITIH4 /// MUSTN1	206287_s_at	6.90103	7.70025	7.74353	7.12474	7.36739	7.99208	8.42491	8.71767	8.23934	8.3435	6.1837	6.923	7.08594	5.98531
		ITIH4 /// MUSTN1	241167_at	5.03545	5.4335	5.52947	5.48157	5.37	6.05659	6.12503	5.98481	5.4111	5.89438	5.07282	5.35101	5.11191	5.08798
		ITIH4	37201_at	5.51314	5.75003	5.66894	5.49657	5.60717	5.78684	5.92628	5.90143	5.67791	5.82312	5.30174	5.65058	5.39394	5.18422
26	CYP2E1	CYP2E1	209975_at	7.48295	8.15283	7.96952	7.03679	7.66052	8.30509	8.34599	8.38684	7.86998	8.22697	7.41987	7.69261	7.63716	6.58837
		CYP2E1	209976_s_at	6.84205	7.48183	7.31183	6.49682	7.03313	7.67128	7.6875	7.6298	7.20957	7.54954	6.94662	7.26969	6.85501	6.09171
		CYP2E1	1431_at	6.58248	7.32615	7.23437	6.28349	6.85662	7.4555	7.60246	7.56203	7.1237	7.43592	6.85694	7.23319	6.92034	6.23925
		CYP2E1	222100_at	4.46108	4.6394	4.47792	4.49503	4.51836	4.78968	4.70348	5.11036	4.72701	4.83263	4.78062	4.38378	4.23403	4.35222
27	C8B	C8B	206979_at	6.63486	7.27514	7.47823	6.51738	6.9764	8.10236	8.24919	8.59427	7.8276	8.19336	6.14839	6.36692	6.39286	5.70503
28	CPB2	CPB2	206651_s_at	5.70281	6.63272	7.18719	6.55326	6.519	7.9129	7.95758	8.21604	8.3239	8.10261	4.93014	5.38498	5.59237	4.12711
29	ATF5	ATF5	204998_s_at	7.41556	7.48549	7.61824	7.65947	7.54469	7.77134	7.80766	8.07754	8.15529	7.95296	7.40404	7.49124	7.64213	7.64431
		ATF5	230938_x_at	6.77176	6.65714	6.34313	6.49616	6.56705	6.86271	6.83258	6.65329	6.7014	6.76249	6.41522	6.4332	6.44144	6.34153
		ATF5	204999_s_at	6.03422	6.32901	6.31261	6.30513	6.24524	6.53345	6.68773	6.60399	6.488	6.57829	6.02756	6.00323	6.15079	6.20394
		ATF5	217389_s_at	6.45745	6.30269	6.19718	6.06445	6.25544	6.44014	6.56844	6.28168	6.30074	6.39775	6.23718	6.03034	6.19326	6.02419
30	SAA2-SAA4 /// SAA4	SAA1 /// SAA2 /// SAA2-SAA4	208607_s_at	6.13224	6.33935	7.03822	6.73468	6.56112	7.79215	7.4178	7.98524	7.89026	7.77136	5.29709	5.02799	5.54588	4.82143
		SAA2-SAA4 /// SAA4	207096_at	5.30953	5.96878	5.93447	5.93424	5.78675	6.44012	6.54714	7.03689	6.48628	6.62761	5.70322	5.17643	5.41997	5.16084
31	ITIH2	ITIH2	204987_at	6.63325	6.95434	6.99793	6.67166	6.8143	7.69959	7.71438	7.76729	7.9012	7.77061	6.01734	5.78659	5.95124	5.32899
32	AGXT (Glycolicaciduria)	AGXT	210327_s_at	6.23491	6.06587	6.29472	6.65147	6.31174	7.33761	7.07045	7.03014	7.55788	7.24902	5.88963	5.36772	5.71128	5.64279
		AGXT	210326_at	5.87647	6.07972	5.97093	6.52697	6.11352	6.7952	6.65076	6.95775	7.44498	6.96217	5.49478	5.56049	5.47083	5.59119
		AGXT	206957_at	3.34297	3.35647	3.62072	3.58799	3.47704	3.46939	3.46427	3.42466	3.33696	3.42382	3.22556	3.22897	2.92576	3.48433
33	C6	C6	210168_at	5.64387	6.04253	6.07532	5.77206	5.88344	6.93735	7.09844	7.27811	6.81058	7.03112	4.88292	5.11725	5.11585	4.44077
34	CYP3A4	CYP3A4	205998_x_at	6.84767	6.7346	6.39994	6.50888	6.62277	6.65019	6.51683	6.41645	6.57329	6.53919	6.47165	6.69092	6.40048	6.51616
		CYP3A4	210726_at	6.03075	6.19601	6.03075	5.71805	5.99389	6.00822	6.05675	6.01316	5.6306	5.92718	6.01895	5.82566	5.95293	5.54907
		CYP3A4	208367_x_at	4.92878	5.19029	5.03102	5.16653	5.07916	5.23884	5.40398	5.27249	5.22687	5.28555	5.13827	5.03102	5.05402	4.95126
		CYP3A4	231704_at	4.47224	4.67652	4.55009	4.32543	4.50607	4.77496	4.99081	5.09552	4.53453	4.84896	4.81669	4.47969	4.18345	4.39907
		CYP3A4	205999_x_at	4.38404	4.4989	4.33624	4.44782	4.41675	4.98247	5.17043	4.67201	4.56914	4.84851	4.33866	4.58024	4.12506	4.21426
35	APCS	APCS	206350_at	5.67496	5.61868	5.52591	5.48484	5.5761	5.76344	5.60099	5.58177	5.81067	5.68922	5.66837	5.60589	5.38022	5.64203
36	ITIH3	ITIH3	205755_at	4.99904	5.02098	5.07612	5.04834	5.03612	5.50476	5.77418	5.61551	5.42277	5.5793	5.10046	5.26719	4.74869	4.87737
37	CRP	CRP	205753_at	4.62766	4.48754	4.57031	4.4899	4.54385	4.83755	4.71775	4.54804	4.6861	4.69736	4.58118	4.63288	4.32256	4.62124
		CRP	37020_at	3.04863	3.24809	3.28183	3.16119	3.18493	3.44186	3.54017	3.39614	3.49289	3.46776	3.0536	2.97765	3.17545	3.15653
38	CFHR2	CFHR2	206910_x_at	4.67935	4.74414	4.54563	4.54161	4.62768	4.35339	4.68445	4.19054	4.33603	4.3911	4.77394	4.62283	4.40376	4.12807
39	PON1	PON1	206345_s_at	3.53983	3.62773	3.60386	3.57108	3.58562	3.67404	3.67374	4.00774	3.69518	3.76268	3.49866	3.59058	3.29602	3.63081
		PON1	206344_at	2.9335	3.25069	2.93116	2.80065	2.979	2.82487	3.20301	3.11444	2.81683	2.98979	2.85788	2.9	2.99152	2.9
Control	GAPDH	GAPDH	212581_x_at	14.0508	13.9435	13.9977	14.2118	14.051	13.9361	13.7386	13.793	13.9934	13.8653	14.2066	14.0302	14.1236	14.2469
		GAPDH	217398_x_at	14.0228	13.897	13.9686	14.1856	14.0185	13.8527	13.6385	13.7104	13.9514	13.7882	14.0683	13.9658	14.061	14.2353
		GAPDH /// GAPDH	AFFX-HUMGAPDH/M33197_3_at	13.9391	13.7817	13.8374	14.0338	13.898	13.7543	13.5234	13.6061	13.8035	13.6718	13.9759	13.8439	13.9093	14.0887
		GAPDH /// GAPDH	AFFX-HUMGAPDH/M33197_M_at	13.9584	13.7919	13.8722	14.1062	13.9322	13.712	13.5163	13.6314	13.7977	13.6643	14.0817	13.8862	14.0236	14.1936
		GAPDH	213453_x_at	13.7793	13.6838	13.7417	13.9819	13.7967	13.6702	13.469	13.5351	13.7428	13.6043	13.9568	13.7723	13.9016	14.0455
		GAPDH /// GAPDH	AFFX-HUMGAPDH/M33197_5_at	13.8428	13.6173	13.7703	13.9623	13.7982	13.5114	13.2468	13.4221	13.6069	13.4468	13.9203	13.7497	13.8352	14.013
	1) For transcripts that are represented by multiple probesets, probeset with highest average signal value in positive sort was chosen.
	2) Probesets corresponding to all 39 liver signature transcripts were arranged from highest to lowest average signal value of positive sort.
	3) Signal values of probesets corresponding to top 10 abundant transcripts (highlighted), as determined by average signal values of positive sort, are utilized to generate Figure 6C.
